# Supplementary material for: Bacterial diet influences mutation rate in Pristionchus pacificus
Source: G3 (Bethesda). 2026 Feb 13;16(4):jkag038. doi: 10.1093/g3journal/jkag038 (PMC13042309; doi:10.1093/g3journal/jkag038)
Supplement: jkag038_Supplementary_Data [file jkag038_supplementary_data.zip]

Archive with 13 entries (13 files):
- Supplemental_Fig._1_G3-2025-406371.pdf
- Supplemental_Fig._2_G3-2025-406371.pdf
- Supplemental_Fig._3_G3-2025-406371.pdf
- Supplemental_Fig._4_G3-2025-406371.pdf
- Supplemental_Fig._5_G3-2025-406371.pdf
- Supplemental_Material_G3-2025-406371.docx
- Supplemental_Table_1_G3-2025-406371.xlsx
- Supplemental_Table_2_G3-2025-406371.xlsx
- Supplemental_Table_3_G3-2025-406371.xlsx
- Supplemental_Table_4_G3-2025-406371.xlsx
- Supplemental_Table_5_G3-2025-406371.xlsx
- Supplemental_Table_6_G3-2025-406371.xlsx
- Supplemental_Table_7_G3-2025-406371.xlsx
