# Supplementary material for: Bacterial diet influences mutation rate in Pristionchus pacificus
Source: G3 (Bethesda). 2026 Feb 13;16(4):jkag038. doi: 10.1093/g3journal/jkag038 (PMC13042309; doi:10.1093/g3journal/jkag038)
Supplement: jkag038_Supplementary_Data [file jkag038_supplementary_data.zip › Supplemental_Table_1_G3-2025-406371.xlsx]

## Sheet: SNV
MALine	Strain	Bacteria	Chromosome	Position	Ref_allele	Alt_allele	Mutation	TrinucleotideContext	TrinucleotideMutation		Consequence	GeneID	BCSQ
MA_68	PS312	E. coli OP50	ChrI	16879523	A	C	T>G	ATC	A[T>G]C		intron	PPA34553	intron|PPA34553||protein_coding
MA_68	PS312	E. coli OP50	ChrI	20820402	T	C	T>C	CTG	C[T>C]G		missense	Iso_D.2040.1	missense|Iso_D.2040.1|Iso_D.2040.1|protein_coding|-|223R>223G|20820402T>C
MA_68	PS312	E. coli OP50	ChrI	33960645	C	T	C>T	TCG	T[C>T]G		intron	PPA28293	intron|PPA28293||protein_coding
MA_68	PS312	E. coli OP50	ChrII	12230998	C	A	C>A	ACT	A[C>A]T		missense	PPA30719	missense|PPA30719|PPA30719|protein_coding|+|112T>112N|12230998C>A
MA_68	PS312	E. coli OP50	ChrIII	11814716	G	T	C>A	CCA	C[C>A]A		intergenic
MA_68	PS312	E. coli OP50	ChrIII	21394451	G	A	C>T	GCG	G[C>T]G		intron	ppa_stranded_DN33473_c0_g1_i1	intron|ppa_stranded_DN33473_c0_g1_i1||protein_coding
MA_68	PS312	E. coli OP50	ChrIV	7391551	C	T	C>T	ACT	A[C>T]T		intergenic
MA_68	PS312	E. coli OP50	ChrIV	15286786	C	G	C>G	TCA	T[C>G]A		splice_region,synonymous	PPA40352	splice_region|PPA40352|PPA40352|protein_coding,synonymous|PPA40352|PPA40352|protein_coding|+|223V|15286786C>G
MA_68	PS312	E. coli OP50	ChrV	6047281	C	T	C>T	ACT	A[C>T]T		intron	PPA01253	intron|PPA01253||protein_coding
Pristionchus pacificus Mutation accumulation line 24	PS312	E. coli OP50	ChrI	368597	G	T	C>A	TCT	T[C>A]T		intergenic
Pristionchus pacificus Mutation accumulation line 24	PS312	E. coli OP50	ChrI	9052908	A	C	T>G	ATA	A[T>G]A		5_prime_utr,missense	ppa_stranded_DN22076_c0_g1_i3	5_prime_utr|ppa_stranded_DN22076_c0_g1_i3|ppa_stranded_DN22076_c0_g1_i3|protein_coding,missense|PPA38997|PPA38997|protein_coding|+|133Y>133S|9052908A>C
Pristionchus pacificus Mutation accumulation line 24	PS312	E. coli OP50	ChrI	14139243	T	G	T>G	GTG	G[T>G]G		intergenic
Pristionchus pacificus Mutation accumulation line 24	PS312	E. coli OP50	ChrI	22154740	T	A	T>A	GTA	G[T>A]A		intergenic
Pristionchus pacificus Mutation accumulation line 24	PS312	E. coli OP50	ChrI	25093073	C	T	C>T	TCA	T[C>T]A		intron	PPA08735	intron|PPA08735||protein_coding
Pristionchus pacificus Mutation accumulation line 24	PS312	E. coli OP50	ChrI	29469014	C	T	C>T	ACC	A[C>T]C		intergenic
Pristionchus pacificus Mutation accumulation line 24	PS312	E. coli OP50	ChrI	33364495	C	T	C>T	GCG	G[C>T]G		intron	PPA26366	intron|PPA26366||protein_coding
Pristionchus pacificus Mutation accumulation line 24	PS312	E. coli OP50	ChrI	35994474	T	A	T>A	TTG	T[T>A]G		intron	PPA00412	intron|PPA00412||protein_coding
Pristionchus pacificus Mutation accumulation line 24	PS312	E. coli OP50	ChrI	38974653	G	T	C>A	ACA	A[C>A]A		intron	PPA24977	intron|PPA24977||protein_coding
Pristionchus pacificus Mutation accumulation line 24	PS312	E. coli OP50	ChrII	519966	C	T	C>T	GCA	G[C>T]A		intron	PPA23358	intron|PPA23358||protein_coding
Pristionchus pacificus Mutation accumulation line 24	PS312	E. coli OP50	ChrII	1576813	T	A	T>A	CTC	C[T>A]C		synonymous	PPA01683	synonymous|PPA01683|PPA01683|protein_coding|+|196A|1576813T>A
Pristionchus pacificus Mutation accumulation line 24	PS312	E. coli OP50	ChrII	4235565	C	A	C>A	ACG	A[C>A]G		intergenic
Pristionchus pacificus Mutation accumulation line 24	PS312	E. coli OP50	ChrII	5280295	G	C	C>G	ACC	A[C>G]C		intergenic
Pristionchus pacificus Mutation accumulation line 24	PS312	E. coli OP50	ChrII	12347982	A	T	T>A	CTT	C[T>A]T		stop_gained	ppa_stranded_DN27800_c0_g1_i1	stop_gained|ppa_stranded_DN27800_c0_g1_i1|ppa_stranded_DN27800_c0_g1_i1|protein_coding|+|379R>379*|12347982A>T
Pristionchus pacificus Mutation accumulation line 24	PS312	E. coli OP50	ChrII	16010178	C	A	C>A	TCG	T[C>A]G		stop_gained	PPA07792	stop_gained|PPA07792|PPA07792|protein_coding|+|167S>167*|16010178C>A
Pristionchus pacificus Mutation accumulation line 24	PS312	E. coli OP50	ChrIII	2892490	T	A	T>A	ATT	A[T>A]T		intergenic
Pristionchus pacificus Mutation accumulation line 24	PS312	E. coli OP50	ChrIII	4254439	G	A	C>T	CCG	C[C>T]G		intergenic
Pristionchus pacificus Mutation accumulation line 24	PS312	E. coli OP50	ChrIII	11422521	G	A	C>T	TCG	T[C>T]G		missense	PPA24656	missense|PPA24656|PPA24656|protein_coding|+|958D>958N|11422521G>A
Pristionchus pacificus Mutation accumulation line 24	PS312	E. coli OP50	ChrIII	11538780	A	G	T>C	GTC	G[T>C]C		synonymous	ppa_stranded_DN23656_c0_g2_i4	synonymous|ppa_stranded_DN23656_c0_g2_i4|ppa_stranded_DN23656_c0_g2_i4|protein_coding|-|79R|11538780A>G
Pristionchus pacificus Mutation accumulation line 24	PS312	E. coli OP50	ChrIII	14429378	A	T	T>A	GTC	G[T>A]C		missense	PPA36738	missense|PPA36738|PPA36738|protein_coding|-|268V>268D|14429378A>T
Pristionchus pacificus Mutation accumulation line 24	PS312	E. coli OP50	ChrIII	16348229	T	G	T>G	GTC	G[T>G]C		missense	PPA24835	missense|PPA24835|PPA24835|protein_coding|-|3677D>3677A|16348229T>G
Pristionchus pacificus Mutation accumulation line 24	PS312	E. coli OP50	ChrIII	17506844	C	A	C>A	ACA	A[C>A]A		intron	PPA32242	intron|PPA32242||protein_coding
Pristionchus pacificus Mutation accumulation line 24	PS312	E. coli OP50	ChrIV	9973462	G	A	C>T	GCA	G[C>T]A		missense	PPA26996	missense|PPA26996|PPA26996|protein_coding|+|177C>177Y|9973462G>A
Pristionchus pacificus Mutation accumulation line 24	PS312	E. coli OP50	ChrIV	14228947	C	T	C>T	ACA	A[C>T]A		missense	PPA05993	missense|PPA05993|PPA05993|protein_coding|-|2C>2Y|14228947C>T
Pristionchus pacificus Mutation accumulation line 24	PS312	E. coli OP50	ChrIV	17129524	G	T	C>A	TCG	T[C>A]G		intergenic
Pristionchus pacificus Mutation accumulation line 24	PS312	E. coli OP50	ChrIV	17265432	G	C	C>G	GCG	G[C>G]G		intron	PPA13527	intron|PPA13527||protein_coding
Pristionchus pacificus Mutation accumulation line 24	PS312	E. coli OP50	ChrIV	17683138	C	A	C>A	TCA	T[C>A]A		intergenic
Pristionchus pacificus Mutation accumulation line 24	PS312	E. coli OP50	ChrIV	25834103	A	G	T>C	TTC	T[T>C]C		intron	PPA06234	intron|PPA06234||protein_coding
Pristionchus pacificus Mutation accumulation line 24	PS312	E. coli OP50	ChrV	2799483	A	G	T>C	CTA	C[T>C]A		intergenic
Pristionchus pacificus Mutation accumulation line 24	PS312	E. coli OP50	ChrV	2961783	A	G	T>C	GTA	G[T>C]A		intron	PPA27722	intron|PPA27722||protein_coding
Pristionchus pacificus Mutation accumulation line 24	PS312	E. coli OP50	ChrV	6005698	A	C	T>G	TTT	T[T>G]T		intron	PPA01260	intron|PPA01260||protein_coding
Pristionchus pacificus Mutation accumulation line 24	PS312	E. coli OP50	ChrV	9053210	C	A	C>A	ACT	A[C>A]T		intron	ppa_stranded_DN29075_c4_g1_i1	intron|ppa_stranded_DN29075_c4_g1_i1||protein_coding
Pristionchus pacificus Mutation accumulation line 24	PS312	E. coli OP50	ChrV	9442116	A	T	T>A	CTG	C[T>A]G		synonymous	ppa_stranded_DN23304_c0_g1_i2	synonymous|ppa_stranded_DN23304_c0_g1_i2|ppa_stranded_DN23304_c0_g1_i2|protein_coding|+|310A|9442116A>T
Pristionchus pacificus Mutation accumulation line 24	PS312	E. coli OP50	ChrV	13452911	G	C	C>G	ACT	A[C>G]T		intron	PPA23674	intron|PPA23674||protein_coding
Pristionchus pacificus Mutation accumulation line 24	PS312	E. coli OP50	ChrV	19136342	T	A	T>A	TTA	T[T>A]A		intron	Iso_D.14021.1	intron|Iso_D.14021.1||protein_coding
Pristionchus pacificus Mutation accumulation line 24	PS312	E. coli OP50	ChrX	4847916	C	A	C>A	ACT	A[C>A]T		intron	PPA09202	intron|PPA09202||protein_coding
Pristionchus pacificus Mutation accumulation line 24	PS312	E. coli OP50	ChrX	6329246	C	T	C>T	CCG	C[C>T]G		intron	PPA40133	intron|PPA40133||protein_coding
Pristionchus pacificus Mutation accumulation line 24	PS312	E. coli OP50	ChrX	16845354	C	G	C>G	TCG	T[C>G]G		synonymous	PPA42486	synonymous|PPA42486|PPA42486|protein_coding|+|39V|16845354C>G
MA line 66	PS312	E. coli OP50	ChrI	16309922	G	A	C>T	GCA	G[C>T]A		intergenic
MA line 66	PS312	E. coli OP50	ChrI	17124471	T	C	T>C	CTT	C[T>C]T		intron	PPA18299	intron|PPA18299||protein_coding
MA line 66	PS312	E. coli OP50	ChrI	20184715	T	A	T>A	TTA	T[T>A]A		intergenic
MA line 66	PS312	E. coli OP50	ChrI	28947280	G	T	C>A	TCT	T[C>A]T		intergenic
MA line 66	PS312	E. coli OP50	ChrII	1324551	C	T	C>T	CCC	C[C>T]C		intergenic
MA line 66	PS312	E. coli OP50	ChrII	13613768	C	T	C>T	ACA	A[C>T]A		5_prime_utr	ppa_stranded_DN30739_c0_g1_i4	5_prime_utr|ppa_stranded_DN30739_c0_g1_i4|ppa_stranded_DN30739_c0_g1_i4|protein_coding
MA line 66	PS312	E. coli OP50	ChrII	18007135	A	T	T>A	ATG	A[T>A]G		intergenic
MA line 66	PS312	E. coli OP50	ChrIII	9481990	C	T	C>T	TCC	T[C>T]C		missense	ppa_stranded_DN4324_c0_g1_i1	missense|ppa_stranded_DN4324_c0_g1_i1|ppa_stranded_DN4324_c0_g1_i1|protein_coding|-|81E>81K|9481990C>T
MA line 66	PS312	E. coli OP50	ChrIII	11796660	G	A	C>T	TCT	T[C>T]T		missense	PPA25529	missense|PPA25529|PPA25529|protein_coding|-|395L>395F|11796660G>A
MA line 66	PS312	E. coli OP50	ChrIII	13695396	C	A	C>A	GCA	G[C>A]A		intron	ppa_stranded_DN29577_c0_g2_i2	intron|ppa_stranded_DN29577_c0_g2_i2||protein_coding
MA line 66	PS312	E. coli OP50	ChrIII	17236625	C	A	C>A	TCA	T[C>A]A		intron	PPA24672	intron|PPA24672||protein_coding
MA line 66	PS312	E. coli OP50	ChrIII	17713697	A	G	T>C	TTG	T[T>C]G		intron	ppa_stranded_DN31324_c1_g1_i1	intron|ppa_stranded_DN31324_c1_g1_i1||protein_coding
MA line 66	PS312	E. coli OP50	ChrIV	4088461	G	A	C>T	GCG	G[C>T]G		intron	PPA41505	intron|PPA41505||protein_coding
MA line 66	PS312	E. coli OP50	ChrIV	8563542	C	A	C>A	TCG	T[C>A]G		intergenic
MA line 66	PS312	E. coli OP50	ChrIV	9866917	G	T	C>A	CCG	C[C>A]G		intron	PPA27029	intron|PPA27029||protein_coding
MA line 66	PS312	E. coli OP50	ChrIV	20054302	G	A	C>T	TCA	T[C>T]A		intron	PPA31223	intron|PPA31223||protein_coding
MA line 66	PS312	E. coli OP50	ChrIV	21719547	C	T	C>T	ACT	A[C>T]T		intron	Iso_D.11118.2	intron|Iso_D.11118.2||protein_coding
MA line 66	PS312	E. coli OP50	ChrIV	24177979	A	G	T>C	GTT	G[T>C]T		intron	PPA01542	intron|PPA01542||protein_coding
MA line 66	PS312	E. coli OP50	ChrV	5030648	G	A	C>T	ACG	A[C>T]G		intergenic
MA line 66	PS312	E. coli OP50	ChrV	18772620	G	T	C>A	CCT	C[C>A]T		intron	ppa_stranded_DN30468_c3_g2_i3	intron|ppa_stranded_DN30468_c3_g2_i3||protein_coding
MA line 66	PS312	E. coli OP50	ChrX	16004432	G	A	C>T	ACA	A[C>T]A		intergenic
MA 62	PS312	E. coli OP50	ChrI	594142	C	A	C>A	TCT	T[C>A]T		intron	PPA16943	intron|PPA16943||protein_coding
MA 62	PS312	E. coli OP50	ChrI	3502998	C	A	C>A	GCC	G[C>A]C		missense	PPA25666	missense|PPA25666|PPA25666|protein_coding|-|309A>309S|3502998C>A
MA 62	PS312	E. coli OP50	ChrI	23124795	G	C	C>G	CCC	C[C>G]C		intron	PPA34920	intron|PPA34920||protein_coding
MA 62	PS312	E. coli OP50	ChrI	25091188	C	T	C>T	ACG	A[C>T]G		intron	PPA08735	intron|PPA08735||protein_coding
MA 62	PS312	E. coli OP50	ChrI	30240929	C	T	C>T	TCC	T[C>T]C		synonymous	ppa_stranded_DN29637_c0_g1_i1	synonymous|ppa_stranded_DN29637_c0_g1_i1|ppa_stranded_DN29637_c0_g1_i1|protein_coding|+|236L|30240929C>T
MA 62	PS312	E. coli OP50	ChrI	30555523	C	T	C>T	ACT	A[C>T]T		missense	ppa_stranded_DN18895_c1_g2_i1	missense|ppa_stranded_DN18895_c1_g2_i1|ppa_stranded_DN18895_c1_g2_i1|protein_coding|+|149T>149I|30555523C>T
MA 62	PS312	E. coli OP50	ChrII	2796856	A	G	T>C	CTG	C[T>C]G		missense	PPA19285	missense|PPA19285|PPA19285|protein_coding|-|233L>233P|2796856A>G
MA 62	PS312	E. coli OP50	ChrII	7862128	G	C	C>G	ACA	A[C>G]A		intron	ppa_stranded_DN35067_c0_g1_i1	intron|ppa_stranded_DN35067_c0_g1_i1||protein_coding
MA 62	PS312	E. coli OP50	ChrII	10036399	T	A	T>A	GTG	G[T>A]G		intron	ppa_stranded_DN29868_c2_g3_i3	intron|ppa_stranded_DN29868_c2_g3_i3||protein_coding
MA 62	PS312	E. coli OP50	ChrII	12827704	A	T	T>A	ATG	A[T>A]G		intron	ppa_stranded_DN28124_c0_g2_i2	intron|ppa_stranded_DN28124_c0_g2_i2||protein_coding
MA 62	PS312	E. coli OP50	ChrII	13731360	A	C	T>G	CTC	C[T>G]C		missense	ppa_stranded_DN10695_c0_g1_i1	missense|ppa_stranded_DN10695_c0_g1_i1|ppa_stranded_DN10695_c0_g1_i1|protein_coding|-|250S>250A|13731360A>C
MA 62	PS312	E. coli OP50	ChrII	14663538	A	T	T>A	TTT	T[T>A]T		intron	PPA07798	intron|PPA07798||protein_coding
MA 62	PS312	E. coli OP50	ChrII	19155243	C	A	C>A	CCA	C[C>A]A		intron	PPA22271	intron|PPA22271||protein_coding
MA 62	PS312	E. coli OP50	ChrII	21421634	A	C	T>G	TTC	T[T>G]C		missense	PPA01947	missense|PPA01947|PPA01947|protein_coding|+|71E>71A|21421634A>C
MA 62	PS312	E. coli OP50	ChrIII	310217	A	T	T>A	ATA	A[T>A]A		intron	ppa_stranded_DN28612_c0_g1_i1	intron|ppa_stranded_DN28612_c0_g1_i1||protein_coding
MA 62	PS312	E. coli OP50	ChrIII	670879	C	G	C>G	TCC	T[C>G]C		intron	ppa_stranded_DN28325_c0_g1_i1	intron|ppa_stranded_DN28325_c0_g1_i1||protein_coding
MA 62	PS312	E. coli OP50	ChrIII	2087810	A	T	T>A	ATT	A[T>A]T		intergenic
MA 62	PS312	E. coli OP50	ChrIII	15005213	C	T	C>T	ACT	A[C>T]T		intron	PPA36777	intron|PPA36777||protein_coding
MA 62	PS312	E. coli OP50	ChrIV	20310137	G	T	C>A	TCC	T[C>A]C		intron	PPA07358	intron|PPA07358||protein_coding
MA 62	PS312	E. coli OP50	ChrIV	21423110	G	T	C>A	CCA	C[C>A]A		intron	PPA05071	intron|PPA05071||protein_coding
MA 62	PS312	E. coli OP50	ChrIV	21473104	G	A	C>T	TCG	T[C>T]G		intron	PPA17227	intron|PPA17227||protein_coding
MA 62	PS312	E. coli OP50	ChrIV	22893655	T	C	T>C	TTT	T[T>C]T		intron	PPA39742	intron|PPA39742||protein_coding
MA 62	PS312	E. coli OP50	ChrV	1723084	C	T	C>T	TCT	T[C>T]T		missense	PPA10038	missense|PPA10038|PPA10038|protein_coding|+|113S>113F|1723084C>T
MA 62	PS312	E. coli OP50	ChrV	9193129	C	A	C>A	ACA	A[C>A]A		5_prime_utr	ppa_stranded_DN30198_c0_g1_i7	5_prime_utr|ppa_stranded_DN30198_c0_g1_i7|ppa_stranded_DN30198_c0_g1_i7|protein_coding
MA 62	PS312	E. coli OP50	ChrV	18355613	G	A	C>T	ACT	A[C>T]T		intergenic
MA 62	PS312	E. coli OP50	ChrV	18683411	C	A	C>A	CCG	C[C>A]G		intron	PPA35885	intron|PPA35885||protein_coding
MA 62	PS312	E. coli OP50	ChrX	1476455	A	T	T>A	TTA	T[T>A]A		intergenic
MA 62	PS312	E. coli OP50	ChrX	7747729	A	C	T>G	TTG	T[T>G]G		missense	ppa_stranded_DN16233_c0_g2_i1	missense|ppa_stranded_DN16233_c0_g2_i1|ppa_stranded_DN16233_c0_g2_i1|protein_coding|-|78L>78W|7747729A>C
MA 62	PS312	E. coli OP50	ChrX	8918203	G	C	C>G	TCT	T[C>G]T		missense	PPA03432	missense|PPA03432|PPA03432|protein_coding|+|577E>577D|8918203G>C
MA 62	PS312	E. coli OP50	ChrX	10144693	C	A	C>A	CCT	C[C>A]T		missense	PPA42962	missense|PPA42962|PPA42962|protein_coding|-|231G>231C|10144693C>A
MA 62	PS312	E. coli OP50	ChrX	14308903	A	T	T>A	GTA	G[T>A]A		synonymous	PPA10255	synonymous|PPA10255|PPA10255|protein_coding|+|324L|14308903A>T
MA 62	PS312	E. coli OP50	ChrX	15675917	T	A	T>A	ATC	A[T>A]C		missense	PPA20730	missense|PPA20730|PPA20730|protein_coding|-|238D>238V|15675917T>A
MA39	PS312	E. coli OP50	ChrI	2313878	G	A	C>T	TCT	T[C>T]T		intergenic
MA39	PS312	E. coli OP50	ChrI	2522592	C	G	C>G	TCC	T[C>G]C		intergenic
MA39	PS312	E. coli OP50	ChrI	6092480	C	G	C>G	TCA	T[C>G]A		intron	PPA42206	intron|PPA42206||protein_coding
MA39	PS312	E. coli OP50	ChrI	10009236	A	G	T>C	GTT	G[T>C]T		intergenic
MA39	PS312	E. coli OP50	ChrI	13805700	G	T	C>A	GCT	G[C>A]T		intron	PPA19047	intron|PPA19047||protein_coding
MA39	PS312	E. coli OP50	ChrI	14230237	C	A	C>A	ACA	A[C>A]A		missense	PPA37869	missense|PPA37869|PPA37869|protein_coding|-|26C>26F|14230237C>A
MA39	PS312	E. coli OP50	ChrI	21431378	A	G	T>C	GTC	G[T>C]C		intergenic
MA39	PS312	E. coli OP50	ChrI	35735576	A	T	T>A	TTA	T[T>A]A		intron	PPA37078	intron|PPA37078||protein_coding
MA39	PS312	E. coli OP50	ChrII	4196900	C	T	C>T	GCA	G[C>T]A		missense	PPA04568	missense|PPA04568|PPA04568|protein_coding|-|10C>10Y|4196900C>T
MA39	PS312	E. coli OP50	ChrII	8132846	T	A	T>A	CTG	C[T>A]G		intron	PPA28028	intron|PPA28028||protein_coding
MA39	PS312	E. coli OP50	ChrII	10680705	A	T	T>A	TTT	T[T>A]T		intergenic
MA39	PS312	E. coli OP50	ChrII	13240210	C	T	C>T	GCT	G[C>T]T		synonymous	ppa_stranded_DN28739_c0_g3_i3	synonymous|ppa_stranded_DN28739_c0_g3_i3|ppa_stranded_DN28739_c0_g3_i3|protein_coding|+|206C|13240210C>T
MA39	PS312	E. coli OP50	ChrII	13896858	G	T	C>A	ACG	A[C>A]G		missense	PPA38841	missense|PPA38841|PPA38841|protein_coding|-|494T>494K|13896858G>T
MA39	PS312	E. coli OP50	ChrII	14902033	T	G	T>G	GTT	G[T>G]T		missense	ppa_stranded_DN28243_c0_g5_i1	missense|ppa_stranded_DN28243_c0_g5_i1|ppa_stranded_DN28243_c0_g5_i1|protein_coding|+|1076S>1076R|14902033T>G
MA39	PS312	E. coli OP50	ChrII	18015666	C	G	C>G	TCT	T[C>G]T		intergenic
MA39	PS312	E. coli OP50	ChrII	20556708	T	A	T>A	CTG	C[T>A]G		intron	PPA36453	intron|PPA36453||protein_coding
MA39	PS312	E. coli OP50	ChrIII	3456587	G	A	C>T	CCG	C[C>T]G		intergenic
MA39	PS312	E. coli OP50	ChrIII	6844308	A	C	T>G	ATG	A[T>G]G		intron	PPA15143	intron|PPA15143||protein_coding
MA39	PS312	E. coli OP50	ChrIII	11288538	G	T	C>A	TCT	T[C>A]T		intergenic
MA39	PS312	E. coli OP50	ChrIII	13581523	C	T	C>T	TCA	T[C>T]A		intron	PPA02278	intron|PPA02278||protein_coding
MA39	PS312	E. coli OP50	ChrIII	13953077	A	G	T>C	TTC	T[T>C]C		intron	PPA00939	intron|PPA00939||protein_coding
MA39	PS312	E. coli OP50	ChrIII	14479416	C	T	C>T	CCT	C[C>T]T		intergenic
MA39	PS312	E. coli OP50	ChrIII	18592525	T	A	T>A	GTA	G[T>A]A		intron	ppa_stranded_DN4369_c0_g1_i1	intron|ppa_stranded_DN4369_c0_g1_i1||protein_coding
MA39	PS312	E. coli OP50	ChrIII	19189898	G	C	C>G	TCA	T[C>G]A		intron	ppa_stranded_DN28869_c0_g4_i2	intron|ppa_stranded_DN28869_c0_g4_i2||protein_coding
MA39	PS312	E. coli OP50	ChrIII	20639876	G	A	C>T	CCA	C[C>T]A		intergenic
MA39	PS312	E. coli OP50	ChrIII	21162299	C	G	C>G	CCG	C[C>G]G		intron	PPA44703	intron|PPA44703||protein_coding
MA39	PS312	E. coli OP50	ChrIV	4064885	A	C	T>G	TTC	T[T>G]C		missense	PPA41506	missense|PPA41506|PPA41506|protein_coding|-|141S>141A|4064885A>C
MA39	PS312	E. coli OP50	ChrIV	10783809	G	T	C>A	CCA	C[C>A]A		intron	ppa_stranded_DN41069_c0_g1_i1	intron|ppa_stranded_DN41069_c0_g1_i1||protein_coding
MA39	PS312	E. coli OP50	ChrIV	11912531	T	C	T>C	CTA	C[T>C]A		intron	PPA21465	intron|PPA21465||protein_coding
MA39	PS312	E. coli OP50	ChrIV	15765912	G	A	C>T	GCG	G[C>T]G		missense	PPA13581	missense|PPA13581|PPA13581|protein_coding|+|406A>406T|15765912G>A
MA39	PS312	E. coli OP50	ChrIV	16886120	C	A	C>A	GCA	G[C>A]A		stop_gained	PPA04237	stop_gained|PPA04237|PPA04237|protein_coding|+|92C>92*|16886120C>A
MA39	PS312	E. coli OP50	ChrIV	21808787	G	T	C>A	TCA	T[C>A]A		intergenic
MA39	PS312	E. coli OP50	ChrV	1783914	G	T	C>A	GCA	G[C>A]A		intron	PPA05209	intron|PPA05209||protein_coding
MA39	PS312	E. coli OP50	ChrV	5311033	G	A	C>T	GCG	G[C>T]G		intron	PPA04695	intron|PPA04695||protein_coding
MA39	PS312	E. coli OP50	ChrV	7676149	C	A	C>A	ACG	A[C>A]G		intron	PPA14193	intron|PPA14193||protein_coding
MA39	PS312	E. coli OP50	ChrV	11671568	A	G	T>C	TTC	T[T>C]C		intron	Iso_D.12999.2	intron|Iso_D.12999.2||protein_coding
MA39	PS312	E. coli OP50	ChrV	13918987	C	T	C>T	TCT	T[C>T]T		intron	UMM-S13-9.39-mRNA-1_frag	intron|UMM-S13-9.39-mRNA-1_frag||protein_coding
MA39	PS312	E. coli OP50	ChrV	15148087	A	T	T>A	TTG	T[T>A]G		intron	PPA27797	intron|PPA27797||protein_coding
MA39	PS312	E. coli OP50	ChrV	22413566	G	A	C>T	TCT	T[C>T]T		intron	PPA23053	intron|PPA23053||protein_coding
MA39	PS312	E. coli OP50	ChrX	1747379	C	G	C>G	ACT	A[C>G]T		intron	PPA20703	intron|PPA20703||protein_coding
MA39	PS312	E. coli OP50	ChrX	8398468	T	A	T>A	GTA	G[T>A]A		missense	PPA05618	missense|PPA05618|PPA05618|protein_coding|-|180Y>180F|8398468T>A
MA39	PS312	E. coli OP50	ChrX	9575609	G	T	C>A	CCG	C[C>A]G		intergenic
MA39	PS312	E. coli OP50	ChrX	11004330	G	A	C>T	ACT	A[C>T]T		intergenic
MA39	PS312	E. coli OP50	ChrX	11128059	A	T	T>A	TTA	T[T>A]A		intergenic
MA39	PS312	E. coli OP50	ChrX	16572923	C	T	C>T	GCG	G[C>T]G		intergenic
MA line 21	PS312	E. coli OP50	ChrI	395368	T	A	T>A	TTA	T[T>A]A		intergenic
MA line 21	PS312	E. coli OP50	ChrI	2210043	C	T	C>T	CCG	C[C>T]G		intron	PPA12963	intron|PPA12963||protein_coding
MA line 21	PS312	E. coli OP50	ChrI	9150105	C	T	C>T	ACA	A[C>T]A		intron	ppa_stranded_DN21010_c0_g1_i3	intron|ppa_stranded_DN21010_c0_g1_i3||protein_coding
MA line 21	PS312	E. coli OP50	ChrI	11322827	G	T	C>A	ACA	A[C>A]A		intron	PPA30351	intron|PPA30351||protein_coding
MA line 21	PS312	E. coli OP50	ChrI	12877502	G	T	C>A	CCA	C[C>A]A		intergenic
MA line 21	PS312	E. coli OP50	ChrI	17547052	G	T	C>A	ACG	A[C>A]G		intron	UMM-S7-15.24-mRNA-1_frag	intron|UMM-S7-15.24-mRNA-1_frag||protein_coding
MA line 21	PS312	E. coli OP50	ChrI	18821507	C	A	C>A	TCT	T[C>A]T		intron	PPA34658	intron|PPA34658||protein_coding
MA line 21	PS312	E. coli OP50	ChrI	20855131	T	A	T>A	TTT	T[T>A]T		intron	ppa_stranded_DN29880_c1_g3_i1	intron|ppa_stranded_DN29880_c1_g3_i1||protein_coding
MA line 21	PS312	E. coli OP50	ChrI	22410851	G	A	C>T	GCC	G[C>T]C		intron	PPA02994	intron|PPA02994||protein_coding
MA line 21	PS312	E. coli OP50	ChrI	23480290	T	C	T>C	CTT	C[T>C]T		intron	ppa_stranded_DN30770_c6_g6_i1	intron|ppa_stranded_DN30770_c6_g6_i1||protein_coding
MA line 21	PS312	E. coli OP50	ChrI	24095048	A	T	T>A	TTA	T[T>A]A		intergenic
MA line 21	PS312	E. coli OP50	ChrI	26534342	C	A	C>A	ACG	A[C>A]G		intron	PPA06990	intron|PPA06990||protein_coding
MA line 21	PS312	E. coli OP50	ChrI	35327759	C	A	C>A	TCT	T[C>A]T		intergenic
MA line 21	PS312	E. coli OP50	ChrI	36617882	C	T	C>T	GCT	G[C>T]T		intron	PPA00516	intron|PPA00516||protein_coding
MA line 21	PS312	E. coli OP50	ChrII	6896326	G	A	C>T	ACA	A[C>T]A		intron	PPA20955	intron|PPA20955||protein_coding
MA line 21	PS312	E. coli OP50	ChrII	9135744	C	A	C>A	ACC	A[C>A]C		intron	ppa_stranded_DN26464_c0_g3_i2	intron|ppa_stranded_DN26464_c0_g3_i2||protein_coding
MA line 21	PS312	E. coli OP50	ChrII	11950167	C	A	C>A	TCT	T[C>A]T		intron	ppa_stranded_DN28210_c0_g1_i2	intron|ppa_stranded_DN28210_c0_g1_i2||protein_coding
MA line 21	PS312	E. coli OP50	ChrII	19844279	A	G	T>C	GTT	G[T>C]T		intron	PPA21145	intron|PPA21145||protein_coding
MA line 21	PS312	E. coli OP50	ChrII	22539766	C	A	C>A	CCA	C[C>A]A		intron	PPA39115	intron|PPA39115||protein_coding
MA line 21	PS312	E. coli OP50	ChrIII	393342	G	T	C>A	GCC	G[C>A]C		5_prime_utr	ppa_stranded_DN28225_c0_g1_i2	5_prime_utr|ppa_stranded_DN28225_c0_g1_i2|ppa_stranded_DN28225_c0_g1_i2|protein_coding
MA line 21	PS312	E. coli OP50	ChrIII	7294283	T	A	T>A	TTT	T[T>A]T		intergenic
MA line 21	PS312	E. coli OP50	ChrIII	8518521	G	A	C>T	GCG	G[C>T]G		intron	ppa_stranded_DN31493_c3_g5_i4	intron|ppa_stranded_DN31493_c3_g5_i4||protein_coding
MA line 21	PS312	E. coli OP50	ChrIII	8788797	C	T	C>T	TCG	T[C>T]G		intron	PPA20038	intron|PPA20038||protein_coding
MA line 21	PS312	E. coli OP50	ChrIII	10823128	T	C	T>C	TTT	T[T>C]T		intron	PPA33290	intron|PPA33290||protein_coding
MA line 21	PS312	E. coli OP50	ChrIII	19561782	T	A	T>A	ATT	A[T>A]T		intron	ppa_stranded_DN30077_c0_g1_i2	intron|ppa_stranded_DN30077_c0_g1_i2||protein_coding
MA line 21	PS312	E. coli OP50	ChrIV	550598	G	T	C>A	TCT	T[C>A]T		intron	ppa_stranded_DN25283_c1_g1_i3	intron|ppa_stranded_DN25283_c1_g1_i3||protein_coding
MA line 21	PS312	E. coli OP50	ChrIV	1171570	C	T	C>T	ACT	A[C>T]T		intron	PPA22123	intron|PPA22123||protein_coding
MA line 21	PS312	E. coli OP50	ChrIV	1260261	G	A	C>T	GCT	G[C>T]T		intergenic
MA line 21	PS312	E. coli OP50	ChrIV	1690064	A	T	T>A	GTC	G[T>A]C		missense	PPA41737	missense|PPA41737|PPA41737|protein_coding|-|31V>31D|1690064A>T
MA line 21	PS312	E. coli OP50	ChrIV	3022331	C	T	C>T	TCA	T[C>T]A		intergenic
MA line 21	PS312	E. coli OP50	ChrIV	3221335	T	A	T>A	ATG	A[T>A]G		intergenic
MA line 21	PS312	E. coli OP50	ChrIV	10474425	G	A	C>T	CCT	C[C>T]T		intergenic
MA line 21	PS312	E. coli OP50	ChrIV	13743370	C	T	C>T	CCA	C[C>T]A		intron	PPA05867	intron|PPA05867||protein_coding
MA line 21	PS312	E. coli OP50	ChrIV	15888075	G	A	C>T	GCA	G[C>T]A		intergenic
MA line 21	PS312	E. coli OP50	ChrIV	23677553	C	T	C>T	GCA	G[C>T]A		synonymous	PPA42888	synonymous|PPA42888|PPA42888|protein_coding|-|43L|23677553C>T
MA line 21	PS312	E. coli OP50	ChrV	4444851	C	T	C>T	TCC	T[C>T]C		intron	PPA37356	intron|PPA37356||protein_coding
MA line 21	PS312	E. coli OP50	ChrV	5330499	G	T	C>A	TCA	T[C>A]A		intron	PPA31599	intron|PPA31599||protein_coding
MA line 21	PS312	E. coli OP50	ChrV	6231613	C	A	C>A	CCC	C[C>A]C		missense	ppa_stranded_DN31439_c0_g1_i1	missense|ppa_stranded_DN31439_c0_g1_i1|ppa_stranded_DN31439_c0_g1_i1|protein_coding|+|147P>147T|6231613C>A
MA line 21	PS312	E. coli OP50	ChrV	7156904	C	T	C>T	GCG	G[C>T]G		synonymous	PPA43386	synonymous|PPA43386|PPA43386|protein_coding|+|10G|7156904C>T
MA line 21	PS312	E. coli OP50	ChrV	10963831	G	A	C>T	CCT	C[C>T]T		intron	PPA12395	intron|PPA12395||protein_coding
MA line 21	PS312	E. coli OP50	ChrV	16099843	A	T	T>A	GTG	G[T>A]G		intron	PPA07439	intron|PPA07439||protein_coding
MA line 21	PS312	E. coli OP50	ChrV	18720917	C	T	C>T	TCC	T[C>T]C		missense	PPA10660	missense|PPA10660|PPA10660|protein_coding|+|69S>69F|18720917C>T
MA line 21	PS312	E. coli OP50	ChrV	20895015	A	T	T>A	TTA	T[T>A]A		intron	PPA44040	intron|PPA44040||protein_coding
MA line 21	PS312	E. coli OP50	ChrV	21493681	A	T	T>A	GTC	G[T>A]C		intergenic
MA line 21	PS312	E. coli OP50	ChrV	22469935	T	C	T>C	ATC	A[T>C]C		intron	PPA23044	intron|PPA23044||protein_coding
MA line 21	PS312	E. coli OP50	ChrX	1193697	C	A	C>A	ACA	A[C>A]A		intron	ppa_stranded_DN29362_c0_g1_i2	intron|ppa_stranded_DN29362_c0_g1_i2||protein_coding
MA line 21	PS312	E. coli OP50	ChrX	2895085	C	A	C>A	CCC	C[C>A]C		intron	PPA15851	intron|PPA15851||protein_coding
MA line 21	PS312	E. coli OP50	ChrX	8494866	C	T	C>T	ACT	A[C>T]T		missense	PPA05682	missense|PPA05682|PPA05682|protein_coding|+|742L>742F|8494866C>T
MA line 21	PS312	E. coli OP50	ChrX	11073020	C	T	C>T	TCG	T[C>T]G		intergenic
MA line 21	PS312	E. coli OP50	ChrX	11680187	G	A	C>T	TCT	T[C>T]T		missense	PPA03737	missense|PPA03737|PPA03737|protein_coding|-|146S>146F|11680187G>A
MA line 21	PS312	E. coli OP50	ChrX	11702150	T	C	T>C	ATT	A[T>C]T		intron	PPA43026	intron|PPA43026||protein_coding
MA line 36	PS312	E. coli OP50	ChrI	4814425	T	G	T>G	ATG	A[T>G]G		intergenic
MA line 36	PS312	E. coli OP50	ChrI	5597515	G	A	C>T	CCC	C[C>T]C		intron	PPA42174	intron|PPA42174||protein_coding
MA line 36	PS312	E. coli OP50	ChrI	6135458	G	C	C>G	TCA	T[C>G]A		intergenic
MA line 36	PS312	E. coli OP50	ChrI	14104369	C	A	C>A	TCG	T[C>A]G		missense	PPA19103	missense|PPA19103|PPA19103|protein_coding|+|734F>734L|14104369C>A
MA line 36	PS312	E. coli OP50	ChrI	19150277	G	A	C>T	TCG	T[C>T]G		stop_gained	PPA02675	stop_gained|PPA02675|PPA02675|protein_coding|-|602R>602*|19150277G>A
MA line 36	PS312	E. coli OP50	ChrI	21333977	G	A	C>T	GCT	G[C>T]T		intergenic
MA line 36	PS312	E. coli OP50	ChrI	31186548	C	T	C>T	CCG	C[C>T]G		intron	PPA21640	intron|PPA21640||protein_coding
MA line 36	PS312	E. coli OP50	ChrI	35846296	A	T	T>A	CTG	C[T>A]G		intergenic
MA line 36	PS312	E. coli OP50	ChrII	370619	G	A	C>T	TCT	T[C>T]T		intergenic
MA line 36	PS312	E. coli OP50	ChrII	4283831	G	T	C>A	CCA	C[C>A]A		intron	PPA35261	intron|PPA35261||protein_coding
MA line 36	PS312	E. coli OP50	ChrII	8403360	A	G	T>C	GTA	G[T>C]A		intron	PPA28112	intron|PPA28112||protein_coding
MA line 36	PS312	E. coli OP50	ChrII	13551082	T	A	T>A	ATG	A[T>A]G		intron	ppa_stranded_DN20884_c0_g2_i2	intron|ppa_stranded_DN20884_c0_g2_i2||protein_coding
MA line 36	PS312	E. coli OP50	ChrII	15066329	G	A	C>T	TCC	T[C>T]C		intergenic
MA line 36	PS312	E. coli OP50	ChrII	16397747	C	T	C>T	GCT	G[C>T]T		missense	ppa_stranded_DN33377_c0_g1_i1	missense|ppa_stranded_DN33377_c0_g1_i1|ppa_stranded_DN33377_c0_g1_i1|protein_coding|+|102L>102F|16397747C>T
MA line 36	PS312	E. coli OP50	ChrII	19564740	G	A	C>T	TCG	T[C>T]G		intron	ppa_stranded_DN23369_c0_g1_i1	intron|ppa_stranded_DN23369_c0_g1_i1||protein_coding
MA line 36	PS312	E. coli OP50	ChrIII	382444	G	A	C>T	TCG	T[C>T]G		intergenic
MA line 36	PS312	E. coli OP50	ChrIII	1724208	C	T	C>T	ACG	A[C>T]G		intergenic
MA line 36	PS312	E. coli OP50	ChrIII	1864456	T	C	T>C	ATG	A[T>C]G		intron	PPA25554	intron|PPA25554||protein_coding
MA line 36	PS312	E. coli OP50	ChrIII	2507471	G	A	C>T	TCG	T[C>T]G		intron	ppa_stranded_DN31544_c1_g3_i1	intron|ppa_stranded_DN31544_c1_g3_i1||protein_coding
MA line 36	PS312	E. coli OP50	ChrIII	10928650	G	C	C>G	ACG	A[C>G]G		intron	PPA40055	intron|PPA40055||protein_coding
MA line 36	PS312	E. coli OP50	ChrIII	11583004	A	T	T>A	ATG	A[T>A]G		missense	ppa_stranded_DN25124_c0_g2_i1	missense|ppa_stranded_DN25124_c0_g2_i1|ppa_stranded_DN25124_c0_g2_i1|protein_coding|-|231D>231E|11583004A>T
MA line 36	PS312	E. coli OP50	ChrIV	809121	G	A	C>T	ACA	A[C>T]A		intergenic
MA line 36	PS312	E. coli OP50	ChrIV	4309759	T	A	T>A	ATG	A[T>A]G		missense	PPA23261	missense|PPA23261|PPA23261|protein_coding|-|424I>424F|4309759T>A
MA line 36	PS312	E. coli OP50	ChrIV	7204807	A	T	T>A	ATC	A[T>A]C		intron	PPA12304	intron|PPA12304||protein_coding
MA line 36	PS312	E. coli OP50	ChrIV	7367042	G	A	C>T	ACC	A[C>T]C		intron	PPA05544	intron|PPA05544||protein_coding
MA line 36	PS312	E. coli OP50	ChrIV	7743180	G	T	C>A	GCC	G[C>A]C		intron	PPA15632	intron|PPA15632||protein_coding
MA line 36	PS312	E. coli OP50	ChrIV	9460182	C	T	C>T	ACA	A[C>T]A		intron	PPA27119	intron|PPA27119||protein_coding
MA line 36	PS312	E. coli OP50	ChrIV	9814342	G	C	C>G	CCA	C[C>G]A		splice_region,missense	PPA27039	splice_region|PPA27039|PPA27039|protein_coding,missense|PPA27039|PPA27039|protein_coding|+|521W>521S|9814342G>C
MA line 36	PS312	E. coli OP50	ChrIV	20270376	C	A	C>A	TCG	T[C>A]G		missense	Contig61-snapTAU.76	missense|Contig61-snapTAU.76|Contig61-snapTAU.76|protein_coding|+|833F>833L|20270376C>A
MA line 36	PS312	E. coli OP50	ChrIV	22371057	G	T	C>A	CCT	C[C>A]T		missense	PPA45321	missense|PPA45321|PPA45321|protein_coding|+|223E>223D|22371057G>T
MA line 36	PS312	E. coli OP50	ChrIV	24618482	C	G	C>G	ACG	A[C>G]G		intergenic
MA line 36	PS312	E. coli OP50	ChrIV	24699344	C	T	C>T	GCA	G[C>T]A		3_prime_utr	ppa_stranded_DN28988_c0_g1_i2	3_prime_utr|ppa_stranded_DN28988_c0_g1_i2|ppa_stranded_DN28988_c0_g1_i2|protein_coding
MA line 36	PS312	E. coli OP50	ChrIV	27186918	C	T	C>T	CCA	C[C>T]A		intron	PPA13676	intron|PPA13676||protein_coding
MA line 36	PS312	E. coli OP50	ChrIV	28638637	T	A	T>A	TTA	T[T>A]A		intron	PPA31009	intron|PPA31009||protein_coding
MA line 36	PS312	E. coli OP50	ChrIV	29094315	C	T	C>T	GCC	G[C>T]C		intron	PPA01278	intron|PPA01278||protein_coding
MA line 36	PS312	E. coli OP50	ChrV	2622559	G	C	C>G	TCG	T[C>G]G		intron	ppa_stranded_DN30248_c0_g2_i2	intron|ppa_stranded_DN30248_c0_g2_i2||protein_coding
MA line 36	PS312	E. coli OP50	ChrV	2953988	C	G	C>G	ACG	A[C>G]G		intergenic
MA line 36	PS312	E. coli OP50	ChrV	3464352	C	A	C>A	GCC	G[C>A]C		missense	PPA37277	missense|PPA37277|PPA37277|protein_coding|+|99A>99D|3464352C>A
MA line 36	PS312	E. coli OP50	ChrV	6213253	C	T	C>T	CCT	C[C>T]T		synonymous	PPA01222	synonymous|PPA01222|PPA01222|protein_coding|+|150A|6213253C>T
MA line 36	PS312	E. coli OP50	ChrV	6424601	T	A	T>A	TTG	T[T>A]G		intron	PPA00736	intron|PPA00736||protein_coding
MA line 36	PS312	E. coli OP50	ChrV	14299791	G	A	C>T	TCA	T[C>T]A		intron	PPA06738	intron|PPA06738||protein_coding
MA line 36	PS312	E. coli OP50	ChrV	14735498	T	A	T>A	TTA	T[T>A]A		intron	PPA20930	intron|PPA20930||protein_coding
MA line 36	PS312	E. coli OP50	ChrV	16206705	T	A	T>A	ATT	A[T>A]T		intergenic
MA line 36	PS312	E. coli OP50	ChrX	1178231	A	T	T>A	ATT	A[T>A]T		intron	PPA23537	intron|PPA23537||protein_coding
MA line 36	PS312	E. coli OP50	ChrX	4252964	G	A	C>T	GCT	G[C>T]T		intergenic
MA line 36	PS312	E. coli OP50	ChrX	5361144	C	G	C>G	TCT	T[C>G]T		intron	PPA21995	intron|PPA21995||protein_coding
MA line 36	PS312	E. coli OP50	ChrX	7971373	C	T	C>T	CCA	C[C>T]A		intergenic
MA line 36	PS312	E. coli OP50	ChrX	11565413	C	A	C>A	GCA	G[C>A]A		intron	PPA03699	intron|PPA03699||protein_coding
MA line 46	PS312	E. coli OP50	ChrI	5581514	G	A	C>T	TCC	T[C>T]C		intergenic
MA line 46	PS312	E. coli OP50	ChrI	14823810	C	T	C>T	ACC	A[C>T]C		intron	ppa_stranded_DN24704_c0_g1_i1	intron|ppa_stranded_DN24704_c0_g1_i1||protein_coding
MA line 46	PS312	E. coli OP50	ChrI	20555828	G	A	C>T	GCT	G[C>T]T		intron	PPA04414	intron|PPA04414||protein_coding
MA line 46	PS312	E. coli OP50	ChrI	20826964	T	A	T>A	TTA	T[T>A]A		intergenic
MA line 46	PS312	E. coli OP50	ChrI	21999749	G	T	C>A	GCT	G[C>A]T		intergenic
MA line 46	PS312	E. coli OP50	ChrI	22222618	A	G	T>C	TTC	T[T>C]C		intron	PPA03037	intron|PPA03037||protein_coding
MA line 46	PS312	E. coli OP50	ChrI	22698210	T	C	T>C	TTA	T[T>C]A		intron	PPA08338	intron|PPA08338||protein_coding
MA line 46	PS312	E. coli OP50	ChrI	24463348	G	T	C>A	GCA	G[C>A]A		intergenic
MA line 46	PS312	E. coli OP50	ChrI	24718787	G	A	C>T	TCT	T[C>T]T		intron	PPA08667	intron|PPA08667||protein_coding
MA line 46	PS312	E. coli OP50	ChrI	27268868	G	T	C>A	TCA	T[C>A]A		intergenic
MA line 46	PS312	E. coli OP50	ChrI	27669833	C	T	C>T	TCG	T[C>T]G		intron	PPA44794	intron|PPA44794||protein_coding
MA line 46	PS312	E. coli OP50	ChrI	30501219	A	C	T>G	GTG	G[T>G]G		intergenic
MA line 46	PS312	E. coli OP50	ChrI	32047923	C	T	C>T	ACT	A[C>T]T		missense	ppa_stranded_DN29773_c0_g1_i1	missense|ppa_stranded_DN29773_c0_g1_i1|ppa_stranded_DN29773_c0_g1_i1|protein_coding|-|548S>548N|32047923C>T
MA line 46	PS312	E. coli OP50	ChrI	34829447	A	T	T>A	GTC	G[T>A]C		intergenic
MA line 46	PS312	E. coli OP50	ChrI	35359560	A	G	T>C	GTG	G[T>C]G		intergenic
MA line 46	PS312	E. coli OP50	ChrII	2203315	G	A	C>T	CCT	C[C>T]T		intron	PPA35125	intron|PPA35125||protein_coding
MA line 46	PS312	E. coli OP50	ChrII	6060584	T	G	T>G	TTC	T[T>G]C		intron	PPA21374	intron|PPA21374||protein_coding
MA line 46	PS312	E. coli OP50	ChrII	7171815	A	G	T>C	TTT	T[T>C]T		intron	PPA21010	intron|PPA21010||protein_coding
MA line 46	PS312	E. coli OP50	ChrII	7976743	G	T	C>A	GCT	G[C>A]T		intergenic
MA line 46	PS312	E. coli OP50	ChrII	9096211	T	G	T>G	CTT	C[T>G]T		intergenic
MA line 46	PS312	E. coli OP50	ChrII	11565707	G	T	C>A	TCA	T[C>A]A		synonymous	ppa_stranded_DN18923_c0_g1_i1	synonymous|ppa_stranded_DN18923_c0_g1_i1|ppa_stranded_DN18923_c0_g1_i1|protein_coding|-|124L|11565707G>T
MA line 46	PS312	E. coli OP50	ChrII	12623429	C	T	C>T	GCT	G[C>T]T		intergenic
MA line 46	PS312	E. coli OP50	ChrII	19849472	G	A	C>T	GCT	G[C>T]T		intron	PPA21145	intron|PPA21145||protein_coding
MA line 46	PS312	E. coli OP50	ChrII	19895862	G	A	C>T	TCT	T[C>T]T		intergenic
MA line 46	PS312	E. coli OP50	ChrII	21305102	C	T	C>T	ACC	A[C>T]C		intergenic
MA line 46	PS312	E. coli OP50	ChrII	21933339	A	C	T>G	TTG	T[T>G]G		intergenic
MA line 46	PS312	E. coli OP50	ChrII	23197796	A	T	T>A	TTT	T[T>A]T		intron	ppa_stranded_DN27723_c0_g2_i2	intron|ppa_stranded_DN27723_c0_g2_i2||protein_coding
MA line 46	PS312	E. coli OP50	ChrIII	2720904	G	T	C>A	TCC	T[C>A]C		intron	PPA02793	intron|PPA02793||protein_coding
MA line 46	PS312	E. coli OP50	ChrIII	9635413	T	G	T>G	GTG	G[T>G]G		intron	PPA19846	intron|PPA19846||protein_coding
MA line 46	PS312	E. coli OP50	ChrIII	9978439	G	A	C>T	CCA	C[C>T]A		synonymous	Iso_D.7693.1	synonymous|Iso_D.7693.1|Iso_D.7693.1|protein_coding|+|512V|9978439G>A
MA line 46	PS312	E. coli OP50	ChrIV	778560	T	G	T>G	GTG	G[T>G]G		intergenic
MA line 46	PS312	E. coli OP50	ChrIV	4286714	C	A	C>A	GCA	G[C>A]A		missense	PPA23261	missense|PPA23261|PPA23261|protein_coding|-|1302A>1302S|4286714C>A
MA line 46	PS312	E. coli OP50	ChrIV	8989695	T	G	T>G	TTT	T[T>G]T		intron	PPA40992	intron|PPA40992||protein_coding
MA line 46	PS312	E. coli OP50	ChrIV	12964356	G	A	C>T	TCA	T[C>T]A		synonymous	PPA34141	synonymous|PPA34141|PPA34141|protein_coding|-|131F|12964356G>A
MA line 46	PS312	E. coli OP50	ChrIV	15104522	G	T	C>A	TCA	T[C>A]A		intergenic
MA line 46	PS312	E. coli OP50	ChrIV	28129001	T	A	T>A	ATG	A[T>A]G		intergenic
MA line 46	PS312	E. coli OP50	ChrV	72814	G	A	C>T	CCG	C[C>T]G		intron	ppa_stranded_DN29727_c3_g1_i4	intron|ppa_stranded_DN29727_c3_g1_i4||protein_coding
MA line 46	PS312	E. coli OP50	ChrV	1783653	T	A	T>A	GTT	G[T>A]T		intron	PPA05209	intron|PPA05209||protein_coding
MA line 46	PS312	E. coli OP50	ChrV	8087768	T	A	T>A	GTC	G[T>A]C		missense	PPA43335	missense|PPA43335|PPA43335|protein_coding|+|178S>178T|8087768T>A
MA line 46	PS312	E. coli OP50	ChrV	9437373	T	A	T>A	CTC	C[T>A]C		intron	ppa_stranded_DN21348_c0_g1_i1	intron|ppa_stranded_DN21348_c0_g1_i1||protein_coding
MA line 46	PS312	E. coli OP50	ChrV	16930037	C	A	C>A	GCA	G[C>A]A		intron	PPA00534	intron|PPA00534||protein_coding
MA line 46	PS312	E. coli OP50	ChrV	18276868	C	T	C>T	ACG	A[C>T]G		stop_gained	PPA43996	stop_gained|PPA43996|PPA43996|protein_coding|+|141R>141*|18276868C>T
MA line 46	PS312	E. coli OP50	ChrV	19557409	G	T	C>A	ACG	A[C>A]G		splice_region,missense	PPA10769	splice_region|PPA10769|PPA10769|protein_coding,missense|PPA10769|PPA10769|protein_coding|-|1121H>1121N|19557409G>T
MA line 46	PS312	E. coli OP50	ChrV	22056127	C	T	C>T	ACC	A[C>T]C		intron	PPA44073	intron|PPA44073||protein_coding
MA line 46	PS312	E. coli OP50	ChrV	22478481	G	T	C>A	CCT	C[C>A]T		intergenic
MA line 46	PS312	E. coli OP50	ChrV	23310036	C	T	C>T	GCA	G[C>T]A		intergenic
MA line 46	PS312	E. coli OP50	ChrX	636815	T	A	T>A	ATG	A[T>A]G		intron	PPA16014	intron|PPA16014||protein_coding
MA line 46	PS312	E. coli OP50	ChrX	8475235	C	A	C>A	TCA	T[C>A]A		missense	ppa_stranded_DN22459_c0_g2_i1	missense|ppa_stranded_DN22459_c0_g2_i1|ppa_stranded_DN22459_c0_g2_i1|protein_coding|+|183Q>183K|8475235C>A
MA line 46	PS312	E. coli OP50	ChrX	10523418	C	T	C>T	GCA	G[C>T]A		intergenic
MA line 46	PS312	E. coli OP50	ChrX	10712158	G	A	C>T	TCA	T[C>T]A		intergenic
MA line 46	PS312	E. coli OP50	ChrX	14261556	A	G	T>C	ATA	A[T>C]A		intron	PPA42289	intron|PPA42289||protein_coding
MA line 30	PS312	E. coli OP50	ChrI	34168	T	A	T>A	ATC	A[T>A]C		intergenic
MA line 30	PS312	E. coli OP50	ChrI	6794196	C	A	C>A	TCA	T[C>A]A		intergenic
MA line 30	PS312	E. coli OP50	ChrI	7374247	C	G	C>G	ACA	A[C>G]A		intergenic
MA line 30	PS312	E. coli OP50	ChrI	10980418	C	T	C>T	ACT	A[C>T]T		intron	PPA33851	intron|PPA33851||protein_coding
MA line 30	PS312	E. coli OP50	ChrI	12655550	C	T	C>T	CCC	C[C>T]C		intergenic
MA line 30	PS312	E. coli OP50	ChrI	15294299	T	A	T>A	TTA	T[T>A]A		intergenic
MA line 30	PS312	E. coli OP50	ChrI	17806510	C	A	C>A	GCA	G[C>A]A		intron	PPA18198	intron|PPA18198||protein_coding
MA line 30	PS312	E. coli OP50	ChrI	20910111	G	A	C>T	CCC	C[C>T]C		intergenic
MA line 30	PS312	E. coli OP50	ChrI	26177629	A	G	T>C	GTT	G[T>C]T		intron	ppa_stranded_DN27869_c0_g1_i1	intron|ppa_stranded_DN27869_c0_g1_i1||protein_coding
MA line 30	PS312	E. coli OP50	ChrI	28229936	C	G	C>G	TCA	T[C>G]A		intron	PPA08457	intron|PPA08457||protein_coding
MA line 30	PS312	E. coli OP50	ChrI	29816507	A	T	T>A	GTA	G[T>A]A		intergenic
MA line 30	PS312	E. coli OP50	ChrI	30166245	T	A	T>A	CTA	C[T>A]A		intron	PPA38517	intron|PPA38517||protein_coding
MA line 30	PS312	E. coli OP50	ChrI	31549892	T	C	T>C	ATT	A[T>C]T		intergenic
MA line 30	PS312	E. coli OP50	ChrI	32634359	T	A	T>A	TTA	T[T>A]A		intron	PPA23670	intron|PPA23670||protein_coding
MA line 30	PS312	E. coli OP50	ChrI	33777084	G	A	C>T	CCG	C[C>T]G		intron	PPA44397	intron|PPA44397||protein_coding
MA line 30	PS312	E. coli OP50	ChrI	38413146	G	A	C>T	ACT	A[C>T]T		intron	PPA24512	intron|PPA24512||protein_coding
MA line 30	PS312	E. coli OP50	ChrII	1334857	A	G	T>C	CTA	C[T>C]A		intergenic
MA line 30	PS312	E. coli OP50	ChrII	7588963	C	A	C>A	TCA	T[C>A]A		intron	PPA02836	intron|PPA02836||protein_coding
MA line 30	PS312	E. coli OP50	ChrII	8309922	C	T	C>T	GCC	G[C>T]C		stop_gained	PPA35487	stop_gained|PPA35487|PPA35487|protein_coding|-|190W>190*|8309922C>T
MA line 30	PS312	E. coli OP50	ChrII	9950533	C	A	C>A	TCT	T[C>A]T		intergenic
MA line 30	PS312	E. coli OP50	ChrII	12287872	G	A	C>T	ACA	A[C>T]A		intergenic
MA line 30	PS312	E. coli OP50	ChrII	16775913	G	T	C>A	GCT	G[C>A]T		3_prime_utr	ppa_stranded_DN21909_c0_g1_i1	3_prime_utr|ppa_stranded_DN21909_c0_g1_i1|ppa_stranded_DN21909_c0_g1_i1|protein_coding
MA line 30	PS312	E. coli OP50	ChrII	18789293	C	T	C>T	CCA	C[C>T]A		intron	ppa_stranded_DN4333_c0_g1_i1	intron|ppa_stranded_DN4333_c0_g1_i1||protein_coding
MA line 30	PS312	E. coli OP50	ChrII	19397684	C	T	C>T	TCA	T[C>T]A		intron	PPA10954	intron|PPA10954||protein_coding
MA line 30	PS312	E. coli OP50	ChrII	19927586	G	A	C>T	ACG	A[C>T]G		missense	ppa_stranded_DN31216_c0_g1_i4	missense|ppa_stranded_DN31216_c0_g1_i4|ppa_stranded_DN31216_c0_g1_i4|protein_coding|-|775T>775M|19927586G>A
MA line 30	PS312	E. coli OP50	ChrIII	580427	T	G	T>G	CTC	C[T>G]C		intron	ppa_stranded_DN26424_c0_g2_i1	intron|ppa_stranded_DN26424_c0_g2_i1||protein_coding
MA line 30	PS312	E. coli OP50	ChrIII	2908043	G	A	C>T	CCA	C[C>T]A		intergenic
MA line 30	PS312	E. coli OP50	ChrIII	4332389	G	A	C>T	TCG	T[C>T]G		intergenic
MA line 30	PS312	E. coli OP50	ChrIII	12777323	C	T	C>T	GCT	G[C>T]T		intergenic
MA line 30	PS312	E. coli OP50	ChrIII	18288120	T	A	T>A	TTA	T[T>A]A		intron	PPA33891	intron|PPA33891||protein_coding
MA line 30	PS312	E. coli OP50	ChrIII	20596692	G	A	C>T	TCC	T[C>T]C		intergenic
MA line 30	PS312	E. coli OP50	ChrIV	661069	A	C	T>G	GTC	G[T>G]C		3_prime_utr,missense	Iso_D.9009.1	3_prime_utr|Iso_D.9009.1|Iso_D.9009.1|protein_coding,missense|PPA27471|PPA27471|protein_coding|-|554V>554G|661069A>C
MA line 30	PS312	E. coli OP50	ChrIV	2643068	A	T	T>A	TTA	T[T>A]A		intron	PPA29485	intron|PPA29485||protein_coding
MA line 30	PS312	E. coli OP50	ChrIV	6206307	C	G	C>G	TCA	T[C>G]A		intergenic
MA line 30	PS312	E. coli OP50	ChrIV	7008049	G	A	C>T	GCA	G[C>T]A		intron	PPA41199	intron|PPA41199||protein_coding
MA line 30	PS312	E. coli OP50	ChrIV	13420905	C	A	C>A	TCC	T[C>A]C		intergenic
MA line 30	PS312	E. coli OP50	ChrIV	15588844	G	A	C>T	CCA	C[C>T]A		missense	PPA18927	missense|PPA18927|PPA18927|protein_coding|-|561P>561L|15588844G>A
MA line 30	PS312	E. coli OP50	ChrIV	15598447	C	A	C>A	TCT	T[C>A]T		intron	ppa_stranded_DN28552_c0_g1_i6	intron|ppa_stranded_DN28552_c0_g1_i6||protein_coding
MA line 30	PS312	E. coli OP50	ChrIV	16839133	G	A	C>T	TCA	T[C>T]A		intergenic
MA line 30	PS312	E. coli OP50	ChrIV	17588751	G	T	C>A	CCG	C[C>A]G		intergenic
MA line 30	PS312	E. coli OP50	ChrIV	21212334	G	A	C>T	TCT	T[C>T]T		intron	PPA17167	intron|PPA17167||protein_coding
MA line 30	PS312	E. coli OP50	ChrIV	22631748	G	C	C>G	TCC	T[C>G]C		intron	ppa_stranded_DN31580_c3_g3_i2	intron|ppa_stranded_DN31580_c3_g3_i2||protein_coding
MA line 30	PS312	E. coli OP50	ChrIV	24021507	C	T	C>T	TCA	T[C>T]A		intergenic
MA line 30	PS312	E. coli OP50	ChrIV	25383266	G	C	C>G	TCC	T[C>G]C		intron	Contig17-snapTAU.319	intron|Contig17-snapTAU.319||protein_coding
MA line 30	PS312	E. coli OP50	ChrIV	26842619	C	A	C>A	GCA	G[C>A]A		intron	PPA13721	intron|PPA13721||protein_coding
MA line 30	PS312	E. coli OP50	ChrIV	27706806	G	T	C>A	CCC	C[C>A]C		intron	ppa_stranded_DN21743_c0_g2_i1	intron|ppa_stranded_DN21743_c0_g2_i1||protein_coding
MA line 30	PS312	E. coli OP50	ChrIV	28503443	T	A	T>A	TTA	T[T>A]A		intron	ppa_stranded_DN30317_c2_g1_i3	intron|ppa_stranded_DN30317_c2_g1_i3||protein_coding
MA line 30	PS312	E. coli OP50	ChrV	6104240	T	C	T>C	GTG	G[T>C]G		intergenic
MA line 30	PS312	E. coli OP50	ChrV	8843573	T	A	T>A	TTC	T[T>A]C		intron	seq13	intron|seq13||protein_coding
MA line 30	PS312	E. coli OP50	ChrV	9346986	G	T	C>A	CCG	C[C>A]G		splice_region,synonymous	ppa_stranded_DN9868_c0_g1_i1	splice_region|ppa_stranded_DN9868_c0_g1_i1|ppa_stranded_DN9868_c0_g1_i1|protein_coding,synonymous|ppa_stranded_DN9868_c0_g1_i1|ppa_stranded_DN9868_c0_g1_i1|protein_coding|+|272A|9346986G>T
MA line 30	PS312	E. coli OP50	ChrV	10743170	A	T	T>A	GTG	G[T>A]G		5_prime_utr	PPA12728	5_prime_utr|PPA12728|PPA12728|protein_coding
MA line 30	PS312	E. coli OP50	ChrV	11633792	G	A	C>T	TCA	T[C>T]A		intergenic
MA line 30	PS312	E. coli OP50	ChrV	18693797	T	C	T>C	ATT	A[T>C]T		intergenic
MA line 30	PS312	E. coli OP50	ChrV	20174878	G	A	C>T	GCT	G[C>T]T		intergenic
MA line 30	PS312	E. coli OP50	ChrV	20411790	G	T	C>A	TCC	T[C>A]C		stop_gained	PPA35962	stop_gained|PPA35962|PPA35962|protein_coding|+|621E>621*|20411790G>T
MA line 30	PS312	E. coli OP50	ChrV	23146760	C	T	C>T	CCC	C[C>T]C		intron	ppa_stranded_DN17016_c0_g1_i1	intron|ppa_stranded_DN17016_c0_g1_i1||protein_coding
MA line 30	PS312	E. coli OP50	ChrX	228923	G	C	C>G	ACT	A[C>G]T		missense	PPA09785	missense|PPA09785|PPA09785|protein_coding|-|36T>36S|228923G>C
MA line 30	PS312	E. coli OP50	ChrX	4967941	C	T	C>T	GCT	G[C>T]T		synonymous	ppa_stranded_DN23239_c0_g2_i1	synonymous|ppa_stranded_DN23239_c0_g2_i1|ppa_stranded_DN23239_c0_g2_i1|protein_coding|+|75L|4967941C>T
MA line 30	PS312	E. coli OP50	ChrX	5260987	G	C	C>G	TCG	T[C>G]G		intron	PPA22010	intron|PPA22010||protein_coding
MA line 30	PS312	E. coli OP50	ChrX	5964720	G	C	C>G	ACA	A[C>G]A		intron	PPA39614	intron|PPA39614||protein_coding
MA line 30	PS312	E. coli OP50	ChrX	7577221	C	T	C>T	TCA	T[C>T]A		intron	PPA16328	intron|PPA16328||protein_coding
MA line 30	PS312	E. coli OP50	ChrX	8443408	A	T	T>A	CTG	C[T>A]G		synonymous	PPA05675	synonymous|PPA05675|PPA05675|protein_coding|-|1059A|8443408A>T
MA line 30	PS312	E. coli OP50	ChrX	8729955	G	A	C>T	GCT	G[C>T]T		intron	PPA03463	intron|PPA03463||protein_coding
MA line 14	PS312	E. coli OP50	ChrI	3319787	T	A	T>A	CTG	C[T>A]G		missense	PPA31181	missense|PPA31181|PPA31181|protein_coding|-|102Q>102L|3319787T>A
MA line 14	PS312	E. coli OP50	ChrI	3454426	T	C	T>C	TTA	T[T>C]A		intron	PPA25666	intron|PPA25666||protein_coding
MA line 14	PS312	E. coli OP50	ChrI	6615487	T	A	T>A	ATA	A[T>A]A		intron	PPA42238	intron|PPA42238||protein_coding
MA line 14	PS312	E. coli OP50	ChrI	10381412	T	C	T>C	ATT	A[T>C]T		intergenic
MA line 14	PS312	E. coli OP50	ChrI	10869123	G	T	C>A	TCC	T[C>A]C		synonymous	ppa_stranded_DN20202_c0_g1_i1	synonymous|ppa_stranded_DN20202_c0_g1_i1|ppa_stranded_DN20202_c0_g1_i1|protein_coding|-|271V|10869123G>T
MA line 14	PS312	E. coli OP50	ChrI	13340031	C	T	C>T	TCC	T[C>T]C		intron	PPA37825	intron|PPA37825||protein_coding
MA line 14	PS312	E. coli OP50	ChrI	21598177	T	C	T>C	GTC	G[T>C]C		missense	PPA43669	missense|PPA43669|PPA43669|protein_coding|-|273D>273G|21598177T>C
MA line 14	PS312	E. coli OP50	ChrI	25098698	C	G	C>G	TCT	T[C>G]T		intron	PPA08735	intron|PPA08735||protein_coding
MA line 14	PS312	E. coli OP50	ChrI	27317253	C	A	C>A	ACA	A[C>A]A		intron	PPA17494	intron|PPA17494||protein_coding
MA line 14	PS312	E. coli OP50	ChrI	38768771	C	A	C>A	ACA	A[C>A]A		intergenic
MA line 14	PS312	E. coli OP50	ChrII	5816295	T	C	T>C	TTA	T[T>C]A		missense	PPA09822	missense|PPA09822|PPA09822|protein_coding|-|96I>96M|5816295T>C
MA line 14	PS312	E. coli OP50	ChrII	6889282	A	C	T>G	TTT	T[T>G]T		missense	PPA20954	missense|PPA20954|PPA20954|protein_coding|-|9F>9V|6889282A>C
MA line 14	PS312	E. coli OP50	ChrII	9392990	C	T	C>T	ACA	A[C>T]A		intron	Contig24-snapTAU.289	intron|Contig24-snapTAU.289||protein_coding
MA line 14	PS312	E. coli OP50	ChrII	9578985	C	A	C>A	TCT	T[C>A]T		stop_gained	Contig24-snapTAU.335	stop_gained|Contig24-snapTAU.335|Contig24-snapTAU.335|protein_coding|-|287E>287*|9578985C>A
MA line 14	PS312	E. coli OP50	ChrII	10358141	G	A	C>T	CCA	C[C>T]A		intron	ppa_stranded_DN30433_c0_g5_i2	intron|ppa_stranded_DN30433_c0_g5_i2||protein_coding
MA line 14	PS312	E. coli OP50	ChrII	13536719	T	A	T>A	ATT	A[T>A]T		intron	ppa_stranded_DN25011_c0_g1_i1	intron|ppa_stranded_DN25011_c0_g1_i1||protein_coding
MA line 14	PS312	E. coli OP50	ChrII	14196527	G	A	C>T	ACA	A[C>T]A		intergenic
MA line 14	PS312	E. coli OP50	ChrII	14826966	G	A	C>T	GCA	G[C>T]A		intergenic
MA line 14	PS312	E. coli OP50	ChrII	17683579	C	A	C>A	ACT	A[C>A]T		splice_region,missense	PPA14784	splice_region|PPA14784|PPA14784|protein_coding,missense|PPA14784|PPA14784|protein_coding|+|169D>169E|17683579C>A
MA line 14	PS312	E. coli OP50	ChrII	18174741	G	A	C>T	GCC	G[C>T]C		intergenic
MA line 14	PS312	E. coli OP50	ChrIII	3608679	G	T	C>A	TCT	T[C>A]T		synonymous	ppa_stranded_DN25151_c0_g2_i1	synonymous|ppa_stranded_DN25151_c0_g2_i1|ppa_stranded_DN25151_c0_g2_i1|protein_coding|-|119L|3608679G>T
MA line 14	PS312	E. coli OP50	ChrIII	15378372	G	A	C>T	TCG	T[C>T]G		intron	ppa_stranded_DN31402_c1_g2_i7	intron|ppa_stranded_DN31402_c1_g2_i7||protein_coding
MA line 14	PS312	E. coli OP50	ChrIII	16166308	C	T	C>T	ACC	A[C>T]C		intron	PPA19010	intron|PPA19010||protein_coding
MA line 14	PS312	E. coli OP50	ChrIII	19378782	G	T	C>A	ACA	A[C>A]A		intron	PPA01780	intron|PPA01780||protein_coding
MA line 14	PS312	E. coli OP50	ChrIV	8249273	C	A	C>A	GCA	G[C>A]A		intron	PPA15521	intron|PPA15521||protein_coding
MA line 14	PS312	E. coli OP50	ChrIV	9053101	C	T	C>T	CCG	C[C>T]G		intergenic
MA line 14	PS312	E. coli OP50	ChrIV	16032201	G	T	C>A	TCA	T[C>A]A		intergenic
MA line 14	PS312	E. coli OP50	ChrIV	18006362	T	C	T>C	TTG	T[T>C]G		missense	PPA38662	missense|PPA38662|PPA38662|protein_coding|+|272W>272R|18006362T>C
MA line 14	PS312	E. coli OP50	ChrIV	22276725	C	T	C>T	GCA	G[C>T]A		intron	PPA11693	intron|PPA11693||protein_coding
MA line 14	PS312	E. coli OP50	ChrV	4261612	C	A	C>A	GCG	G[C>A]G		intron	ppa_stranded_DN29123_c5_g2_i4	intron|ppa_stranded_DN29123_c5_g2_i4||protein_coding
MA line 14	PS312	E. coli OP50	ChrV	5733869	G	A	C>T	TCT	T[C>T]T		synonymous	PPA14259	synonymous|PPA14259|PPA14259|protein_coding|+|117Q|5733869G>A
MA line 14	PS312	E. coli OP50	ChrV	6727270	A	C	T>G	TTG	T[T>G]G		intron	PPA43416	intron|PPA43416||protein_coding
MA line 14	PS312	E. coli OP50	ChrV	19076474	C	T	C>T	GCG	G[C>T]G		intron	ppa_stranded_DN26402_c1_g1_i1	intron|ppa_stranded_DN26402_c1_g1_i1||protein_coding
MA line 14	PS312	E. coli OP50	ChrV	20767886	C	T	C>T	CCG	C[C>T]G		intron	PPA09342	intron|PPA09342||protein_coding
MA line 14	PS312	E. coli OP50	ChrV	21302067	G	A	C>T	ACC	A[C>T]C		intergenic
MA line 14	PS312	E. coli OP50	ChrX	6309997	A	C	T>G	ATC	A[T>G]C		missense	PPA05387	missense|PPA05387|PPA05387|protein_coding|-|535I>535S|6309997A>C
MA line 14	PS312	E. coli OP50	ChrX	14732554	G	A	C>T	TCA	T[C>T]A		synonymous	ppa_stranded_DN26469_c0_g2_i1	synonymous|ppa_stranded_DN26469_c0_g2_i1|ppa_stranded_DN26469_c0_g2_i1|protein_coding|-|401F|14732554G>A
MA line 33	PS312	E. coli OP50	ChrI	783406	C	T	C>T	GCG	G[C>T]G		intron	PPA16908	intron|PPA16908||protein_coding
MA line 33	PS312	E. coli OP50	ChrI	10115476	T	A	T>A	GTG	G[T>A]G		intron	ppa_stranded_DN31108_c1_g1_i3	intron|ppa_stranded_DN31108_c1_g1_i3||protein_coding
MA line 33	PS312	E. coli OP50	ChrI	18647650	G	T	C>A	TCG	T[C>A]G		stop_gained	PPA18064	stop_gained|PPA18064|PPA18064|protein_coding|+|53E>53*|18647650G>T
MA line 33	PS312	E. coli OP50	ChrI	18862294	T	A	T>A	ATA	A[T>A]A		intron	PPA14327	intron|PPA14327||protein_coding
MA line 33	PS312	E. coli OP50	ChrI	19665230	C	T	C>T	TCC	T[C>T]C		splice_region,3_prime_utr,synonymous,missense	ppa_stranded_DN27444_c0_g1_i2	splice_region|ppa_stranded_DN27444_c0_g1_i2|ppa_stranded_DN27444_c0_g1_i2|protein_coding,3_prime_utr|Iso_D.1919.1|Iso_D.1919.1|protein_coding,synonymous|ppa_stranded_DN27444_c0_g1_i2|ppa_stranded_DN27444_c0_g1_i2|protein_coding|-|169R|19665230C>T,missense|PPA43627|PPA43627|protein_coding|+|85P>85S|19665230C>T
MA line 33	PS312	E. coli OP50	ChrI	25006626	T	A	T>A	TTT	T[T>A]T		intron	PPA08714	intron|PPA08714||protein_coding
MA line 33	PS312	E. coli OP50	ChrI	38690998	C	A	C>A	CCT	C[C>A]T		missense	Contig15-snapTAU.259	missense|Contig15-snapTAU.259|Contig15-snapTAU.259|protein_coding|-|612E>612D|38690998C>A
MA line 33	PS312	E. coli OP50	ChrII	9405057	C	A	C>A	TCA	T[C>A]A		intron	PPA28314	intron|PPA28314||protein_coding
MA line 33	PS312	E. coli OP50	ChrII	11913469	T	C	T>C	GTG	G[T>C]G		missense	PPA25210	missense|PPA25210|PPA25210|protein_coding|-|258T>258A|11913469T>C
MA line 33	PS312	E. coli OP50	ChrII	16465439	A	T	T>A	TTA	T[T>A]A		intergenic
MA line 33	PS312	E. coli OP50	ChrIII	15169181	A	C	T>G	TTA	T[T>G]A		intron	ppa_stranded_DN28009_c0_g2_i1	intron|ppa_stranded_DN28009_c0_g2_i1||protein_coding
MA line 33	PS312	E. coli OP50	ChrIII	16845798	A	G	T>C	TTA	T[T>C]A		intron	PPA36871	intron|PPA36871||protein_coding
MA line 33	PS312	E. coli OP50	ChrIII	19066067	C	A	C>A	TCT	T[C>A]T		intron	PPA09919	intron|PPA09919||protein_coding
MA line 33	PS312	E. coli OP50	ChrIV	6010118	C	T	C>T	GCG	G[C>T]G		intron	PPA16352	intron|PPA16352||protein_coding
MA line 33	PS312	E. coli OP50	ChrIV	13543618	T	C	T>C	TTT	T[T>C]T		intron	PPA05808	intron|PPA05808||protein_coding
MA line 33	PS312	E. coli OP50	ChrIV	16607266	C	G	C>G	CCT	C[C>G]T		missense	PPA04166	missense|PPA04166|PPA04166|protein_coding|-|305E>305D|16607266C>G
MA line 33	PS312	E. coli OP50	ChrIV	19154948	C	A	C>A	ACT	A[C>A]T		5_prime_utr,missense	ppa_stranded_DN30859_c0_g1_i4	5_prime_utr|ppa_stranded_DN30859_c0_g1_i4|ppa_stranded_DN30859_c0_g1_i4|protein_coding,missense|PPA06422|PPA06422|protein_coding|+|91L>91M|19154948C>A
MA line 33	PS312	E. coli OP50	ChrIV	25197828	C	G	C>G	GCG	G[C>G]G		intron	PPA46149	intron|PPA46149||protein_coding
MA line 33	PS312	E. coli OP50	ChrIV	26480360	G	A	C>T	ACT	A[C>T]T		intron	PPA42706	intron|PPA42706||protein_coding
MA line 33	PS312	E. coli OP50	ChrIV	27247074	A	G	T>C	CTC	C[T>C]C		intergenic
MA line 33	PS312	E. coli OP50	ChrIV	27735990	C	T	C>T	ACA	A[C>T]A		intron	ppa_stranded_DN28369_c0_g1_i3	intron|ppa_stranded_DN28369_c0_g1_i3||protein_coding
MA line 33	PS312	E. coli OP50	ChrV	7733461	C	A	C>A	ACG	A[C>A]G		missense	PPA26186	missense|PPA26186|PPA26186|protein_coding|+|400T>400K|7733461C>A
MA line 33	PS312	E. coli OP50	ChrV	7758625	C	T	C>T	TCG	T[C>T]G		intron	ppa_stranded_DN27467_c0_g2_i1	intron|ppa_stranded_DN27467_c0_g2_i1||protein_coding
MA line 33	PS312	E. coli OP50	ChrV	9964842	G	T	C>A	ACT	A[C>A]T		intergenic
MA line 33	PS312	E. coli OP50	ChrV	12497773	T	G	T>G	CTT	C[T>G]T		intron	PPA06686	intron|PPA06686||protein_coding
MA line 33	PS312	E. coli OP50	ChrV	16481814	G	A	C>T	CCC	C[C>T]C		missense	PPA11054	missense|PPA11054|PPA11054|protein_coding|-|665P>665L|16481814G>A
MA line 33	PS312	E. coli OP50	ChrX	2638077	A	G	T>C	GTG	G[T>C]G		intron	PPA15798	intron|PPA15798||protein_coding
MA line 33	PS312	E. coli OP50	ChrX	4541071	C	A	C>A	TCC	T[C>A]C		intergenic
MA line 33	PS312	E. coli OP50	ChrX	14585379	C	T	C>T	GCT	G[C>T]T		intron	PPA20520	intron|PPA20520||protein_coding
MA line 26	PS312	E. coli OP50	ChrI	809248	G	C	C>G	TCG	T[C>G]G		intron	PPA16907	intron|PPA16907||protein_coding
MA line 26	PS312	E. coli OP50	ChrI	6703027	A	G	T>C	CTC	C[T>C]C		intron	PPA02058	intron|PPA02058||protein_coding
MA line 26	PS312	E. coli OP50	ChrI	7434056	T	A	T>A	ATT	A[T>A]T		intergenic
MA line 26	PS312	E. coli OP50	ChrI	9545332	G	A	C>T	TCA	T[C>T]A		intron	PPA09898	intron|PPA09898||protein_coding
MA line 26	PS312	E. coli OP50	ChrI	11245481	G	T	C>A	TCT	T[C>A]T		intergenic
MA line 26	PS312	E. coli OP50	ChrI	12491908	G	A	C>T	ACT	A[C>T]T		intergenic
MA line 26	PS312	E. coli OP50	ChrI	14226159	G	A	C>T	ACG	A[C>T]G		intron	Iso_D.1457.1	intron|Iso_D.1457.1||protein_coding
MA line 26	PS312	E. coli OP50	ChrI	16706993	C	A	C>A	TCT	T[C>A]T		intergenic
MA line 26	PS312	E. coli OP50	ChrI	18181288	C	G	C>G	GCG	G[C>G]G		intergenic
MA line 26	PS312	E. coli OP50	ChrI	24336987	G	A	C>T	CCC	C[C>T]C		missense	PPA34977	missense|PPA34977|PPA34977|protein_coding|+|604G>604R|24336987G>A
MA line 26	PS312	E. coli OP50	ChrI	26199737	G	C	C>G	CCC	C[C>G]C		intron	ppa_stranded_DN26906_c1_g2_i2	intron|ppa_stranded_DN26906_c1_g2_i2||protein_coding
MA line 26	PS312	E. coli OP50	ChrI	32321358	C	G	C>G	GCA	G[C>G]A		intergenic
MA line 26	PS312	E. coli OP50	ChrI	36270902	T	G	T>G	TTT	T[T>G]T		intron	PPA00457	intron|PPA00457||protein_coding
MA line 26	PS312	E. coli OP50	ChrI	36426699	C	A	C>A	ACA	A[C>A]A		intron	ppa_stranded_DN17913_c0_g2_i1	intron|ppa_stranded_DN17913_c0_g2_i1||protein_coding
MA line 26	PS312	E. coli OP50	ChrI	37981164	T	A	T>A	ATT	A[T>A]T		intergenic
MA line 26	PS312	E. coli OP50	ChrII	1785821	T	A	T>A	ATA	A[T>A]A		intron	PPA10179	intron|PPA10179||protein_coding
MA line 26	PS312	E. coli OP50	ChrII	3347807	G	T	C>A	CCA	C[C>A]A		intergenic
MA line 26	PS312	E. coli OP50	ChrII	4152162	G	C	C>G	ACC	A[C>G]C		intron	PPA43825	intron|PPA43825||protein_coding
MA line 26	PS312	E. coli OP50	ChrII	6830517	C	A	C>A	TCT	T[C>A]T		intron	PPA20944	intron|PPA20944||protein_coding
MA line 26	PS312	E. coli OP50	ChrII	6872815	C	T	C>T	TCA	T[C>T]A		intron	PPA20950	intron|PPA20950||protein_coding
MA line 26	PS312	E. coli OP50	ChrII	8642343	G	A	C>T	TCT	T[C>T]T		intergenic
MA line 26	PS312	E. coli OP50	ChrII	9296298	C	T	C>T	GCT	G[C>T]T		missense	ppa_stranded_DN14711_c0_g1_i1	missense|ppa_stranded_DN14711_c0_g1_i1|ppa_stranded_DN14711_c0_g1_i1|protein_coding|+|456L>456F|9296298C>T
MA line 26	PS312	E. coli OP50	ChrII	9944149	C	A	C>A	ACA	A[C>A]A		intron	ppa_stranded_DN29420_c0_g4_i1	intron|ppa_stranded_DN29420_c0_g4_i1||protein_coding
MA line 26	PS312	E. coli OP50	ChrII	13253892	T	A	T>A	TTA	T[T>A]A		intron	PPA38875	intron|PPA38875||protein_coding
MA line 26	PS312	E. coli OP50	ChrII	22327539	G	A	C>T	CCC	C[C>T]C		intron	PPA39097	intron|PPA39097||protein_coding
MA line 26	PS312	E. coli OP50	ChrII	22392886	C	A	C>A	GCA	G[C>A]A		intron	ppa_stranded_DN10438_c0_g1_i1	intron|ppa_stranded_DN10438_c0_g1_i1||protein_coding
MA line 26	PS312	E. coli OP50	ChrIII	9990470	G	T	C>A	ACT	A[C>A]T		missense	PPA24139	missense|PPA24139|PPA24139|protein_coding|-|100T>100N|9990470G>T
MA line 26	PS312	E. coli OP50	ChrIII	10411904	C	A	C>A	GCT	G[C>A]T		3_prime_utr	ppa_stranded_DN30314_c0_g1_i1	3_prime_utr|ppa_stranded_DN30314_c0_g1_i1|ppa_stranded_DN30314_c0_g1_i1|protein_coding
MA line 26	PS312	E. coli OP50	ChrIII	11631718	G	T	C>A	TCT	T[C>A]T		intergenic
MA line 26	PS312	E. coli OP50	ChrIII	12514084	C	G	C>G	ACA	A[C>G]A		intergenic
MA line 26	PS312	E. coli OP50	ChrIII	15446095	A	G	T>C	TTC	T[T>C]C		3_prime_utr	ppa_stranded_DN21202_c0_g1_i2	3_prime_utr|ppa_stranded_DN21202_c0_g1_i2|ppa_stranded_DN21202_c0_g1_i2|protein_coding
MA line 26	PS312	E. coli OP50	ChrIII	19327463	G	T	C>A	CCA	C[C>A]A		intergenic
MA line 26	PS312	E. coli OP50	ChrIV	13761877	C	A	C>A	ACA	A[C>A]A		intergenic
MA line 26	PS312	E. coli OP50	ChrIV	18456789	C	A	C>A	GCC	G[C>A]C		intron	ppa_stranded_DN29878_c0_g2_i3	intron|ppa_stranded_DN29878_c0_g2_i3||protein_coding
MA line 26	PS312	E. coli OP50	ChrIV	28433852	G	T	C>A	TCG	T[C>A]G		intergenic
MA line 26	PS312	E. coli OP50	ChrIV	29741863	A	C	T>G	CTT	C[T>G]T		missense	PPA16635	missense|PPA16635|PPA16635|protein_coding|+|345K>345T|29741863A>C
MA line 26	PS312	E. coli OP50	ChrV	3764853	A	T	T>A	CTA	C[T>A]A		intron	PPA13876	intron|PPA13876||protein_coding
MA line 26	PS312	E. coli OP50	ChrV	5032630	G	A	C>T	CCA	C[C>T]A		stop_gained	PPA19516	stop_gained|PPA19516|PPA19516|protein_coding|-|171Q>171*|5032630G>A
MA line 26	PS312	E. coli OP50	ChrV	18008468	G	A	C>T	CCA	C[C>T]A		synonymous	ppa_stranded_DN31331_c2_g9_i2	synonymous|ppa_stranded_DN31331_c2_g9_i2|ppa_stranded_DN31331_c2_g9_i2|protein_coding|-|417P|18008468G>A
MA line 26	PS312	E. coli OP50	ChrV	18234100	T	A	T>A	TTA	T[T>A]A		intron	PPA26107	intron|PPA26107||protein_coding
MA line 26	PS312	E. coli OP50	ChrV	19076193	T	C	T>C	ATT	A[T>C]T		intron	ppa_stranded_DN26402_c1_g1_i1	intron|ppa_stranded_DN26402_c1_g1_i1||protein_coding
MA line 26	PS312	E. coli OP50	ChrX	5831698	C	A	C>A	CCA	C[C>A]A		intergenic
MA line 26	PS312	E. coli OP50	ChrX	9330604	C	T	C>T	GCC	G[C>T]C		missense	PPA07528	missense|PPA07528|PPA07528|protein_coding|+|578P>578S|9330604C>T
MA line 26	PS312	E. coli OP50	ChrX	11927893	G	C	C>G	CCT	C[C>G]T		intron	PPA03790	intron|PPA03790||protein_coding
MA line 16	PS312	E. coli OP50	ChrI	4662528	C	T	C>T	GCA	G[C>T]A		intron	PPA09539	intron|PPA09539||protein_coding
MA line 16	PS312	E. coli OP50	ChrI	13590438	T	A	T>A	GTA	G[T>A]A		intron	PPA18997	intron|PPA18997||protein_coding
MA line 16	PS312	E. coli OP50	ChrI	13795026	T	A	T>A	TTA	T[T>A]A		intron	PPA19043	intron|PPA19043||protein_coding
MA line 16	PS312	E. coli OP50	ChrI	23802950	C	T	C>T	ACC	A[C>T]C		intron	ppa_stranded_DN31040_c0_g2_i2	intron|ppa_stranded_DN31040_c0_g2_i2||protein_coding
MA line 16	PS312	E. coli OP50	ChrI	26731272	G	T	C>A	GCG	G[C>A]G		missense	PPA06951	missense|PPA06951|PPA06951|protein_coding|-|239A>239E|26731272G>T
MA line 16	PS312	E. coli OP50	ChrI	28420370	C	G	C>G	TCT	T[C>G]T		intron	ppa_stranded_DN31025_c1_g1_i4	intron|ppa_stranded_DN31025_c1_g1_i4||protein_coding
MA line 16	PS312	E. coli OP50	ChrI	28914298	G	A	C>T	TCC	T[C>T]C		intergenic
MA line 16	PS312	E. coli OP50	ChrI	32410201	G	T	C>A	ACA	A[C>A]A		intron	PPA23705	intron|PPA23705||protein_coding
MA line 16	PS312	E. coli OP50	ChrI	33352285	G	A	C>T	TCT	T[C>T]T		missense	PPA36977	missense|PPA36977|PPA36977|protein_coding|-|414S>414F|33352285G>A
MA line 16	PS312	E. coli OP50	ChrII	770402	T	A	T>A	TTC	T[T>A]C		intergenic
MA line 16	PS312	E. coli OP50	ChrII	1725609	C	A	C>A	GCG	G[C>A]G		intergenic
MA line 16	PS312	E. coli OP50	ChrII	9599676	G	A	C>T	ACG	A[C>T]G		intron	PPA28356	intron|PPA28356||protein_coding
MA line 16	PS312	E. coli OP50	ChrII	13999784	C	T	C>T	TCG	T[C>T]G		intron	ppa_stranded_DN27398_c2_g2_i1	intron|ppa_stranded_DN27398_c2_g2_i1||protein_coding
MA line 16	PS312	E. coli OP50	ChrII	15550984	T	C	T>C	TTC	T[T>C]C		intron	PPA06751	intron|PPA06751||protein_coding
MA line 16	PS312	E. coli OP50	ChrII	22214349	C	A	C>A	TCT	T[C>A]T		intergenic
MA line 16	PS312	E. coli OP50	ChrIII	245490	G	A	C>T	ACA	A[C>T]A		missense	ppa_stranded_DN30435_c3_g3_i2	missense|ppa_stranded_DN30435_c3_g3_i2|ppa_stranded_DN30435_c3_g3_i2|protein_coding|+|240C>240Y|245490G>A
MA line 16	PS312	E. coli OP50	ChrIII	1706696	C	A	C>A	CCT	C[C>A]T		intron	PPA08494	intron|PPA08494||protein_coding
MA line 16	PS312	E. coli OP50	ChrIII	5949077	G	A	C>T	GCC	G[C>T]C		missense	ppa_stranded_DN29646_c0_g1_i2	missense|ppa_stranded_DN29646_c0_g1_i2|ppa_stranded_DN29646_c0_g1_i2|protein_coding|-|611A>611V|5949077G>A
MA line 16	PS312	E. coli OP50	ChrIII	7555592	G	T	C>A	TCC	T[C>A]C		intron	ppa_stranded_DN24740_c0_g2_i2	intron|ppa_stranded_DN24740_c0_g2_i2||protein_coding
MA line 16	PS312	E. coli OP50	ChrIII	18495753	T	G	T>G	ATT	A[T>G]T		intergenic
MA line 16	PS312	E. coli OP50	ChrIV	3276957	A	T	T>A	TTC	T[T>A]C		intron	PPA31433	intron|PPA31433||protein_coding
MA line 16	PS312	E. coli OP50	ChrIV	21154636	G	T	C>A	ACT	A[C>A]T		intron	ppa_stranded_DN25035_c0_g2_i1	intron|ppa_stranded_DN25035_c0_g2_i1||protein_coding
MA line 16	PS312	E. coli OP50	ChrIV	24574871	C	T	C>T	ACA	A[C>T]A		intergenic
MA line 16	PS312	E. coli OP50	ChrIV	28955793	A	T	T>A	ATG	A[T>A]G		intron	PPA13831	intron|PPA13831||protein_coding
MA line 16	PS312	E. coli OP50	ChrIV	29840414	G	A	C>T	CCA	C[C>T]A		intron	ppa_stranded_DN26600_c0_g1_i2	intron|ppa_stranded_DN26600_c0_g1_i2||protein_coding
MA line 16	PS312	E. coli OP50	ChrV	8827504	C	T	C>T	TCA	T[C>T]A		intron	ppa_stranded_DN23885_c0_g2_i3	intron|ppa_stranded_DN23885_c0_g2_i3||protein_coding
MA line 16	PS312	E. coli OP50	ChrV	8996931	T	C	T>C	ATT	A[T>C]T		intergenic
MA line 16	PS312	E. coli OP50	ChrV	11328316	C	T	C>T	TCA	T[C>T]A		intron	PPA06488	intron|PPA06488||protein_coding
MA line 16	PS312	E. coli OP50	ChrV	23118518	G	T	C>A	TCG	T[C>A]G		intergenic
MA line 16	PS312	E. coli OP50	ChrX	5204183	C	G	C>G	CCA	C[C>G]A		intron	PPA39662	intron|PPA39662||protein_coding
MA line 16	PS312	E. coli OP50	ChrX	9248733	G	T	C>A	TCT	T[C>A]T		intergenic
MA line 16	PS312	E. coli OP50	ChrX	12725389	C	T	C>T	ACT	A[C>T]T		intergenic
MA line 58	PS312	E. coli OP50	ChrI	4927957	G	C	C>G	GCC	G[C>G]C		intergenic
MA line 58	PS312	E. coli OP50	ChrI	19652049	C	G	C>G	ACA	A[C>G]A		intergenic
MA line 58	PS312	E. coli OP50	ChrI	22092493	C	A	C>A	ACA	A[C>A]A		intergenic
MA line 58	PS312	E. coli OP50	ChrI	23706228	C	T	C>T	ACC	A[C>T]C		intron	Contig26-snapTAU.116	intron|Contig26-snapTAU.116||protein_coding
MA line 58	PS312	E. coli OP50	ChrI	25247274	G	C	C>G	TCT	T[C>G]T		intergenic
MA line 58	PS312	E. coli OP50	ChrI	27010596	G	T	C>A	ACG	A[C>A]G		missense	ppa_stranded_DN21115_c0_g2_i2	missense|ppa_stranded_DN21115_c0_g2_i2|ppa_stranded_DN21115_c0_g2_i2|protein_coding|-|307D>307E|27010596G>T
MA line 58	PS312	E. coli OP50	ChrI	29307423	C	T	C>T	TCG	T[C>T]G		missense	ppa_stranded_DN28520_c0_g3_i1	missense|ppa_stranded_DN28520_c0_g3_i1|ppa_stranded_DN28520_c0_g3_i1|protein_coding|+|356S>356L|29307423C>T
MA line 58	PS312	E. coli OP50	ChrI	30775517	G	T	C>A	TCT	T[C>A]T		intergenic
MA line 58	PS312	E. coli OP50	ChrI	36450631	T	A	T>A	ATT	A[T>A]T		intron	PPA37112	intron|PPA37112||protein_coding
MA line 58	PS312	E. coli OP50	ChrI	39112267	G	T	C>A	GCA	G[C>A]A		intergenic
MA line 58	PS312	E. coli OP50	ChrII	12475326	G	T	C>A	TCC	T[C>A]C		missense	PPA39960	missense|PPA39960|PPA39960|protein_coding|+|2G>2V|12475326G>T
MA line 58	PS312	E. coli OP50	ChrII	18549127	A	T	T>A	TTA	T[T>A]A		intron	ppa_stranded_DN26239_c0_g1_i3	intron|ppa_stranded_DN26239_c0_g1_i3||protein_coding
MA line 58	PS312	E. coli OP50	ChrII	19218583	G	T	C>A	ACT	A[C>A]T		3_prime_utr	ppa_stranded_DN30729_c0_g3_i3	3_prime_utr|ppa_stranded_DN30729_c0_g3_i3|ppa_stranded_DN30729_c0_g3_i3|protein_coding
MA line 58	PS312	E. coli OP50	ChrIII	1945621	G	A	C>T	CCC	C[C>T]C		intergenic
MA line 58	PS312	E. coli OP50	ChrIII	8188995	C	T	C>T	GCG	G[C>T]G		intron	PPA15401	intron|PPA15401||protein_coding
MA line 58	PS312	E. coli OP50	ChrIII	10728236	T	A	T>A	TTT	T[T>A]T		intron	PPA11301	intron|PPA11301||protein_coding
MA line 58	PS312	E. coli OP50	ChrIII	16631510	C	A	C>A	ACC	A[C>A]C		intron	PPA36866	intron|PPA36866||protein_coding
MA line 58	PS312	E. coli OP50	ChrIII	17322950	T	A	T>A	TTA	T[T>A]A		intron	ppa_stranded_DN40761_c0_g1_i1	intron|ppa_stranded_DN40761_c0_g1_i1||protein_coding
MA line 58	PS312	E. coli OP50	ChrIV	2201411	C	T	C>T	GCC	G[C>T]C		synonymous	ppa_stranded_DN12672_c0_g1_i1	synonymous|ppa_stranded_DN12672_c0_g1_i1|ppa_stranded_DN12672_c0_g1_i1|protein_coding|+|35C|2201411C>T
MA line 58	PS312	E. coli OP50	ChrIV	4553629	G	T	C>A	CCG	C[C>A]G		splice_region,synonymous	PPA23184	splice_region|PPA23184|PPA23184|protein_coding,synonymous|PPA23184|PPA23184|protein_coding|+|512P|4553629G>T
MA line 58	PS312	E. coli OP50	ChrIV	5290022	A	T	T>A	ATC	A[T>A]C		intergenic
MA line 58	PS312	E. coli OP50	ChrIV	7179286	C	T	C>T	CCA	C[C>T]A		intron	PPA41177	intron|PPA41177||protein_coding
MA line 58	PS312	E. coli OP50	ChrIV	8517546	T	C	T>C	TTC	T[T>C]C		synonymous	PPA41051	synonymous|PPA41051|PPA41051|protein_coding|+|184V|8517546T>C
MA line 58	PS312	E. coli OP50	ChrIV	8651028	T	A	T>A	ATA	A[T>A]A		intron	PPA29280	intron|PPA29280||protein_coding
MA line 58	PS312	E. coli OP50	ChrIV	11084781	C	T	C>T	CCT	C[C>T]T		intergenic
MA line 58	PS312	E. coli OP50	ChrIV	11550423	A	T	T>A	TTA	T[T>A]A		intron	ppa_stranded_DN29246_c0_g1_i1	intron|ppa_stranded_DN29246_c0_g1_i1||protein_coding
MA line 58	PS312	E. coli OP50	ChrIV	12199958	C	T	C>T	GCA	G[C>T]A		intergenic
MA line 58	PS312	E. coli OP50	ChrIV	13704060	C	T	C>T	ACT	A[C>T]T		intron	PPA05857	intron|PPA05857||protein_coding
MA line 58	PS312	E. coli OP50	ChrIV	14424396	A	G	T>C	CTT	C[T>C]T		synonymous	PPA06043	synonymous|PPA06043|PPA06043|protein_coding|+|417K|14424396A>G
MA line 58	PS312	E. coli OP50	ChrIV	16065063	C	G	C>G	TCC	T[C>G]C		intron	ppa_stranded_DN3950_c0_g2_i1	intron|ppa_stranded_DN3950_c0_g2_i1||protein_coding
MA line 58	PS312	E. coli OP50	ChrIV	16305381	C	T	C>T	TCG	T[C>T]G		intron	PPA03284	intron|PPA03284||protein_coding
MA line 58	PS312	E. coli OP50	ChrV	1344511	G	A	C>T	TCA	T[C>T]A		intron	PPA04789	intron|PPA04789||protein_coding
MA line 58	PS312	E. coli OP50	ChrV	3047843	T	G	T>G	TTC	T[T>G]C		intron	PPA08268	intron|PPA08268||protein_coding
MA line 58	PS312	E. coli OP50	ChrV	9190768	C	A	C>A	TCG	T[C>A]G		intron	ppa_stranded_DN31453_c1_g2_i1	intron|ppa_stranded_DN31453_c1_g2_i1||protein_coding
MA line 58	PS312	E. coli OP50	ChrV	9693838	G	C	C>G	TCA	T[C>G]A		missense	PPA31261	missense|PPA31261|PPA31261|protein_coding|-|125F>125L|9693838G>C
MA line 58	PS312	E. coli OP50	ChrV	15493549	G	A	C>T	ACC	A[C>T]C		intron	PPA43964	intron|PPA43964||protein_coding
MA line 58	PS312	E. coli OP50	ChrV	16478432	C	A	C>A	TCA	T[C>A]A		intron	PPA35776	intron|PPA35776||protein_coding
MA line 58	PS312	E. coli OP50	ChrV	17144909	G	A	C>T	ACA	A[C>T]A		intron	PPA11178	intron|PPA11178||protein_coding
MA line 58	PS312	E. coli OP50	ChrV	19771866	G	T	C>A	CCC	C[C>A]C		intergenic
MA line 58	PS312	E. coli OP50	ChrX	5805507	G	A	C>T	ACG	A[C>T]G		intron	PPA21901	intron|PPA21901||protein_coding
MA line 58	PS312	E. coli OP50	ChrX	8416239	G	C	C>G	ACT	A[C>G]T		intron	PPA05672	intron|PPA05672||protein_coding
MA line 58	PS312	E. coli OP50	ChrX	9063876	A	T	T>A	GTC	G[T>A]C		intergenic
MA line 58	PS312	E. coli OP50	ChrX	13240087	C	A	C>A	TCT	T[C>A]T		intron	PPA27901	intron|PPA27901||protein_coding
MA line 42	PS312	E. coli OP50	ChrI	4569568	C	G	C>G	CCC	C[C>G]C		intergenic
MA line 42	PS312	E. coli OP50	ChrI	6919311	G	A	C>T	ACT	A[C>T]T		intron	PPA02092	intron|PPA02092||protein_coding
MA line 42	PS312	E. coli OP50	ChrI	11677452	T	G	T>G	TTT	T[T>G]T		intergenic
MA line 42	PS312	E. coli OP50	ChrI	11916205	G	T	C>A	ACT	A[C>A]T		intergenic
MA line 42	PS312	E. coli OP50	ChrI	14042618	C	T	C>T	CCC	C[C>T]C		synonymous	PPA19093	synonymous|PPA19093|PPA19093|protein_coding|+|191A|14042618C>T
MA line 42	PS312	E. coli OP50	ChrI	22340009	G	T	C>A	TCA	T[C>A]A		intron	PPA03012	intron|PPA03012||protein_coding
MA line 42	PS312	E. coli OP50	ChrI	26988872	C	A	C>A	TCG	T[C>A]G		missense	ppa_stranded_DN21249_c0_g2_i1	missense|ppa_stranded_DN21249_c0_g2_i1|ppa_stranded_DN21249_c0_g2_i1|protein_coding|-|243R>243L|26988872C>A
MA line 42	PS312	E. coli OP50	ChrI	32238382	C	G	C>G	TCC	T[C>G]C		intron	PPA23737	intron|PPA23737||protein_coding
MA line 42	PS312	E. coli OP50	ChrI	36464807	C	A	C>A	GCT	G[C>A]T		intergenic
MA line 42	PS312	E. coli OP50	ChrII	90734	C	T	C>T	TCT	T[C>T]T		intergenic
MA line 42	PS312	E. coli OP50	ChrII	1079556	T	C	T>C	TTA	T[T>C]A		intron	ppa_stranded_DN27219_c0_g1_i1	intron|ppa_stranded_DN27219_c0_g1_i1||protein_coding
MA line 42	PS312	E. coli OP50	ChrII	5352710	T	C	T>C	GTA	G[T>C]A		intergenic
MA line 42	PS312	E. coli OP50	ChrII	5773470	A	G	T>C	GTC	G[T>C]C		missense	PPA09812	missense|PPA09812|PPA09812|protein_coding|+|134D>134G|5773470A>G
MA line 42	PS312	E. coli OP50	ChrII	6126738	G	A	C>T	CCT	C[C>T]T		missense	PPA21364	missense|PPA21364|PPA21364|protein_coding|+|1310R>1310K|6126738G>A
MA line 42	PS312	E. coli OP50	ChrII	13218467	C	T	C>T	TCA	T[C>T]A		missense	PPA38868	missense|PPA38868|PPA38868|protein_coding|-|166E>166K|13218467C>T
MA line 42	PS312	E. coli OP50	ChrII	16211600	G	A	C>T	GCT	G[C>T]T		intergenic
MA line 42	PS312	E. coli OP50	ChrII	16528783	C	A	C>A	CCT	C[C>A]T		intron	PPA36171	intron|PPA36171||protein_coding
MA line 42	PS312	E. coli OP50	ChrII	17501873	C	T	C>T	TCG	T[C>T]G		intron	ppa_stranded_DN28112_c2_g1_i2	intron|ppa_stranded_DN28112_c2_g1_i2||protein_coding
MA line 42	PS312	E. coli OP50	ChrII	21133153	C	T	C>T	GCC	G[C>T]C		intergenic
MA line 42	PS312	E. coli OP50	ChrII	21142896	G	C	C>G	TCA	T[C>G]A		intergenic
MA line 42	PS312	E. coli OP50	ChrII	21207698	C	T	C>T	TCG	T[C>T]G		intron	PPA36546	intron|PPA36546||protein_coding
MA line 42	PS312	E. coli OP50	ChrIII	452110	T	A	T>A	TTA	T[T>A]A		intergenic
MA line 42	PS312	E. coli OP50	ChrIII	701327	C	T	C>T	ACG	A[C>T]G		intron	PPA17924	intron|PPA17924||protein_coding
MA line 42	PS312	E. coli OP50	ChrIII	5966386	G	T	C>A	GCC	G[C>A]C		intron	ppa_stranded_DN35749_c0_g1_i1	intron|ppa_stranded_DN35749_c0_g1_i1||protein_coding
MA line 42	PS312	E. coli OP50	ChrIII	10734381	G	A	C>T	TCT	T[C>T]T		missense	PPA11299	missense|PPA11299|PPA11299|protein_coding|-|245L>245F|10734381G>A
MA line 42	PS312	E. coli OP50	ChrIII	14688535	C	G	C>G	CCG	C[C>G]G		intergenic
MA line 42	PS312	E. coli OP50	ChrIII	15556832	G	T	C>A	TCT	T[C>A]T		intron	Iso_D.8357.1	intron|Iso_D.8357.1||protein_coding
MA line 42	PS312	E. coli OP50	ChrIII	18351579	A	T	T>A	TTA	T[T>A]A		intergenic
MA line 42	PS312	E. coli OP50	ChrIV	450482	C	T	C>T	TCC	T[C>T]C		missense	ppa_stranded_DN24004_c0_g1_i1	missense|ppa_stranded_DN24004_c0_g1_i1|ppa_stranded_DN24004_c0_g1_i1|protein_coding|+|142P>142S|450482C>T
MA line 42	PS312	E. coli OP50	ChrIV	5812386	C	A	C>A	GCC	G[C>A]C		intergenic
MA line 42	PS312	E. coli OP50	ChrIV	8564659	C	T	C>T	GCA	G[C>T]A		intergenic
MA line 42	PS312	E. coli OP50	ChrIV	10153377	T	C	T>C	GTT	G[T>C]T		intron	PPA10457	intron|PPA10457||protein_coding
MA line 42	PS312	E. coli OP50	ChrIV	11177576	G	T	C>A	TCC	T[C>A]C		intergenic
MA line 42	PS312	E. coli OP50	ChrIV	12336842	G	T	C>A	CCA	C[C>A]A		synonymous	Contig217-snapTAU.1	synonymous|Contig217-snapTAU.1|Contig217-snapTAU.1|protein_coding|-|146P|12336842G>T
MA line 42	PS312	E. coli OP50	ChrIV	15164822	A	C	T>G	TTC	T[T>G]C		intron	ppa_stranded_DN31396_c3_g3_i11	intron|ppa_stranded_DN31396_c3_g3_i11||protein_coding
MA line 42	PS312	E. coli OP50	ChrIV	19116911	A	T	T>A	GTG	G[T>A]G		intron	PPA38568	intron|PPA38568||protein_coding
MA line 42	PS312	E. coli OP50	ChrIV	20444952	C	T	C>T	TCG	T[C>T]G		intron	ppa_stranded_DN2905_c0_g1_i1	intron|ppa_stranded_DN2905_c0_g1_i1||protein_coding
MA line 42	PS312	E. coli OP50	ChrIV	20933846	A	T	T>A	GTG	G[T>A]G		intron	Contig41-snapTAU.214	intron|Contig41-snapTAU.214||protein_coding
MA line 42	PS312	E. coli OP50	ChrIV	23152393	A	G	T>C	GTG	G[T>C]G		intron	PPA11529	intron|PPA11529||protein_coding
MA line 42	PS312	E. coli OP50	ChrIV	24169886	G	A	C>T	TCG	T[C>T]G		intron	PPA34408	intron|PPA34408||protein_coding
MA line 42	PS312	E. coli OP50	ChrIV	24579274	C	A	C>A	TCA	T[C>A]A		intergenic
MA line 42	PS312	E. coli OP50	ChrIV	25944370	G	C	C>G	GCT	G[C>G]T		missense	ppa_stranded_DN19799_c0_g1_i1	missense|ppa_stranded_DN19799_c0_g1_i1|ppa_stranded_DN19799_c0_g1_i1|protein_coding|+|556E>556D|25944370G>C
MA line 42	PS312	E. coli OP50	ChrIV	26082586	A	T	T>A	GTA	G[T>A]A		intron	PPA42722	intron|PPA42722||protein_coding
MA line 42	PS312	E. coli OP50	ChrIV	28692727	G	A	C>T	CCT	C[C>T]T		missense	PPA42592	missense|PPA42592|PPA42592|protein_coding|-|125L>125F|28692727G>A
MA line 42	PS312	E. coli OP50	ChrIV	30309220	G	T	C>A	TCC	T[C>A]C		intergenic
MA line 42	PS312	E. coli OP50	ChrV	1317671	G	A	C>T	TCT	T[C>T]T		synonymous	ppa_stranded_DN20517_c0_g1_i1	synonymous|ppa_stranded_DN20517_c0_g1_i1|ppa_stranded_DN20517_c0_g1_i1|protein_coding|+|198E|1317671G>A
MA line 42	PS312	E. coli OP50	ChrV	6718029	C	T	C>T	TCC	T[C>T]C		intron	PPA05145	intron|PPA05145||protein_coding
MA line 42	PS312	E. coli OP50	ChrV	9344552	A	G	T>C	ATT	A[T>C]T		intron	ppa_stranded_DN9868_c0_g1_i1	intron|ppa_stranded_DN9868_c0_g1_i1||protein_coding
MA line 42	PS312	E. coli OP50	ChrV	10033276	G	C	C>G	GCT	G[C>G]T		intron	PPA46368	intron|PPA46368||protein_coding
MA line 42	PS312	E. coli OP50	ChrV	11856570	T	C	T>C	GTA	G[T>C]A		3_prime_utr	ppa_stranded_DN30716_c2_g1_i1	3_prime_utr|ppa_stranded_DN30716_c2_g1_i1|ppa_stranded_DN30716_c2_g1_i1|protein_coding
MA line 42	PS312	E. coli OP50	ChrX	3791529	C	A	C>A	CCC	C[C>A]C		intron	PPA19561	intron|PPA19561||protein_coding
MA line 42	PS312	E. coli OP50	ChrX	6318036	C	T	C>T	CCC	C[C>T]C		intergenic
MA line 42	PS312	E. coli OP50	ChrX	6821412	G	T	C>A	ACA	A[C>A]A		intron	ppa_stranded_DN19171_c0_g1_i1	intron|ppa_stranded_DN19171_c0_g1_i1||protein_coding
MA line 42	PS312	E. coli OP50	ChrX	7037663	G	T	C>A	TCG	T[C>A]G		intron	PPA18734	intron|PPA18734||protein_coding
MA line 42	PS312	E. coli OP50	ChrX	10235103	T	A	T>A	TTA	T[T>A]A		intron	PPA42958	intron|PPA42958||protein_coding
MA line 42	PS312	E. coli OP50	ChrX	11208145	G	T	C>A	GCA	G[C>A]A		intron	PPA03618	intron|PPA03618||protein_coding
MA line 42	PS312	E. coli OP50	ChrX	15701929	G	T	C>A	ACA	A[C>A]A		intergenic
MA line 67	PS312	E. coli OP50	ChrI	459030	A	T	T>A	ATT	A[T>A]T		intron	PPA41872	intron|PPA41872||protein_coding
MA line 67	PS312	E. coli OP50	ChrI	1602597	C	T	C>T	TCG	T[C>T]G		intron	PPA13063	intron|PPA13063||protein_coding
MA line 67	PS312	E. coli OP50	ChrI	4696980	A	T	T>A	ATT	A[T>A]T		intron	PPA09536	intron|PPA09536||protein_coding
MA line 67	PS312	E. coli OP50	ChrI	5500805	A	T	T>A	ATC	A[T>A]C		missense	PPA09406	missense|PPA09406|PPA09406|protein_coding|-|148S>148T|5500805A>T
MA line 67	PS312	E. coli OP50	ChrI	6986279	G	A	C>T	TCT	T[C>T]T		missense	ppa_stranded_DN23429_c0_g1_i2	missense|ppa_stranded_DN23429_c0_g1_i2|ppa_stranded_DN23429_c0_g1_i2|protein_coding|+|145R>145K|6986279G>A
MA line 67	PS312	E. coli OP50	ChrI	16720145	G	T	C>A	GCG	G[C>A]G		intergenic
MA line 67	PS312	E. coli OP50	ChrI	18427781	C	A	C>A	TCA	T[C>A]A		intron	ppa_stranded_DN25727_c0_g1_i3	intron|ppa_stranded_DN25727_c0_g1_i3||protein_coding
MA line 67	PS312	E. coli OP50	ChrI	19508305	G	A	C>T	ACG	A[C>T]G		synonymous	PPA26684	synonymous|PPA26684|PPA26684|protein_coding|+|298A|19508305G>A
MA line 67	PS312	E. coli OP50	ChrI	19781241	C	T	C>T	CCC	C[C>T]C		intergenic
MA line 67	PS312	E. coli OP50	ChrI	23777472	G	A	C>T	ACA	A[C>T]A		intergenic
MA line 67	PS312	E. coli OP50	ChrI	28361539	C	T	C>T	TCG	T[C>T]G		intron	PPA38172	intron|PPA38172||protein_coding
MA line 67	PS312	E. coli OP50	ChrI	29582625	C	A	C>A	TCA	T[C>A]A		synonymous	PPA27311	synonymous|PPA27311|PPA27311|protein_coding|+|86I|29582625C>A
MA line 67	PS312	E. coli OP50	ChrI	30477454	C	A	C>A	ACA	A[C>A]A		intron	PPA21791	intron|PPA21791||protein_coding
MA line 67	PS312	E. coli OP50	ChrI	32437304	C	G	C>G	GCC	G[C>G]C		intron	ppa_stranded_DN31094_c6_g1_i1	intron|ppa_stranded_DN31094_c6_g1_i1||protein_coding
MA line 67	PS312	E. coli OP50	ChrI	34926541	A	G	T>C	TTA	T[T>C]A		intergenic
MA line 67	PS312	E. coli OP50	ChrI	36333963	G	T	C>A	CCG	C[C>A]G		missense	ppa_stranded_DN21419_c0_g1_i1	missense|ppa_stranded_DN21419_c0_g1_i1|ppa_stranded_DN21419_c0_g1_i1|protein_coding|+|102R>102L|36333963G>T
MA line 67	PS312	E. coli OP50	ChrI	37187710	C	A	C>A	TCA	T[C>A]A		intergenic
MA line 67	PS312	E. coli OP50	ChrII	577507	G	T	C>A	GCA	G[C>A]A		intron	PPA23351	intron|PPA23351||protein_coding
MA line 67	PS312	E. coli OP50	ChrII	2761084	A	T	T>A	ATT	A[T>A]T		intergenic
MA line 67	PS312	E. coli OP50	ChrII	10318441	G	T	C>A	GCA	G[C>A]A		intron	PPA22653	intron|PPA22653||protein_coding
MA line 67	PS312	E. coli OP50	ChrII	10413786	G	A	C>T	ACC	A[C>T]C		missense	ppa_stranded_DN9777_c0_g2_i1	missense|ppa_stranded_DN9777_c0_g2_i1|ppa_stranded_DN9777_c0_g2_i1|protein_coding|+|28G>28D|10413786G>A
MA line 67	PS312	E. coli OP50	ChrII	12158974	G	T	C>A	ACT	A[C>A]T		missense	Iso_D.5476.7	missense|Iso_D.5476.7|Iso_D.5476.7|protein_coding|-|500L>500I|12158974G>T
MA line 67	PS312	E. coli OP50	ChrII	12767891	T	A	T>A	GTT	G[T>A]T		intron	ppa_stranded_DN27630_c0_g1_i5	intron|ppa_stranded_DN27630_c0_g1_i5||protein_coding
MA line 67	PS312	E. coli OP50	ChrII	13982292	C	A	C>A	TCA	T[C>A]A		intergenic
MA line 67	PS312	E. coli OP50	ChrII	16121306	C	T	C>T	GCG	G[C>T]G		intergenic
MA line 67	PS312	E. coli OP50	ChrII	19140654	T	A	T>A	ATT	A[T>A]T		missense	PPA44193	missense|PPA44193|PPA44193|protein_coding|-|5N>5I|19140654T>A
MA line 67	PS312	E. coli OP50	ChrII	21028881	A	T	T>A	TTA	T[T>A]A		intron	PPA16131	intron|PPA16131||protein_coding
MA line 67	PS312	E. coli OP50	ChrII	21244837	C	T	C>T	CCA	C[C>T]A		intergenic
MA line 67	PS312	E. coli OP50	ChrIII	6262383	C	T	C>T	ACG	A[C>T]G		synonymous	PPA15011	synonymous|PPA15011|PPA15011|protein_coding|+|572N|6262383C>T
MA line 67	PS312	E. coli OP50	ChrIII	14328721	C	T	C>T	TCT	T[C>T]T		intron	PPA00876	intron|PPA00876||protein_coding
MA line 67	PS312	E. coli OP50	ChrIII	14967747	G	T	C>A	TCG	T[C>A]G		synonymous	PPA36775	synonymous|PPA36775|PPA36775|protein_coding|+|98T|14967747G>T
MA line 67	PS312	E. coli OP50	ChrIII	19269594	T	C	T>C	TTA	T[T>C]A		intron	PPA38069	intron|PPA38069||protein_coding
MA line 67	PS312	E. coli OP50	ChrIV	12923908	C	T	C>T	TCC	T[C>T]C		intron	PPA40561	intron|PPA40561||protein_coding
MA line 67	PS312	E. coli OP50	ChrIV	18884544	G	T	C>A	CCG	C[C>A]G		intergenic
MA line 67	PS312	E. coli OP50	ChrIV	23841909	A	C	T>G	TTT	T[T>G]T		intron	ppa_stranded_DN30974_c4_g1_i4	intron|ppa_stranded_DN30974_c4_g1_i4||protein_coding
MA line 67	PS312	E. coli OP50	ChrV	3413284	G	T	C>A	CCG	C[C>A]G		intergenic
MA line 67	PS312	E. coli OP50	ChrV	15093534	A	T	T>A	TTG	T[T>A]G		intergenic
MA line 67	PS312	E. coli OP50	ChrV	21918681	A	T	T>A	TTA	T[T>A]A		intron	PPA12864	intron|PPA12864||protein_coding
MA line 67	PS312	E. coli OP50	ChrX	1747589	C	A	C>A	ACG	A[C>A]G		intergenic
MA line 67	PS312	E. coli OP50	ChrX	3744254	T	A	T>A	CTA	C[T>A]A		missense	PPA19547	missense|PPA19547|PPA19547|protein_coding|-|80S>80C|3744254T>A
MA line 67	PS312	E. coli OP50	ChrX	8737803	T	A	T>A	TTA	T[T>A]A		intron	PPA03461	intron|PPA03461||protein_coding
MA line 67	PS312	E. coli OP50	ChrX	9310008	T	A	T>A	ATG	A[T>A]G		intron	PPA07541	intron|PPA07541||protein_coding
MA line 67	PS312	E. coli OP50	ChrX	11128289	C	T	C>T	TCG	T[C>T]G		intergenic
MA line 67	PS312	E. coli OP50	ChrX	13605768	G	T	C>A	ACT	A[C>A]T		intergenic
MA line 67	PS312	E. coli OP50	ChrX	14709588	C	G	C>G	CCA	C[C>G]A		intron	PPA20532	intron|PPA20532||protein_coding
MA line 38	PS312	E. coli OP50	ChrI	3963803	T	A	T>A	ATT	A[T>A]T		intron	PPA25572	intron|PPA25572||protein_coding
MA line 38	PS312	E. coli OP50	ChrI	5949940	C	G	C>G	ACC	A[C>G]C		intron	PPA42186	intron|PPA42186||protein_coding
MA line 38	PS312	E. coli OP50	ChrI	7318396	C	G	C>G	ACG	A[C>G]G		intergenic
MA line 38	PS312	E. coli OP50	ChrI	8032253	A	C	T>G	CTT	C[T>G]T		missense	PPA11755	missense|PPA11755|PPA11755|protein_coding|-|289L>289R|8032253A>C
MA line 38	PS312	E. coli OP50	ChrI	10725001	T	C	T>C	CTC	C[T>C]C		synonymous	ppa_stranded_DN27347_c0_g1_i2	synonymous|ppa_stranded_DN27347_c0_g1_i2|ppa_stranded_DN27347_c0_g1_i2|protein_coding|+|693S|10725001T>C
MA line 38	PS312	E. coli OP50	ChrI	15534383	G	A	C>T	GCC	G[C>T]C		missense	PPA37936	missense|PPA37936|PPA37936|protein_coding|+|793G>793D|15534383G>A
MA line 38	PS312	E. coli OP50	ChrI	17226528	G	A	C>T	GCG	G[C>T]G		intron	PPA18285	intron|PPA18285||protein_coding
MA line 38	PS312	E. coli OP50	ChrI	24032626	C	T	C>T	ACT	A[C>T]T		synonymous	PPA24467	synonymous|PPA24467|PPA24467|protein_coding|-|396E|24032626C>T
MA line 38	PS312	E. coli OP50	ChrI	24979468	T	A	T>A	TTC	T[T>A]C		intron	PPA33555	intron|PPA33555||protein_coding
MA line 38	PS312	E. coli OP50	ChrI	33854074	A	T	T>A	TTA	T[T>A]A		intron	PPA00064	intron|PPA00064||protein_coding
MA line 38	PS312	E. coli OP50	ChrI	34667481	A	T	T>A	ATA	A[T>A]A		intron	PPA00195	intron|PPA00195||protein_coding
MA line 38	PS312	E. coli OP50	ChrI	36331241	A	G	T>C	GTA	G[T>C]A		intron	PPA37110	intron|PPA37110||protein_coding
MA line 38	PS312	E. coli OP50	ChrI	38911492	A	C	T>G	CTC	C[T>G]C		synonymous	ppa_stranded_DN28938_c1_g1_i1	synonymous|ppa_stranded_DN28938_c1_g1_i1|ppa_stranded_DN28938_c1_g1_i1|protein_coding|+|1137G|38911492A>C
MA line 38	PS312	E. coli OP50	ChrII	622752	C	T	C>T	GCA	G[C>T]A		intron	PPA23338	intron|PPA23338||protein_coding
MA line 38	PS312	E. coli OP50	ChrII	4614446	C	T	C>T	ACG	A[C>T]G		intron	ppa_stranded_DN31545_c0_g2_i6	intron|ppa_stranded_DN31545_c0_g2_i6||protein_coding
MA line 38	PS312	E. coli OP50	ChrII	5987534	T	A	T>A	GTA	G[T>A]A		intron	PPA21388	intron|PPA21388||protein_coding
MA line 38	PS312	E. coli OP50	ChrII	10325476	C	A	C>A	ACG	A[C>A]G		intron	PPA35596	intron|PPA35596||protein_coding
MA line 38	PS312	E. coli OP50	ChrII	15172743	C	A	C>A	TCA	T[C>A]A		intergenic
MA line 38	PS312	E. coli OP50	ChrII	15347034	C	A	C>A	TCT	T[C>A]T		intron	PPA06775	intron|PPA06775||protein_coding
MA line 38	PS312	E. coli OP50	ChrII	16163305	C	T	C>T	GCC	G[C>T]C		intron	PPA07830	intron|PPA07830||protein_coding
MA line 38	PS312	E. coli OP50	ChrII	16997883	G	T	C>A	CCA	C[C>A]A		synonymous	PPA44146	synonymous|PPA44146|PPA44146|protein_coding|+|112L|16997883G>T
MA line 38	PS312	E. coli OP50	ChrII	17489634	A	G	T>C	ATG	A[T>C]G		intron	ppa_stranded_DN28112_c2_g1_i2	intron|ppa_stranded_DN28112_c2_g1_i2||protein_coding
MA line 38	PS312	E. coli OP50	ChrIII	1163724	A	T	T>A	TTA	T[T>A]A		missense	PPA08498	missense|PPA08498|PPA08498|protein_coding|-|191F>191L|1163724A>T
MA line 38	PS312	E. coli OP50	ChrIII	3431449	G	T	C>A	ACG	A[C>A]G		intergenic
MA line 38	PS312	E. coli OP50	ChrIII	3573610	A	G	T>C	ATT	A[T>C]T		intron	ppa_stranded_DN24097_c0_g1_i1	intron|ppa_stranded_DN24097_c0_g1_i1||protein_coding
MA line 38	PS312	E. coli OP50	ChrIII	4543722	G	A	C>T	GCG	G[C>T]G		intron	PPA02912	intron|PPA02912||protein_coding
MA line 38	PS312	E. coli OP50	ChrIII	9779082	T	C	T>C	TTG	T[T>C]G		synonymous	ppa_stranded_DN19730_c0_g1_i4	synonymous|ppa_stranded_DN19730_c0_g1_i4|ppa_stranded_DN19730_c0_g1_i4|protein_coding|+|258F|9779082T>C
MA line 38	PS312	E. coli OP50	ChrIII	9854083	G	A	C>T	CCC	C[C>T]C		intergenic
MA line 38	PS312	E. coli OP50	ChrIII	11261336	C	T	C>T	TCC	T[C>T]C		intron	ppa_stranded_DN28250_c0_g2_i4	intron|ppa_stranded_DN28250_c0_g2_i4||protein_coding
MA line 38	PS312	E. coli OP50	ChrIII	13275295	C	G	C>G	CCC	C[C>G]C		intron	ppa_stranded_DN8612_c0_g1_i1	intron|ppa_stranded_DN8612_c0_g1_i1||protein_coding
MA line 38	PS312	E. coli OP50	ChrIII	13704804	G	T	C>A	TCA	T[C>A]A		intron	ppa_stranded_DN29577_c0_g2_i2	intron|ppa_stranded_DN29577_c0_g2_i2||protein_coding
MA line 38	PS312	E. coli OP50	ChrIII	14211301	G	A	C>T	GCA	G[C>T]A		intron	PPA36725	intron|PPA36725||protein_coding
MA line 38	PS312	E. coli OP50	ChrIII	14211372	C	T	C>T	TCT	T[C>T]T		intron	PPA36725	intron|PPA36725||protein_coding
MA line 38	PS312	E. coli OP50	ChrIII	15790461	C	T	C>T	CCC	C[C>T]C		intron	ppa_stranded_DN26994_c0_g2_i7	intron|ppa_stranded_DN26994_c0_g2_i7||protein_coding
MA line 38	PS312	E. coli OP50	ChrIII	15924979	G	A	C>T	ACC	A[C>T]C		missense	PPA36830	missense|PPA36830|PPA36830|protein_coding|-|596T>596I|15924979G>A
MA line 38	PS312	E. coli OP50	ChrIV	3769922	G	T	C>A	GCA	G[C>A]A		missense	PPA45735	missense|PPA45735|PPA45735|protein_coding|+|133C>133F|3769922G>T
MA line 38	PS312	E. coli OP50	ChrIV	3977008	A	T	T>A	TTA	T[T>A]A		intron	PPA28399	intron|PPA28399||protein_coding
MA line 38	PS312	E. coli OP50	ChrIV	5199767	C	A	C>A	TCA	T[C>A]A		intron	PPA16521	intron|PPA16521||protein_coding
MA line 38	PS312	E. coli OP50	ChrIV	6419580	A	T	T>A	TTC	T[T>A]C		missense	ppa_stranded_DN29774_c1_g2_i1	missense|ppa_stranded_DN29774_c1_g2_i1|ppa_stranded_DN29774_c1_g2_i1|protein_coding|-|115F>115Y|6419580A>T
MA line 38	PS312	E. coli OP50	ChrIV	9120960	G	A	C>T	TCT	T[C>T]T		intergenic
MA line 38	PS312	E. coli OP50	ChrIV	10853210	C	T	C>T	TCC	T[C>T]C		intergenic
MA line 38	PS312	E. coli OP50	ChrIV	11050075	C	T	C>T	CCG	C[C>T]G		missense	PPA40757	missense|PPA40757|PPA40757|protein_coding|-|549G>549R|11050075C>T
MA line 38	PS312	E. coli OP50	ChrIV	12900836	C	T	C>T	TCC	T[C>T]C		intron	PPA24223	intron|PPA24223||protein_coding
MA line 38	PS312	E. coli OP50	ChrIV	17280096	G	T	C>A	GCT	G[C>A]T		intron	PPA13526	intron|PPA13526||protein_coding
MA line 38	PS312	E. coli OP50	ChrIV	18433843	C	T	C>T	ACG	A[C>T]G		intron	PPA38637	intron|PPA38637||protein_coding
MA line 38	PS312	E. coli OP50	ChrIV	19000730	G	T	C>A	ACT	A[C>A]T		3_prime_utr	ppa_stranded_DN30992_c1_g5_i1	3_prime_utr|ppa_stranded_DN30992_c1_g5_i1|ppa_stranded_DN30992_c1_g5_i1|protein_coding
MA line 38	PS312	E. coli OP50	ChrIV	22765169	G	A	C>T	CCC	C[C>T]C		intergenic
MA line 38	PS312	E. coli OP50	ChrIV	25570062	C	A	C>A	ACA	A[C>A]A		intron	ppa_stranded_DN25031_c0_g1_i3	intron|ppa_stranded_DN25031_c0_g1_i3||protein_coding
MA line 38	PS312	E. coli OP50	ChrIV	25808432	C	A	C>A	TCT	T[C>A]T		intron	PPA42751	intron|PPA42751||protein_coding
MA line 38	PS312	E. coli OP50	ChrV	2075396	C	A	C>A	ACA	A[C>A]A		intron	PPA37202	intron|PPA37202||protein_coding
MA line 38	PS312	E. coli OP50	ChrV	5060394	C	A	C>A	ACA	A[C>A]A		missense	PPA37394	missense|PPA37394|PPA37394|protein_coding|+|25T>25K|5060394C>A
MA line 38	PS312	E. coli OP50	ChrV	5227498	C	A	C>A	TCT	T[C>A]T		5_prime_utr	ppa_stranded_DN30497_c0_g1_i1	5_prime_utr|ppa_stranded_DN30497_c0_g1_i1|ppa_stranded_DN30497_c0_g1_i1|protein_coding
MA line 38	PS312	E. coli OP50	ChrV	9778131	G	T	C>A	TCA	T[C>A]A		stop_gained	PPA09671	stop_gained|PPA09671|PPA09671|protein_coding|-|1419S>1419*|9778131G>T
MA line 38	PS312	E. coli OP50	ChrV	14817793	T	C	T>C	GTT	G[T>C]T		intron	PPA27870	intron|PPA27870||protein_coding
MA line 38	PS312	E. coli OP50	ChrV	15728158	T	C	T>C	TTC	T[T>C]C		intron	PPA32700	intron|PPA32700||protein_coding
MA line 38	PS312	E. coli OP50	ChrV	15826914	G	T	C>A	TCT	T[C>A]T		intron	PPA11165	intron|PPA11165||protein_coding
MA line 38	PS312	E. coli OP50	ChrV	17330039	T	A	T>A	TTA	T[T>A]A		intron	PPA31307	intron|PPA31307||protein_coding
MA line 38	PS312	E. coli OP50	ChrV	18049287	C	T	C>T	CCG	C[C>T]G		intron	PPA26068	intron|PPA26068||protein_coding
MA line 38	PS312	E. coli OP50	ChrV	22678914	C	T	C>T	ACG	A[C>T]G		synonymous	PPA39369	synonymous|PPA39369|PPA39369|protein_coding|-|194S|22678914C>T
MA line 38	PS312	E. coli OP50	ChrX	5499210	T	G	T>G	TTC	T[T>G]C		intron	PPA21968	intron|PPA21968||protein_coding
MA line 38	PS312	E. coli OP50	ChrX	6308780	C	G	C>G	TCC	T[C>G]C		intergenic
MA line 38	PS312	E. coli OP50	ChrX	8875226	T	A	T>A	ATT	A[T>A]T		intergenic
MA line 38	PS312	E. coli OP50	ChrX	9026950	T	C	T>C	GTT	G[T>C]T		missense	PPA39699	missense|PPA39699|PPA39699|protein_coding|-|96N>96S|9026950T>C
MA line 38	PS312	E. coli OP50	ChrX	10017038	G	A	C>T	GCG	G[C>T]G		intron	ppa_stranded_DN31012_c0_g1_i1	intron|ppa_stranded_DN31012_c0_g1_i1||protein_coding
MA line 38	PS312	E. coli OP50	ChrX	12324998	G	A	C>T	GCG	G[C>T]G		intron	PPA30754	intron|PPA30754||protein_coding
MA line 23	PS312	E. coli OP50	ChrI	8387273	G	A	C>T	GCA	G[C>T]A		missense	PPA28989	missense|PPA28989|PPA28989|protein_coding|-|1881A>1881V|8387273G>A
MA line 23	PS312	E. coli OP50	ChrI	12530205	G	T	C>A	TCC	T[C>A]C		intergenic
MA line 23	PS312	E. coli OP50	ChrI	20031378	G	T	C>A	CCA	C[C>A]A		intergenic
MA line 23	PS312	E. coli OP50	ChrI	22019915	C	T	C>T	TCA	T[C>T]A		intergenic
MA line 23	PS312	E. coli OP50	ChrI	26887240	A	T	T>A	TTA	T[T>A]A		intron	ppa_stranded_DN4501_c0_g1_i1	intron|ppa_stranded_DN4501_c0_g1_i1||protein_coding
MA line 23	PS312	E. coli OP50	ChrII	4132768	A	T	T>A	TTA	T[T>A]A		intron	PPA04538	intron|PPA04538||protein_coding
MA line 23	PS312	E. coli OP50	ChrII	11608746	A	T	T>A	TTA	T[T>A]A		intron	ppa_stranded_DN21654_c0_g1_i1	intron|ppa_stranded_DN21654_c0_g1_i1||protein_coding
MA line 23	PS312	E. coli OP50	ChrII	11966590	A	G	T>C	GTT	G[T>C]T		intron	UMM-S387-0.13-mRNA-1_frag	intron|UMM-S387-0.13-mRNA-1_frag||protein_coding
MA line 23	PS312	E. coli OP50	ChrII	12337197	T	A	T>A	TTA	T[T>A]A		intron	PPA11880	intron|PPA11880||protein_coding
MA line 23	PS312	E. coli OP50	ChrII	12607483	T	G	T>G	ATT	A[T>G]T		intron	PPA08195	intron|PPA08195||protein_coding
MA line 23	PS312	E. coli OP50	ChrIII	1163515	C	A	C>A	TCG	T[C>A]G		missense	PPA08498	missense|PPA08498|PPA08498|protein_coding|-|242R>242L|1163515C>A
MA line 23	PS312	E. coli OP50	ChrIII	1780690	A	G	T>C	TTT	T[T>C]T		intergenic
MA line 23	PS312	E. coli OP50	ChrIII	4890592	T	C	T>C	ATT	A[T>C]T		intron	PPA08398	intron|PPA08398||protein_coding
MA line 23	PS312	E. coli OP50	ChrIII	5184373	T	A	T>A	TTA	T[T>A]A		intron	PPA05238	intron|PPA05238||protein_coding
MA line 23	PS312	E. coli OP50	ChrIII	6890202	G	A	C>T	ACC	A[C>T]C		intron	isopolya.3908.2	intron|isopolya.3908.2||protein_coding
MA line 23	PS312	E. coli OP50	ChrIII	12563747	G	A	C>T	ACG	A[C>T]G		intergenic
MA line 23	PS312	E. coli OP50	ChrIII	15075056	C	T	C>T	ACG	A[C>T]G		intron	PPA00726	intron|PPA00726||protein_coding
MA line 23	PS312	E. coli OP50	ChrIII	16211023	G	A	C>T	GCA	G[C>T]A		intergenic
MA line 23	PS312	E. coli OP50	ChrIII	16589547	C	A	C>A	GCT	G[C>A]T		intergenic
MA line 23	PS312	E. coli OP50	ChrIII	17398426	G	T	C>A	GCT	G[C>A]T		intergenic
MA line 23	PS312	E. coli OP50	ChrIV	6752993	G	A	C>T	ACC	A[C>T]C		intergenic
MA line 23	PS312	E. coli OP50	ChrIV	8101456	A	G	T>C	ATA	A[T>C]A		intergenic
MA line 23	PS312	E. coli OP50	ChrIV	9062333	A	T	T>A	TTA	T[T>A]A		intron	PPA06585	intron|PPA06585||protein_coding
MA line 23	PS312	E. coli OP50	ChrIV	11448902	T	A	T>A	ATT	A[T>A]T		intron	ppa_stranded_DN26674_c0_g1_i3	intron|ppa_stranded_DN26674_c0_g1_i3||protein_coding
MA line 23	PS312	E. coli OP50	ChrIV	12457685	C	A	C>A	ACA	A[C>A]A		missense	PPA11404	missense|PPA11404|PPA11404|protein_coding|+|979Q>979K|12457685C>A
MA line 23	PS312	E. coli OP50	ChrIV	12640951	G	T	C>A	GCT	G[C>A]T		missense	PPA24165	missense|PPA24165|PPA24165|protein_coding|+|915S>915I|12640951G>T
MA line 23	PS312	E. coli OP50	ChrIV	13504203	A	T	T>A	GTG	G[T>A]G		intron	PPA05799	intron|PPA05799||protein_coding
MA line 23	PS312	E. coli OP50	ChrIV	14758575	T	G	T>G	TTA	T[T>G]A		stop_gained	PPA40380	stop_gained|PPA40380|PPA40380|protein_coding|+|3L>3*|14758575T>G
MA line 23	PS312	E. coli OP50	ChrIV	16709828	G	A	C>T	CCT	C[C>T]T		intron	PPA04195	intron|PPA04195||protein_coding
MA line 23	PS312	E. coli OP50	ChrIV	19122274	C	A	C>A	ACA	A[C>A]A		intron	ppa_stranded_DN28644_c1_g1_i3	intron|ppa_stranded_DN28644_c1_g1_i3||protein_coding
MA line 23	PS312	E. coli OP50	ChrIV	25207798	C	A	C>A	GCA	G[C>A]A		missense	PPA25902	missense|PPA25902|PPA25902|protein_coding|-|905M>905I|25207798C>A
MA line 23	PS312	E. coli OP50	ChrIV	27869916	T	G	T>G	TTC	T[T>G]C		intron	PPA02462	intron|PPA02462||protein_coding
MA line 23	PS312	E. coli OP50	ChrV	2660525	C	T	C>T	ACT	A[C>T]T		intron	ppa_stranded_DN26233_c0_g2_i3	intron|ppa_stranded_DN26233_c0_g2_i3||protein_coding
MA line 23	PS312	E. coli OP50	ChrV	5598998	G	A	C>T	TCT	T[C>T]T		intergenic
MA line 23	PS312	E. coli OP50	ChrV	6926852	T	A	T>A	ATT	A[T>A]T		intron	ppa_stranded_DN24741_c0_g1_i2	intron|ppa_stranded_DN24741_c0_g1_i2||protein_coding
MA line 23	PS312	E. coli OP50	ChrV	15305990	C	G	C>G	ACA	A[C>G]A		intron	ppa_stranded_DN18718_c0_g1_i1	intron|ppa_stranded_DN18718_c0_g1_i1||protein_coding
MA line 23	PS312	E. coli OP50	ChrV	16296797	G	A	C>T	ACA	A[C>T]A		intron	ppa_stranded_DN31319_c0_g3_i5	intron|ppa_stranded_DN31319_c0_g3_i5||protein_coding
MA line 23	PS312	E. coli OP50	ChrV	19322328	C	A	C>A	CCC	C[C>A]C		missense	PPA10734	missense|PPA10734|PPA10734|protein_coding|+|1142P>1142T|19322328C>A
MA line 23	PS312	E. coli OP50	ChrV	19322341	C	A	C>A	TCT	T[C>A]T		missense	PPA10734	missense|PPA10734|PPA10734|protein_coding|+|1146S>1146Y|19322341C>A
MA line 23	PS312	E. coli OP50	ChrV	21475699	G	A	C>T	TCC	T[C>T]C		intron	PPA24383	intron|PPA24383||protein_coding
MA line 23	PS312	E. coli OP50	ChrX	637733	T	G	T>G	GTG	G[T>G]G		intron	PPA16014	intron|PPA16014||protein_coding
MA line 23	PS312	E. coli OP50	ChrX	4435387	C	G	C>G	GCT	G[C>G]T		intron	PPA19693	intron|PPA19693||protein_coding
MA line 23	PS312	E. coli OP50	ChrX	6942650	T	G	T>G	TTA	T[T>G]A		3_prime_utr	ppa_stranded_DN24814_c0_g1_i1	3_prime_utr|ppa_stranded_DN24814_c0_g1_i1|ppa_stranded_DN24814_c0_g1_i1|protein_coding
MA line 59	PS312	E. coli OP50	ChrI	3605422	A	T	T>A	TTA	T[T>A]A		intergenic
MA line 59	PS312	E. coli OP50	ChrI	3895877	C	G	C>G	ACA	A[C>G]A		intergenic
MA line 59	PS312	E. coli OP50	ChrI	4363799	T	G	T>G	GTT	G[T>G]T		intron	PPA42112	intron|PPA42112||protein_coding
MA line 59	PS312	E. coli OP50	ChrI	7718499	G	T	C>A	TCT	T[C>A]T		intron	PPA39198	intron|PPA39198||protein_coding
MA line 59	PS312	E. coli OP50	ChrI	12907874	G	T	C>A	TCT	T[C>A]T		missense	PPA14003	missense|PPA14003|PPA14003|protein_coding|-|418L>418M|12907874G>T
MA line 59	PS312	E. coli OP50	ChrI	16696824	G	A	C>T	CCG	C[C>T]G		intergenic
MA line 59	PS312	E. coli OP50	ChrI	18624731	C	A	C>A	GCG	G[C>A]G		intron	PPA18066	intron|PPA18066||protein_coding
MA line 59	PS312	E. coli OP50	ChrI	19710493	G	A	C>T	ACC	A[C>T]C		missense	PPA26642	missense|PPA26642|PPA26642|protein_coding|-|855P>855S|19710493G>A
MA line 59	PS312	E. coli OP50	ChrI	20158635	T	G	T>G	CTT	C[T>G]T		intron	PPA26564	intron|PPA26564||protein_coding
MA line 59	PS312	E. coli OP50	ChrI	20820235	T	A	T>A	TTA	T[T>A]A		intron	Iso_D.2040.1	intron|Iso_D.2040.1||protein_coding
MA line 59	PS312	E. coli OP50	ChrI	21009511	C	A	C>A	ACA	A[C>A]A		missense	PPA34816	missense|PPA34816|PPA34816|protein_coding|+|495Q>495K|21009511C>A
MA line 59	PS312	E. coli OP50	ChrI	25844958	G	A	C>T	ACA	A[C>T]A		intron	PPA35057	intron|PPA35057||protein_coding
MA line 59	PS312	E. coli OP50	ChrI	26540940	G	T	C>A	CCC	C[C>A]C		missense,missense	PPA05202	missense|PPA05202|PPA05202|protein_coding|-|362P>362T|26540940G>T,missense|PPA06990|PPA06990|protein_coding|+|755G>755V|26540940G>T
MA line 59	PS312	E. coli OP50	ChrI	28253477	A	G	T>C	CTA	C[T>C]A		intron	PPA08463	intron|PPA08463||protein_coding
MA line 59	PS312	E. coli OP50	ChrI	32508086	C	A	C>A	CCG	C[C>A]G		intergenic
MA line 59	PS312	E. coli OP50	ChrI	34345306	A	T	T>A	TTC	T[T>A]C		intron	PPA33055	intron|PPA33055||protein_coding
MA line 59	PS312	E. coli OP50	ChrI	35519031	G	C	C>G	ACG	A[C>G]G		missense	PPA00328	missense|PPA00328|PPA00328|protein_coding|-|132T>132R|35519031G>C
MA line 59	PS312	E. coli OP50	ChrII	1804540	G	A	C>T	TCA	T[C>T]A		intron	PPA10179	intron|PPA10179||protein_coding
MA line 59	PS312	E. coli OP50	ChrII	2440729	C	T	C>T	TCC	T[C>T]C		missense	PPA35149	missense|PPA35149|PPA35149|protein_coding|-|73D>73N|2440729C>T
MA line 59	PS312	E. coli OP50	ChrII	2564666	G	T	C>A	TCT	T[C>A]T		intron	ppa_stranded_DN29727_c3_g2_i1	intron|ppa_stranded_DN29727_c3_g2_i1||protein_coding
MA line 59	PS312	E. coli OP50	ChrII	6288933	G	A	C>T	TCA	T[C>T]A		missense,missense	ppa_stranded_DN27104_c3_g1_i1	missense|ppa_stranded_DN27104_c3_g1_i1|ppa_stranded_DN27104_c3_g1_i1|protein_coding|-|53S>53L|6288933G>A,missense|ppa_stranded_DN27104_c2_g1_i2|ppa_stranded_DN27104_c2_g1_i2|protein_coding|+|269D>269N|6288933G>A
MA line 59	PS312	E. coli OP50	ChrII	8183792	C	T	C>T	GCC	G[C>T]C		intergenic
MA line 59	PS312	E. coli OP50	ChrII	8823337	T	C	T>C	TTC	T[T>C]C		missense	PPA28203	missense|PPA28203|PPA28203|protein_coding|+|111S>111P|8823337T>C
MA line 59	PS312	E. coli OP50	ChrII	9311072	C	A	C>A	TCG	T[C>A]G		intron	PPA28296	intron|PPA28296||protein_coding
MA line 59	PS312	E. coli OP50	ChrII	15882101	G	A	C>T	TCC	T[C>T]C		synonymous	PPA03129	synonymous|PPA03129|PPA03129|protein_coding|-|1943F|15882101G>A
MA line 59	PS312	E. coli OP50	ChrII	17248836	T	C	T>C	ATG	A[T>C]G		intergenic
MA line 59	PS312	E. coli OP50	ChrII	17774315	A	T	T>A	CTC	C[T>A]C		missense,missense	ppa_stranded_DN31437_c0_g1_i1	missense|ppa_stranded_DN31437_c0_g1_i1|ppa_stranded_DN31437_c0_g1_i1|protein_coding|+|117E>117V|17774315A>T,missense|ppa_stranded_DN31437_c0_g2_i1|ppa_stranded_DN31437_c0_g2_i1|protein_coding|+|117E>117V|17774315A>T
MA line 59	PS312	E. coli OP50	ChrIII	8270550	G	T	C>A	CCA	C[C>A]A		intron	Iso_D.7387.1	intron|Iso_D.7387.1||protein_coding
MA line 59	PS312	E. coli OP50	ChrIII	12988957	G	A	C>T	TCG	T[C>T]G		synonymous	ppa_stranded_DN29603_c0_g1_i1	synonymous|ppa_stranded_DN29603_c0_g1_i1|ppa_stranded_DN29603_c0_g1_i1|protein_coding|+|27T|12988957G>A
MA line 59	PS312	E. coli OP50	ChrIV	1787704	G	T	C>A	ACA	A[C>A]A		intron	PPA41730	intron|PPA41730||protein_coding
MA line 59	PS312	E. coli OP50	ChrIV	19463077	C	T	C>T	TCT	T[C>T]T		intron	PPA08842	intron|PPA08842||protein_coding
MA line 59	PS312	E. coli OP50	ChrIV	23853911	T	A	T>A	ATG	A[T>A]G		intron	ppa_stranded_DN30974_c4_g1_i4	intron|ppa_stranded_DN30974_c4_g1_i4||protein_coding
MA line 59	PS312	E. coli OP50	ChrIV	23983717	A	G	T>C	GTC	G[T>C]C		intergenic
MA line 59	PS312	E. coli OP50	ChrIV	24104305	G	A	C>T	GCT	G[C>T]T		intergenic
MA line 59	PS312	E. coli OP50	ChrIV	25383290	G	A	C>T	CCA	C[C>T]A		intron	Contig17-snapTAU.319	intron|Contig17-snapTAU.319||protein_coding
MA line 59	PS312	E. coli OP50	ChrIV	29680316	G	T	C>A	TCG	T[C>A]G		synonymous	ppa_stranded_DN30619_c0_g2_i3	synonymous|ppa_stranded_DN30619_c0_g2_i3|ppa_stranded_DN30619_c0_g2_i3|protein_coding|-|537L|29680316G>T
MA line 59	PS312	E. coli OP50	ChrV	1042990	A	G	T>C	GTC	G[T>C]C		missense	ppa_stranded_DN24769_c0_g3_i5	missense|ppa_stranded_DN24769_c0_g3_i5|ppa_stranded_DN24769_c0_g3_i5|protein_coding|+|269T>269A|1042990A>G
MA line 59	PS312	E. coli OP50	ChrV	1365726	T	C	T>C	ATC	A[T>C]C		intron	PPA04786	intron|PPA04786||protein_coding
MA line 59	PS312	E. coli OP50	ChrV	2757580	C	A	C>A	GCA	G[C>A]A		5_prime_utr	ppa_stranded_DN28080_c0_g1_i1	5_prime_utr|ppa_stranded_DN28080_c0_g1_i1|ppa_stranded_DN28080_c0_g1_i1|protein_coding
MA line 59	PS312	E. coli OP50	ChrV	12243085	G	T	C>A	TCG	T[C>A]G		intergenic
MA line 59	PS312	E. coli OP50	ChrV	13464921	C	T	C>T	TCC	T[C>T]C		synonymous	PPA26111	synonymous|PPA26111|PPA26111|protein_coding|-|44G|13464921C>T
MA line 59	PS312	E. coli OP50	ChrV	14355129	C	T	C>T	GCG	G[C>T]G		intron	PPA01451	intron|PPA01451||protein_coding
MA line 59	PS312	E. coli OP50	ChrV	15233735	C	T	C>T	GCT	G[C>T]T		missense	ppa_stranded_DN23734_c0_g1_i1	missense|ppa_stranded_DN23734_c0_g1_i1|ppa_stranded_DN23734_c0_g1_i1|protein_coding|+|248A>248V|15233735C>T
MA line 59	PS312	E. coli OP50	ChrV	18160418	C	T	C>T	CCG	C[C>T]G		intron	PPA35837	intron|PPA35837||protein_coding
MA line 59	PS312	E. coli OP50	ChrV	21344241	G	C	C>G	TCG	T[C>G]G		intergenic
MA line 59	PS312	E. coli OP50	ChrV	23676603	G	A	C>T	TCA	T[C>T]A		missense	ppa_stranded_DN30467_c0_g1_i7	missense|ppa_stranded_DN30467_c0_g1_i7|ppa_stranded_DN30467_c0_g1_i7|protein_coding|+|102E>102K|23676603G>A
MA line 59	PS312	E. coli OP50	ChrV	23892484	C	A	C>A	GCA	G[C>A]A		intron	PPA39422	intron|PPA39422||protein_coding
MA line 59	PS312	E. coli OP50	ChrX	3849837	T	A	T>A	CTA	C[T>A]A		intergenic
MA line 59	PS312	E. coli OP50	ChrX	3911774	T	A	T>A	CTT	C[T>A]T		intergenic
MA line 59	PS312	E. coli OP50	ChrX	6991211	C	T	C>T	ACC	A[C>T]C		intron	PPA18720	intron|PPA18720||protein_coding
MA line 59	PS312	E. coli OP50	ChrX	11816508	G	T	C>A	CCC	C[C>A]C		intergenic
MA line 59	PS312	E. coli OP50	ChrX	12768438	C	T	C>T	ACA	A[C>T]A		intron	PPA27982	intron|PPA27982||protein_coding
MA line 59	PS312	E. coli OP50	ChrX	12827885	G	A	C>T	GCT	G[C>T]T		intron	PPA27971	intron|PPA27971||protein_coding
MA line 43	PS312	E. coli OP50	ChrI	2433967	G	A	C>T	ACT	A[C>T]T		missense	PPA12925	missense|PPA12925|PPA12925|protein_coding|-|161L>161F|2433967G>A
MA line 43	PS312	E. coli OP50	ChrI	4975811	G	A	C>T	ACC	A[C>T]C		intron	PPA09497	intron|PPA09497||protein_coding
MA line 43	PS312	E. coli OP50	ChrI	5333285	T	A	T>A	CTT	C[T>A]T		missense	PPA09440	missense|PPA09440|PPA09440|protein_coding|-|233K>233M|5333285T>A
MA line 43	PS312	E. coli OP50	ChrI	8611974	G	T	C>A	ACC	A[C>A]C		intron	ppa_stranded_DN31362_c0_g1_i1	intron|ppa_stranded_DN31362_c0_g1_i1||protein_coding
MA line 43	PS312	E. coli OP50	ChrI	9466187	G	C	C>G	ACG	A[C>G]G		5_prime_utr,missense	ppa_stranded_DN24659_c0_g1_i1	5_prime_utr|ppa_stranded_DN24659_c0_g1_i1|ppa_stranded_DN24659_c0_g1_i1|protein_coding,missense|PPA31527|PPA31527|protein_coding|+|38R>38P|9466187G>C
MA line 43	PS312	E. coli OP50	ChrI	15362485	G	A	C>T	ACA	A[C>T]A		intron	PPA37928	intron|PPA37928||protein_coding
MA line 43	PS312	E. coli OP50	ChrI	24390424	G	A	C>T	TCG	T[C>T]G		synonymous	ppa_stranded_DN31147_c7_g1_i1	synonymous|ppa_stranded_DN31147_c7_g1_i1|ppa_stranded_DN31147_c7_g1_i1|protein_coding|+|235P|24390424G>A
MA line 43	PS312	E. coli OP50	ChrI	25558077	C	T	C>T	GCT	G[C>T]T		intergenic
MA line 43	PS312	E. coli OP50	ChrI	30532742	G	T	C>A	GCA	G[C>A]A		intron	PPA21784	intron|PPA21784||protein_coding
MA line 43	PS312	E. coli OP50	ChrI	32486392	C	A	C>A	ACA	A[C>A]A		intergenic
MA line 43	PS312	E. coli OP50	ChrI	35815970	C	T	C>T	TCA	T[C>T]A		intron	PPA00381	intron|PPA00381||protein_coding
MA line 43	PS312	E. coli OP50	ChrI	35965901	G	T	C>A	CCG	C[C>A]G		synonymous	PPA37087	synonymous|PPA37087|PPA37087|protein_coding|-|80A|35965901G>T
MA line 43	PS312	E. coli OP50	ChrII	2590139	A	T	T>A	GTC	G[T>A]C		intron	Iso_D.4307.2	intron|Iso_D.4307.2||protein_coding
MA line 43	PS312	E. coli OP50	ChrII	3684979	C	G	C>G	GCC	G[C>G]C		intergenic
MA line 43	PS312	E. coli OP50	ChrII	5166969	A	T	T>A	TTG	T[T>A]G		intergenic
MA line 43	PS312	E. coli OP50	ChrII	12643851	G	A	C>T	ACA	A[C>T]A		intron	PPA39941	intron|PPA39941||protein_coding
MA line 43	PS312	E. coli OP50	ChrIII	896771	G	A	C>T	CCA	C[C>T]A		intron	PPA43515	intron|PPA43515||protein_coding
MA line 43	PS312	E. coli OP50	ChrIII	3344293	G	A	C>T	CCC	C[C>T]C		missense	PPA12118	missense|PPA12118|PPA12118|protein_coding|+|508G>508S|3344293G>A
MA line 43	PS312	E. coli OP50	ChrIII	4694694	T	A	T>A	TTA	T[T>A]A		intergenic
MA line 43	PS312	E. coli OP50	ChrIII	4902428	T	A	T>A	CTT	C[T>A]T		missense	PPA08398	missense|PPA08398|PPA08398|protein_coding|+|794F>794I|4902428T>A
MA line 43	PS312	E. coli OP50	ChrIII	10775655	C	A	C>A	ACA	A[C>A]A		missense	ppa_stranded_DN27137_c0_g1_i2	missense|ppa_stranded_DN27137_c0_g1_i2|ppa_stranded_DN27137_c0_g1_i2|protein_coding|-|276V>276F|10775655C>A
MA line 43	PS312	E. coli OP50	ChrIII	11397280	C	T	C>T	ACG	A[C>T]G		intron	PPA40286	intron|PPA40286||protein_coding
MA line 43	PS312	E. coli OP50	ChrIII	13342749	C	T	C>T	ACC	A[C>T]C		missense	ppa_stranded_DN19675_c0_g1_i1	missense|ppa_stranded_DN19675_c0_g1_i1|ppa_stranded_DN19675_c0_g1_i1|protein_coding|+|46P>46S|13342749C>T
MA line 43	PS312	E. coli OP50	ChrIV	575770	C	A	C>A	ACC	A[C>A]C		intron	PPA27467	intron|PPA27467||protein_coding
MA line 43	PS312	E. coli OP50	ChrIV	2257000	C	T	C>T	TCA	T[C>T]A		missense	PPA16811	missense|PPA16811|PPA16811|protein_coding|-|453M>453I|2257000C>T
MA line 43	PS312	E. coli OP50	ChrIV	6368305	G	T	C>A	TCT	T[C>A]T		intergenic
MA line 43	PS312	E. coli OP50	ChrIV	7212914	G	C	C>G	GCT	G[C>G]T		intergenic
MA line 43	PS312	E. coli OP50	ChrIV	14733392	T	A	T>A	TTA	T[T>A]A		intron	ppa_stranded_DN30540_c0_g1_i5	intron|ppa_stranded_DN30540_c0_g1_i5||protein_coding
MA line 43	PS312	E. coli OP50	ChrIV	20302735	G	T	C>A	TCA	T[C>A]A		stop_gained	PPA23451	stop_gained|PPA23451|PPA23451|protein_coding|+|204E>204*|20302735G>T
MA line 43	PS312	E. coli OP50	ChrIV	23061749	A	T	T>A	CTT	C[T>A]T		intron	PPA42913	intron|PPA42913||protein_coding
MA line 43	PS312	E. coli OP50	ChrV	3888110	T	C	T>C	GTT	G[T>C]T		intron	PPA01435	intron|PPA01435||protein_coding
MA line 43	PS312	E. coli OP50	ChrV	5431833	G	T	C>A	TCA	T[C>A]A		intron	PPA03478	intron|PPA03478||protein_coding
MA line 43	PS312	E. coli OP50	ChrV	9313266	C	G	C>G	TCA	T[C>G]A		intron	PPA26753	intron|PPA26753||protein_coding
MA line 43	PS312	E. coli OP50	ChrV	9358690	C	T	C>T	CCC	C[C>T]C		intron	ppa_stranded_DN26265_c0_g1_i1	intron|ppa_stranded_DN26265_c0_g1_i1||protein_coding
MA line 43	PS312	E. coli OP50	ChrV	13211358	T	C	T>C	CTC	C[T>C]C		intron	ppa_stranded_DN31134_c3_g6_i11	intron|ppa_stranded_DN31134_c3_g6_i11||protein_coding
MA line 43	PS312	E. coli OP50	ChrV	16588316	T	C	T>C	ATC	A[T>C]C		intron	PPA33636	intron|PPA33636||protein_coding
MA line 43	PS312	E. coli OP50	ChrX	4809924	G	C	C>G	TCA	T[C>G]A		stop_gained	PPA39313	stop_gained|PPA39313|PPA39313|protein_coding|-|121S>121*|4809924G>C
MA line 43	PS312	E. coli OP50	ChrX	6485932	A	T	T>A	ATG	A[T>A]G		missense	ppa_stranded_DN31016_c0_g1_i2	missense|ppa_stranded_DN31016_c0_g1_i2|ppa_stranded_DN31016_c0_g1_i2|protein_coding|-|632M>632K|6485932A>T
MA line 43	PS312	E. coli OP50	ChrX	7828397	C	T	C>T	CCC	C[C>T]C		missense	PPA09618	missense|PPA09618|PPA09618|protein_coding|+|708P>708S|7828397C>T
MA line 43	PS312	E. coli OP50	ChrX	13992874	C	T	C>T	ACG	A[C>T]G		intron	PPA40026	intron|PPA40026||protein_coding
MA line 43	PS312	E. coli OP50	ChrX	14456660	T	G	T>G	TTT	T[T>G]T		intron	PPA20501	intron|PPA20501||protein_coding
MA line 43	PS312	E. coli OP50	ChrX	14768397	G	A	C>T	GCC	G[C>T]C		missense	PPA42310	missense|PPA42310|PPA42310|protein_coding|+|76G>76D|14768397G>A
MA line 43	PS312	E. coli OP50	ChrX	15084009	G	T	C>A	GCT	G[C>A]T		intron	PPA20619	intron|PPA20619||protein_coding
MA line 43	PS312	E. coli OP50	ChrX	16781046	G	T	C>A	TCC	T[C>A]C		intergenic
MA line 4	PS312	E. coli OP50	ChrI	322987	G	A	C>T	ACT	A[C>T]T		intron	PPA16983	intron|PPA16983||protein_coding
MA line 4	PS312	E. coli OP50	ChrI	8837445	G	C	C>G	TCT	T[C>G]T		intron	ppa_stranded_DN18691_c0_g2_i1	intron|ppa_stranded_DN18691_c0_g2_i1||protein_coding
MA line 4	PS312	E. coli OP50	ChrI	9533310	G	T	C>A	TCG	T[C>A]G		intron	PPA08066	intron|PPA08066||protein_coding
MA line 4	PS312	E. coli OP50	ChrI	10354147	A	G	T>C	CTC	C[T>C]C		intergenic
MA line 4	PS312	E. coli OP50	ChrI	11062274	T	A	T>A	TTA	T[T>A]A		intergenic
MA line 4	PS312	E. coli OP50	ChrI	17400135	A	T	T>A	GTC	G[T>A]C		intron	ppa_stranded_DN28762_c0_g1_i2	intron|ppa_stranded_DN28762_c0_g1_i2||protein_coding
MA line 4	PS312	E. coli OP50	ChrI	30962494	A	T	T>A	ATA	A[T>A]A		intron	PPA21683	intron|PPA21683||protein_coding
MA line 4	PS312	E. coli OP50	ChrI	31028533	G	A	C>T	TCT	T[C>T]T		intron	PPA21673	intron|PPA21673||protein_coding
MA line 4	PS312	E. coli OP50	ChrI	31135925	A	T	T>A	ATA	A[T>A]A		intron	PPA21650	intron|PPA21650||protein_coding
MA line 4	PS312	E. coli OP50	ChrI	35125930	A	G	T>C	TTC	T[T>C]C		intron	PPA00260	intron|PPA00260||protein_coding
MA line 4	PS312	E. coli OP50	ChrI	37744422	C	T	C>T	GCC	G[C>T]C		intron	PPA22478	intron|PPA22478||protein_coding
MA line 4	PS312	E. coli OP50	ChrII	4725274	G	T	C>A	GCT	G[C>A]T		intergenic
MA line 4	PS312	E. coli OP50	ChrII	14525453	G	T	C>A	GCA	G[C>A]A		missense	ppa_stranded_DN9285_c0_g1_i1	missense|ppa_stranded_DN9285_c0_g1_i1|ppa_stranded_DN9285_c0_g1_i1|protein_coding|-|197H>197N|14525453G>T
MA line 4	PS312	E. coli OP50	ChrII	17394669	G	T	C>A	ACA	A[C>A]A		intron	PPA36233	intron|PPA36233||protein_coding
MA line 4	PS312	E. coli OP50	ChrII	19182004	T	C	T>C	CTC	C[T>C]C		intron	PPA36343	intron|PPA36343||protein_coding
MA line 4	PS312	E. coli OP50	ChrIII	7828648	G	T	C>A	GCT	G[C>A]T		missense	PPA33823	missense|PPA33823|PPA33823|protein_coding|+|1415K>1415N|7828648G>T
MA line 4	PS312	E. coli OP50	ChrIII	8233050	T	A	T>A	CTC	C[T>A]C		intron	ppa_stranded_DN15404_c0_g1_i1	intron|ppa_stranded_DN15404_c0_g1_i1||protein_coding
MA line 4	PS312	E. coli OP50	ChrIII	11119287	C	A	C>A	ACA	A[C>A]A		missense	ppa_stranded_DN26793_c0_g2_i1	missense|ppa_stranded_DN26793_c0_g2_i1|ppa_stranded_DN26793_c0_g2_i1|protein_coding|+|329N>329K|11119287C>A
MA line 4	PS312	E. coli OP50	ChrIII	12887947	G	A	C>T	GCA	G[C>T]A		3_prime_utr	ppa_stranded_DN30038_c0_g1_i10	3_prime_utr|ppa_stranded_DN30038_c0_g1_i10|ppa_stranded_DN30038_c0_g1_i10|protein_coding
MA line 4	PS312	E. coli OP50	ChrIII	18587559	G	T	C>A	TCT	T[C>A]T		intron	PPA38097	intron|PPA38097||protein_coding
MA line 4	PS312	E. coli OP50	ChrIII	20910151	G	T	C>A	CCT	C[C>A]T		intergenic
MA line 4	PS312	E. coli OP50	ChrIV	2939112	C	G	C>G	TCA	T[C>G]A		intron	Contig91-snapTAU.33	intron|Contig91-snapTAU.33||protein_coding
MA line 4	PS312	E. coli OP50	ChrIV	4599941	T	C	T>C	TTT	T[T>C]T		intron	PPA41454	intron|PPA41454||protein_coding
MA line 4	PS312	E. coli OP50	ChrIV	11368140	G	A	C>T	CCA	C[C>T]A		synonymous	PPA06270	synonymous|PPA06270|PPA06270|protein_coding|-|16A|11368140G>A
MA line 4	PS312	E. coli OP50	ChrIV	20171486	C	T	C>T	ACA	A[C>T]A		intron	ppa_stranded_DN48039_c0_g1_i1	intron|ppa_stranded_DN48039_c0_g1_i1||protein_coding
MA line 4	PS312	E. coli OP50	ChrV	4060199	A	T	T>A	TTA	T[T>A]A		intron	ppa_stranded_DN26272_c0_g2_i3	intron|ppa_stranded_DN26272_c0_g2_i3||protein_coding
MA line 4	PS312	E. coli OP50	ChrV	4700115	G	T	C>A	GCC	G[C>A]C		missense	PPA01665	missense|PPA01665|PPA01665|protein_coding|+|557G>557V|4700115G>T
MA line 4	PS312	E. coli OP50	ChrV	5639246	G	A	C>T	TCA	T[C>T]A		intergenic
MA line 4	PS312	E. coli OP50	ChrV	7469458	G	A	C>T	TCA	T[C>T]A		intron	PPA43364	intron|PPA43364||protein_coding
MA line 4	PS312	E. coli OP50	ChrV	8410935	C	T	C>T	TCA	T[C>T]A		intergenic
MA line 4	PS312	E. coli OP50	ChrV	19839039	C	T	C>T	CCT	C[C>T]T		intron	ppa_stranded_DN31403_c0_g1_i5	intron|ppa_stranded_DN31403_c0_g1_i5||protein_coding
MA line 4	PS312	E. coli OP50	ChrX	154254	T	A	T>A	GTG	G[T>A]G		intron	UMM-S453-1.19-mRNA-1_frag	intron|UMM-S453-1.19-mRNA-1_frag||protein_coding
MA line 4	PS312	E. coli OP50	ChrX	211861	C	G	C>G	ACC	A[C>G]C		intron	PPA09780	intron|PPA09780||protein_coding
MA line 4	PS312	E. coli OP50	ChrX	985502	G	T	C>A	GCT	G[C>A]T		intron	PPA34067	intron|PPA34067||protein_coding
MA line 4	PS312	E. coli OP50	ChrX	2369827	C	T	C>T	TCA	T[C>T]A		synonymous	PPA38943	synonymous|PPA38943|PPA38943|protein_coding|-|58V|2369827C>T
MA line 4	PS312	E. coli OP50	ChrX	3140004	C	T	C>T	TCA	T[C>T]A		intergenic
MA line 4	PS312	E. coli OP50	ChrX	4498721	C	A	C>A	TCT	T[C>A]T		intergenic
MA line 4	PS312	E. coli OP50	ChrX	8634282	C	A	C>A	CCC	C[C>A]C		intergenic
MA line 4	PS312	E. coli OP50	ChrX	12996927	T	A	T>A	ATG	A[T>A]G		intergenic
MA line 4	PS312	E. coli OP50	ChrX	13137218	T	A	T>A	TTA	T[T>A]A		intron	ppa_stranded_DN29901_c0_g3_i1	intron|ppa_stranded_DN29901_c0_g3_i1||protein_coding
MA line 64	PS312	E. coli OP50	ChrI	1814075	G	A	C>T	ACT	A[C>T]T		missense	PPA41968	missense|PPA41968|PPA41968|protein_coding|-|231T>231I|1814075G>A
MA line 64	PS312	E. coli OP50	ChrI	2315151	A	T	T>A	ATT	A[T>A]T		intron	PPA34327	intron|PPA34327||protein_coding
MA line 64	PS312	E. coli OP50	ChrI	9454888	C	T	C>T	TCC	T[C>T]C		intron	ppa_stranded_DN30585_c0_g1_i3	intron|ppa_stranded_DN30585_c0_g1_i3||protein_coding
MA line 64	PS312	E. coli OP50	ChrI	10793195	C	T	C>T	ACC	A[C>T]C		intergenic
MA line 64	PS312	E. coli OP50	ChrI	11609997	C	T	C>T	GCA	G[C>T]A		intron	ppa_stranded_DN24897_c0_g2_i5	intron|ppa_stranded_DN24897_c0_g2_i5||protein_coding
MA line 64	PS312	E. coli OP50	ChrI	19841345	T	C	T>C	TTA	T[T>C]A		intergenic
MA line 64	PS312	E. coli OP50	ChrI	23920350	A	T	T>A	TTT	T[T>A]T		intergenic
MA line 64	PS312	E. coli OP50	ChrI	24824477	C	T	C>T	TCG	T[C>T]G		synonymous	PPA08680	synonymous|PPA08680|PPA08680|protein_coding|+|390I|24824477C>T
MA line 64	PS312	E. coli OP50	ChrI	26828543	C	A	C>A	TCA	T[C>A]A		intron	ppa_stranded_DN23155_c0_g1_i1	intron|ppa_stranded_DN23155_c0_g1_i1||protein_coding
MA line 64	PS312	E. coli OP50	ChrI	27983017	C	T	C>T	TCG	T[C>T]G		synonymous	PPA08414	synonymous|PPA08414|PPA08414|protein_coding|+|51F|27983017C>T
MA line 64	PS312	E. coli OP50	ChrI	28363141	A	T	T>A	CTC	C[T>A]C		intron	ppa_stranded_DN23096_c0_g1_i2	intron|ppa_stranded_DN23096_c0_g1_i2||protein_coding
MA line 64	PS312	E. coli OP50	ChrI	30754030	G	T	C>A	ACA	A[C>A]A		intron	PPA21733	intron|PPA21733||protein_coding
MA line 64	PS312	E. coli OP50	ChrI	31508764	G	A	C>T	TCG	T[C>T]G		intergenic
MA line 64	PS312	E. coli OP50	ChrI	33968468	G	T	C>A	TCA	T[C>A]A		intron	PPA00081	intron|PPA00081||protein_coding
MA line 64	PS312	E. coli OP50	ChrII	7246629	C	T	C>T	CCT	C[C>T]T		intron	PPA21018	intron|PPA21018||protein_coding
MA line 64	PS312	E. coli OP50	ChrII	7396019	T	C	T>C	GTG	G[T>C]G		intron	PPA21049	intron|PPA21049||protein_coding
MA line 64	PS312	E. coli OP50	ChrII	16209274	G	T	C>A	ACC	A[C>A]C		missense	PPA07837	missense|PPA07837|PPA07837|protein_coding|+|39V>39L|16209274G>T
MA line 64	PS312	E. coli OP50	ChrII	16701888	A	C	T>G	TTG	T[T>G]G		splice_region,missense	PPA30744	splice_region|PPA30744|PPA30744|protein_coding,missense|PPA30744|PPA30744|protein_coding|+|1127N>1127H|16701888A>C
MA line 64	PS312	E. coli OP50	ChrII	18974046	C	A	C>A	TCG	T[C>A]G		intron	PPA36325	intron|PPA36325||protein_coding
MA line 64	PS312	E. coli OP50	ChrII	20279665	A	C	T>G	CTG	C[T>G]G		intron	PPA36434	intron|PPA36434||protein_coding
MA line 64	PS312	E. coli OP50	ChrII	22003060	G	T	C>A	TCA	T[C>A]A		intergenic
MA line 64	PS312	E. coli OP50	ChrIII	3404878	G	T	C>A	TCG	T[C>A]G		missense	PPA43223	missense|PPA43223|PPA43223|protein_coding|+|274D>274Y|3404878G>T
MA line 64	PS312	E. coli OP50	ChrIII	3819872	C	T	C>T	TCG	T[C>T]G		intron	PPA43245	intron|PPA43245||protein_coding
MA line 64	PS312	E. coli OP50	ChrIII	9101478	G	A	C>T	TCT	T[C>T]T		missense	ppa_stranded_DN26612_c0_g1_i3	missense|ppa_stranded_DN26612_c0_g1_i3|ppa_stranded_DN26612_c0_g1_i3|protein_coding|+|473R>473K|9101478G>A
MA line 64	PS312	E. coli OP50	ChrIII	14724753	C	T	C>T	CCA	C[C>T]A		intron	PPA36757	intron|PPA36757||protein_coding
MA line 64	PS312	E. coli OP50	ChrIII	16119984	T	C	T>C	GTT	G[T>C]T		intergenic
MA line 64	PS312	E. coli OP50	ChrIII	16149492	C	A	C>A	GCA	G[C>A]A		missense	PPA44358	missense|PPA44358|PPA44358|protein_coding|-|83L>83F|16149492C>A
MA line 64	PS312	E. coli OP50	ChrIII	16533720	C	A	C>A	GCG	G[C>A]G		intergenic
MA line 64	PS312	E. coli OP50	ChrIII	16654756	G	A	C>T	TCA	T[C>T]A		intergenic
MA line 64	PS312	E. coli OP50	ChrIII	17616559	T	C	T>C	TTA	T[T>C]A		intron	PPA24626	intron|PPA24626||protein_coding
MA line 64	PS312	E. coli OP50	ChrIII	18510374	G	A	C>T	GCC	G[C>T]C		intron	ppa_stranded_DN31557_c1_g9_i2	intron|ppa_stranded_DN31557_c1_g9_i2||protein_coding
MA line 64	PS312	E. coli OP50	ChrIV	707725	C	G	C>G	CCT	C[C>G]T		intergenic
MA line 64	PS312	E. coli OP50	ChrIV	5100310	G	T	C>A	GCG	G[C>A]G		intron	ppa_stranded_DN30411_c2_g1_i13	intron|ppa_stranded_DN30411_c2_g1_i13||protein_coding
MA line 64	PS312	E. coli OP50	ChrIV	6811024	C	A	C>A	TCT	T[C>A]T		intergenic
MA line 64	PS312	E. coli OP50	ChrIV	8243326	G	T	C>A	CCG	C[C>A]G		intergenic
MA line 64	PS312	E. coli OP50	ChrIV	8918823	C	T	C>T	GCT	G[C>T]T		synonymous	PPA41008	synonymous|PPA41008|PPA41008|protein_coding|+|323G|8918823C>T
MA line 64	PS312	E. coli OP50	ChrIV	13082017	A	C	T>G	TTT	T[T>G]T		intergenic
MA line 64	PS312	E. coli OP50	ChrIV	18265401	A	C	T>G	TTT	T[T>G]T		3_prime_utr	ppa_stranded_DN28326_c0_g1_i3	3_prime_utr|ppa_stranded_DN28326_c0_g1_i3|ppa_stranded_DN28326_c0_g1_i3|protein_coding
MA line 64	PS312	E. coli OP50	ChrIV	20338365	C	A	C>A	TCC	T[C>A]C		intergenic
MA line 64	PS312	E. coli OP50	ChrIV	21500933	C	T	C>T	TCA	T[C>T]A		intergenic
MA line 64	PS312	E. coli OP50	ChrIV	22088563	G	A	C>T	TCA	T[C>T]A		intergenic
MA line 64	PS312	E. coli OP50	ChrIV	25394179	A	G	T>C	TTA	T[T>C]A		intron	PPA25871	intron|PPA25871||protein_coding
MA line 64	PS312	E. coli OP50	ChrIV	26525368	G	C	C>G	ACA	A[C>G]A		intergenic
MA line 64	PS312	E. coli OP50	ChrV	529664	G	A	C>T	CCG	C[C>T]G		intron	PPA04937	intron|PPA04937||protein_coding
MA line 64	PS312	E. coli OP50	ChrV	2065701	G	A	C>T	ACC	A[C>T]C		intergenic
MA line 64	PS312	E. coli OP50	ChrV	9143395	A	C	T>G	TTT	T[T>G]T		intron	PPA01029	intron|PPA01029||protein_coding
MA line 64	PS312	E. coli OP50	ChrV	16950062	C	A	C>A	TCC	T[C>A]C		intron	Contig3-snapTAU.39	intron|Contig3-snapTAU.39||protein_coding
MA line 64	PS312	E. coli OP50	ChrX	535298	A	G	T>C	ATA	A[T>C]A		intron	ppa_stranded_DN31277_c0_g1_i6	intron|ppa_stranded_DN31277_c0_g1_i6||protein_coding
MA line 64	PS312	E. coli OP50	ChrX	1349725	A	T	T>A	TTG	T[T>A]G		intron	ppa_stranded_DN40019_c0_g1_i1	intron|ppa_stranded_DN40019_c0_g1_i1||protein_coding
MA line 64	PS312	E. coli OP50	ChrX	2007433	C	T	C>T	ACA	A[C>T]A		intron	PPA06853	intron|PPA06853||protein_coding
MA line 64	PS312	E. coli OP50	ChrX	4445684	G	A	C>T	TCA	T[C>T]A		intron	PPA19695	intron|PPA19695||protein_coding
MA line 64	PS312	E. coli OP50	ChrX	9122120	C	G	C>G	CCA	C[C>G]A		intergenic
MA line 64	PS312	E. coli OP50	ChrX	10283193	G	A	C>T	ACA	A[C>T]A		intron	ppa_stranded_DN27084_c0_g1_i3	intron|ppa_stranded_DN27084_c0_g1_i3||protein_coding
MA line 64	PS312	E. coli OP50	ChrX	14527503	C	T	C>T	TCT	T[C>T]T		intergenic
PT10	RSC019	E. coli OP50	ChrIII_RagTag	5492085	C	T	C>T	TCG	T[C>T]G		missense	RSC019000003421	missense|RSC019000003421|RSC019000003421|protein_coding|+|78S>78L|5492085C>T
PT10	RSC019	E. coli OP50	ChrIII_RagTag	6762360	C	T	C>T	ACA	A[C>T]A		intron	RSC019000021083	intron|RSC019000021083||protein_coding
PT10	RSC019	E. coli OP50	ChrIII_RagTag	9343112	A	T	T>A	TTA	T[T>A]A		intron	RSC019000013532	intron|RSC019000013532||protein_coding
PT10	RSC019	E. coli OP50	ChrIII_RagTag	9698811	T	C	T>C	GTG	G[T>C]G		intergenic
PT10	RSC019	E. coli OP50	ChrIII_RagTag	9864824	G	C	C>G	GCT	G[C>G]T		intergenic
PT10	RSC019	E. coli OP50	ChrIII_RagTag	9893442	A	G	T>C	GTG	G[T>C]G		synonymous	RSC019000008960	synonymous|RSC019000008960|RSC019000008960|protein_coding|-|479C|9893442A>G
PT10	RSC019	E. coli OP50	ChrIII_RagTag	12936973	C	T	C>T	TCC	T[C>T]C		missense	RSC019000002944	missense|RSC019000002944|RSC019000002944|protein_coding|+|245P>245S|12936973C>T
PT10	RSC019	E. coli OP50	ChrII_RagTag	2509272	G	A	C>T	CCA	C[C>T]A		missense	RSC019000014087	missense|RSC019000014087|RSC019000014087|protein_coding|+|140M>140I|2509272G>A
PT10	RSC019	E. coli OP50	ChrII_RagTag	12602000	T	A	T>A	ATT	A[T>A]T		missense	RSC019000000205	missense|RSC019000000205|RSC019000000205|protein_coding|+|486F>486I|12602000T>A
PT10	RSC019	E. coli OP50	ChrII_RagTag	18020777	A	G	T>C	ATT	A[T>C]T		intergenic
PT10	RSC019	E. coli OP50	ChrII_RagTag	20857777	T	A	T>A	ATA	A[T>A]A		intron	RSC019000015318	intron|RSC019000015318||protein_coding
PT10	RSC019	E. coli OP50	ChrIV_RagTag	6457147	C	T	C>T	TCT	T[C>T]T		intron	RSC019000006814	intron|RSC019000006814||protein_coding
PT10	RSC019	E. coli OP50	ChrIV_RagTag	8602287	T	C	T>C	GTT	G[T>C]T		intron	RSC019000009228	intron|RSC019000009228||protein_coding
PT10	RSC019	E. coli OP50	ChrIV_RagTag	9000846	C	G	C>G	TCC	T[C>G]C		intron	RSC019000010275	intron|RSC019000010275||protein_coding
PT10	RSC019	E. coli OP50	ChrIV_RagTag	11567889	A	T	T>A	ATA	A[T>A]A		intron	RSC019000018678	intron|RSC019000018678||protein_coding
PT10	RSC019	E. coli OP50	ChrIV_RagTag	12024184	G	T	C>A	ACA	A[C>A]A		intergenic
PT10	RSC019	E. coli OP50	ChrIV_RagTag	12167046	A	G	T>C	TTC	T[T>C]C		intron	RSC019000016708	intron|RSC019000016708||protein_coding
PT10	RSC019	E. coli OP50	ChrIV_RagTag	12799918	G	A	C>T	TCG	T[C>T]G		intron	RSC019000000456	intron|RSC019000000456||protein_coding
PT10	RSC019	E. coli OP50	ChrIV_RagTag	22890372	T	A	T>A	TTT	T[T>A]T		intergenic
PT10	RSC019	E. coli OP50	ChrIV_RagTag	24911927	G	A	C>T	ACA	A[C>T]A		intergenic
PT10	RSC019	E. coli OP50	ChrIV_RagTag	26437769	G	A	C>T	ACC	A[C>T]C		intron	RSC019000005054	intron|RSC019000005054||protein_coding
PT10	RSC019	E. coli OP50	ChrIV_RagTag	30208366	C	T	C>T	TCA	T[C>T]A		intron	RSC019000002792	intron|RSC019000002792||protein_coding
PT10	RSC019	E. coli OP50	ChrI_RagTag	9066906	G	T	C>A	TCG	T[C>A]G		intergenic
PT10	RSC019	E. coli OP50	ChrI_RagTag	19876680	G	A	C>T	TCA	T[C>T]A		synonymous	RSC019000020351	synonymous|RSC019000020351|RSC019000020351|protein_coding|-|111L|19876680G>A
PT10	RSC019	E. coli OP50	ChrI_RagTag	37267610	G	T	C>A	TCC	T[C>A]C		intergenic
PT10	RSC019	E. coli OP50	ChrV_RagTag	1868192	T	G	T>G	CTG	C[T>G]G		intron	RSC019000011725	intron|RSC019000011725||protein_coding
PT10	RSC019	E. coli OP50	ChrV_RagTag	4009577	C	T	C>T	TCC	T[C>T]C		intergenic
PT10	RSC019	E. coli OP50	ChrV_RagTag	13004080	C	T	C>T	ACA	A[C>T]A		intergenic
PT10	RSC019	E. coli OP50	ChrV_RagTag	19782671	G	A	C>T	CCC	C[C>T]C		intergenic
PT10	RSC019	E. coli OP50	ChrV_RagTag	22554213	C	A	C>A	ACT	A[C>A]T		intergenic
PT10	RSC019	E. coli OP50	ChrX_RagTag	410110	G	A	C>T	ACC	A[C>T]C		intergenic
PT10	RSC019	E. coli OP50	ChrX_RagTag	5426737	G	T	C>A	TCC	T[C>A]C		intergenic
PT10	RSC019	E. coli OP50	ChrX_RagTag	7383219	T	A	T>A	GTG	G[T>A]G		intron	RSC019000009776	intron|RSC019000009776||protein_coding
PT10	RSC019	E. coli OP50	ChrX_RagTag	9014203	A	T	T>A	ATT	A[T>A]T		intron	RSC019000010212	intron|RSC019000010212||protein_coding
PT10	RSC019	E. coli OP50	ChrX_RagTag	9921182	C	T	C>T	GCC	G[C>T]C		intergenic
PT11	RSC019	E. coli OP50	ChrIII_RagTag	6947300	C	T	C>T	TCT	T[C>T]T		intergenic
PT11	RSC019	E. coli OP50	ChrIII_RagTag	13677925	G	A	C>T	TCC	T[C>T]C		intron	RSC019000010744	intron|RSC019000010744||protein_coding
PT11	RSC019	E. coli OP50	ChrIII_RagTag	15502795	G	A	C>T	GCT	G[C>T]T		intron	RSC019000006478	intron|RSC019000006478||protein_coding
PT11	RSC019	E. coli OP50	ChrII_RagTag	1895014	G	A	C>T	GCT	G[C>T]T		intron	RSC019000004929	intron|RSC019000004929||protein_coding
PT11	RSC019	E. coli OP50	ChrII_RagTag	18462717	C	T	C>T	GCG	G[C>T]G		intron	RSC019000002076	intron|RSC019000002076||protein_coding
PT11	RSC019	E. coli OP50	ChrII_RagTag	20270729	T	A	T>A	TTT	T[T>A]T		intergenic
PT11	RSC019	E. coli OP50	ChrIV_RagTag	855304	A	T	T>A	ATT	A[T>A]T		intergenic
PT11	RSC019	E. coli OP50	ChrIV_RagTag	10082211	T	A	T>A	TTA	T[T>A]A		intron	RSC019000003108	intron|RSC019000003108||protein_coding
PT11	RSC019	E. coli OP50	ChrIV_RagTag	16494584	A	G	T>C	ATT	A[T>C]T		missense	RSC019000004848	missense|RSC019000004848|RSC019000004848|protein_coding|+|333N>333S|16494584A>G
PT11	RSC019	E. coli OP50	ChrIV_RagTag	16549474	A	G	T>C	ATT	A[T>C]T		synonymous	RSC019000017402	synonymous|RSC019000017402|RSC019000017402|protein_coding|-|578L|16549474A>G
PT11	RSC019	E. coli OP50	ChrIV_RagTag	20496259	A	G	T>C	TTC	T[T>C]C		intron	RSC019000006083	intron|RSC019000006083||protein_coding
PT11	RSC019	E. coli OP50	ChrIV_RagTag	21754823	G	A	C>T	TCG	T[C>T]G		intergenic
PT11	RSC019	E. coli OP50	ChrI_RagTag	4283289	C	A	C>A	TCC	T[C>A]C		intron	RSC019000011422	intron|RSC019000011422||protein_coding
PT11	RSC019	E. coli OP50	ChrI_RagTag	5786705	C	T	C>T	TCG	T[C>T]G		intron	RSC019000024837	intron|RSC019000024837||protein_coding
PT11	RSC019	E. coli OP50	ChrI_RagTag	14279855	A	G	T>C	ATG	A[T>C]G		synonymous	RSC019000010900	synonymous|RSC019000010900|RSC019000010900|protein_coding|-|397D|14279855A>G
PT11	RSC019	E. coli OP50	ChrI_RagTag	16990753	C	T	C>T	ACG	A[C>T]G		intron	RSC019000015875	intron|RSC019000015875||protein_coding
PT11	RSC019	E. coli OP50	ChrI_RagTag	29389360	G	T	C>A	CCC	C[C>A]C		intergenic
PT11	RSC019	E. coli OP50	ChrV_RagTag	5775493	A	T	T>A	ATT	A[T>A]T		intron	RSC019000005170	intron|RSC019000005170||protein_coding
PT11	RSC019	E. coli OP50	ChrV_RagTag	11869152	G	A	C>T	TCA	T[C>T]A		intron	RSC019000003213	intron|RSC019000003213||protein_coding
PT11	RSC019	E. coli OP50	ChrV_RagTag	18380189	A	G	T>C	TTA	T[T>C]A		intron	RSC019000014654	intron|RSC019000014654||protein_coding
PT11	RSC019	E. coli OP50	ChrV_RagTag	20570649	G	T	C>A	ACG	A[C>A]G		synonymous	RSC019000021713	synonymous|RSC019000021713|RSC019000021713|protein_coding|+|866P|20570649G>T
PT11	RSC019	E. coli OP50	ChrV_RagTag	21023901	C	A	C>A	ACA	A[C>A]A		intron	RSC019000007782	intron|RSC019000007782||protein_coding
PT11	RSC019	E. coli OP50	ChrV_RagTag	22079617	C	T	C>T	TCG	T[C>T]G		intron	RSC019000010828	intron|RSC019000010828||protein_coding
PT11	RSC019	E. coli OP50	ChrX_RagTag	1649069	C	T	C>T	CCA	C[C>T]A		intron	RSC019000004522	intron|RSC019000004522||protein_coding
PT11	RSC019	E. coli OP50	ChrX_RagTag	9693046	G	A	C>T	GCA	G[C>T]A		intergenic
PT11	RSC019	E. coli OP50	ChrX_RagTag	9693120	G	T	C>A	GCC	G[C>A]C		intergenic
PT12	RSC019	E. coli OP50	ChrIII_RagTag	1512777	C	T	C>T	TCA	T[C>T]A		intergenic
PT12	RSC019	E. coli OP50	ChrIII_RagTag	6098650	G	A	C>T	ACA	A[C>T]A		intergenic
PT12	RSC019	E. coli OP50	ChrIII_RagTag	11318749	A	G	T>C	TTA	T[T>C]A		intergenic
PT12	RSC019	E. coli OP50	ChrIII_RagTag	19984096	G	A	C>T	TCA	T[C>T]A		intron	RSC019000008862	intron|RSC019000008862||protein_coding
PT12	RSC019	E. coli OP50	ChrII_RagTag	730404	G	C	C>G	TCG	T[C>G]G		missense	RSC019000017687	missense|RSC019000017687|RSC019000017687|protein_coding|+|441R>441P|730404G>C
PT12	RSC019	E. coli OP50	ChrII_RagTag	5088451	G	A	C>T	GCC	G[C>T]C		intergenic
PT12	RSC019	E. coli OP50	ChrII_RagTag	5291439	G	T	C>A	TCT	T[C>A]T		intron	RSC019000023269	intron|RSC019000023269||protein_coding
PT12	RSC019	E. coli OP50	ChrII_RagTag	12674395	G	T	C>A	TCT	T[C>A]T		missense	RSC019000018958	missense|RSC019000018958|RSC019000018958|protein_coding|-|39S>39Y|12674395G>T
PT12	RSC019	E. coli OP50	ChrII_RagTag	13148493	C	T	C>T	TCA	T[C>T]A		intron	RSC019000014031	intron|RSC019000014031||protein_coding
PT12	RSC019	E. coli OP50	ChrII_RagTag	13926245	C	T	C>T	TCA	T[C>T]A		intron	RSC019000011699	intron|RSC019000011699||protein_coding
PT12	RSC019	E. coli OP50	ChrII_RagTag	16995509	A	G	T>C	ATA	A[T>C]A		missense	RSC019000020221	missense|RSC019000020221|RSC019000020221|protein_coding|-|419I>419T|16995509A>G
PT12	RSC019	E. coli OP50	ChrIV_RagTag	2621768	C	T	C>T	CCA	C[C>T]A		intergenic
PT12	RSC019	E. coli OP50	ChrIV_RagTag	18809733	C	T	C>T	ACG	A[C>T]G		intron	RSC019000025407	intron|RSC019000025407||protein_coding
PT12	RSC019	E. coli OP50	ChrIV_RagTag	25947228	G	A	C>T	ACG	A[C>T]G		intergenic
PT12	RSC019	E. coli OP50	ChrI_RagTag	212503	G	C	C>G	TCA	T[C>G]A		intron	RSC019000010137	intron|RSC019000010137||protein_coding
PT12	RSC019	E. coli OP50	ChrI_RagTag	6107853	T	A	T>A	ATC	A[T>A]C		intergenic
PT12	RSC019	E. coli OP50	ChrI_RagTag	9947444	C	T	C>T	TCA	T[C>T]A		intergenic
PT12	RSC019	E. coli OP50	ChrI_RagTag	11257016	G	A	C>T	TCT	T[C>T]T		intron	RSC019000008786	intron|RSC019000008786||protein_coding
PT12	RSC019	E. coli OP50	ChrI_RagTag	21643837	C	T	C>T	TCG	T[C>T]G		missense	RSC019000004569	missense|RSC019000004569|RSC019000004569|protein_coding|-|624E>624K|21643837C>T
PT12	RSC019	E. coli OP50	ChrI_RagTag	31297379	G	A	C>T	CCC	C[C>T]C		intron	RSC019000006444	intron|RSC019000006444||protein_coding
PT12	RSC019	E. coli OP50	ChrI_RagTag	32738447	A	T	T>A	GTG	G[T>A]G		intron	RSC019000016631	intron|RSC019000016631||protein_coding
PT12	RSC019	E. coli OP50	ChrV_RagTag	2722185	A	T	T>A	TTA	T[T>A]A		intron	RSC019000009405	intron|RSC019000009405||protein_coding
PT12	RSC019	E. coli OP50	ChrV_RagTag	6168422	T	A	T>A	ATA	A[T>A]A		intron	RSC019000017767	intron|RSC019000017767||protein_coding
PT12	RSC019	E. coli OP50	ChrV_RagTag	15543776	T	A	T>A	TTC	T[T>A]C		intergenic
PT12	RSC019	E. coli OP50	ChrV_RagTag	19994018	T	A	T>A	TTA	T[T>A]A		intron	RSC019000012707	intron|RSC019000012707||protein_coding
PT12	RSC019	E. coli OP50	ChrV_RagTag	20972582	G	A	C>T	TCG	T[C>T]G		intergenic
PT12	RSC019	E. coli OP50	ChrX_RagTag	3363492	A	T	T>A	TTA	T[T>A]A		intron	RSC019000028568	intron|RSC019000028568||protein_coding
PT12	RSC019	E. coli OP50	ChrX_RagTag	9195601	C	A	C>A	TCA	T[C>A]A		intergenic
PT13	RSC019	E. coli OP50	ChrIII_RagTag	6626655	T	A	T>A	GTC	G[T>A]C		intergenic
PT13	RSC019	E. coli OP50	ChrIII_RagTag	6739483	C	T	C>T	TCC	T[C>T]C		intron	RSC019000027065	intron|RSC019000027065||protein_coding
PT13	RSC019	E. coli OP50	ChrIII_RagTag	9140713	C	T	C>T	GCC	G[C>T]C		missense	RSC019000003542	missense|RSC019000003542|RSC019000003542|protein_coding|-|531A>531T|9140713C>T
PT13	RSC019	E. coli OP50	ChrIII_RagTag	10036703	G	T	C>A	TCT	T[C>A]T		intron	RSC019000010826	intron|RSC019000010826||protein_coding
PT13	RSC019	E. coli OP50	ChrIII_RagTag	20819055	G	A	C>T	TCA	T[C>T]A		intron	RSC019000017182	intron|RSC019000017182||protein_coding
PT13	RSC019	E. coli OP50	ChrII_RagTag	4378219	G	A	C>T	CCC	C[C>T]C		synonymous	RSC019000011505	synonymous|RSC019000011505|RSC019000011505|protein_coding|+|427R|4378219G>A
PT13	RSC019	E. coli OP50	ChrII_RagTag	5436151	C	T	C>T	CCA	C[C>T]A		intron	RSC019000023114	intron|RSC019000023114||protein_coding
PT13	RSC019	E. coli OP50	ChrII_RagTag	5965799	C	A	C>A	TCT	T[C>A]T		intron	RSC019000027790	intron|RSC019000027790||protein_coding
PT13	RSC019	E. coli OP50	ChrII_RagTag	7894934	C	T	C>T	GCG	G[C>T]G		synonymous	RSC019000019046	synonymous|RSC019000019046|RSC019000019046|protein_coding|+|228C|7894934C>T
PT13	RSC019	E. coli OP50	ChrII_RagTag	16820697	C	A	C>A	TCC	T[C>A]C		intron	RSC019000002252	intron|RSC019000002252||protein_coding
PT13	RSC019	E. coli OP50	ChrII_RagTag	19555151	G	A	C>T	ACC	A[C>T]C		intron	RSC019000000561	intron|RSC019000000561||protein_coding
PT13	RSC019	E. coli OP50	ChrII_RagTag	19799799	G	T	C>A	GCT	G[C>A]T		intron	RSC019000001208	intron|RSC019000001208||protein_coding
PT13	RSC019	E. coli OP50	ChrII_RagTag	22169243	G	T	C>A	TCA	T[C>A]A		intergenic
PT13	RSC019	E. coli OP50	ChrIV_RagTag	5244730	G	A	C>T	CCC	C[C>T]C		intergenic
PT13	RSC019	E. coli OP50	ChrIV_RagTag	7998496	C	A	C>A	GCC	G[C>A]C		intron	RSC019000001554	intron|RSC019000001554||protein_coding
PT13	RSC019	E. coli OP50	ChrIV_RagTag	10719481	G	A	C>T	GCT	G[C>T]T		intergenic
PT13	RSC019	E. coli OP50	ChrIV_RagTag	12293219	T	A	T>A	ATT	A[T>A]T		intron	RSC019000001349	intron|RSC019000001349||protein_coding
PT13	RSC019	E. coli OP50	ChrIV_RagTag	24675352	C	T	C>T	TCT	T[C>T]T		intron	RSC019000020927	intron|RSC019000020927||protein_coding
PT13	RSC019	E. coli OP50	ChrIV_RagTag	25438934	G	A	C>T	ACT	A[C>T]T		intergenic
PT13	RSC019	E. coli OP50	ChrIV_RagTag	28284591	A	C	T>G	ATG	A[T>G]G		intron	RSC019000010152	intron|RSC019000010152||protein_coding
PT13	RSC019	E. coli OP50	ChrIV_RagTag	29969620	C	T	C>T	CCT	C[C>T]T		missense	RSC019000002198	missense|RSC019000002198|RSC019000002198|protein_coding|-|209G>209R|29969620C>T
PT13	RSC019	E. coli OP50	ChrI_RagTag	15081241	G	A	C>T	GCT	G[C>T]T		intron	RSC019000002086	intron|RSC019000002086||protein_coding
PT13	RSC019	E. coli OP50	ChrV_RagTag	1530238	C	A	C>A	GCC	G[C>A]C		intron	RSC019000000483	intron|RSC019000000483||protein_coding
PT13	RSC019	E. coli OP50	ChrV_RagTag	6167648	A	T	T>A	TTA	T[T>A]A		intron	RSC019000017767	intron|RSC019000017767||protein_coding
PT13	RSC019	E. coli OP50	ChrV_RagTag	13816757	C	T	C>T	CCT	C[C>T]T		intron	RSC019000011390	intron|RSC019000011390||protein_coding
PT13	RSC019	E. coli OP50	ChrV_RagTag	20291643	T	A	T>A	TTT	T[T>A]T		intron	RSC019000011723	intron|RSC019000011723||protein_coding
PT13	RSC019	E. coli OP50	ChrX_RagTag	1472137	T	C	T>C	TTA	T[T>C]A		intron	RSC019000012233	intron|RSC019000012233||protein_coding
PT13	RSC019	E. coli OP50	ChrX_RagTag	8710709	G	C	C>G	CCT	C[C>G]T		intron	RSC019000013738	intron|RSC019000013738||protein_coding
PT13	RSC019	E. coli OP50	ChrX_RagTag	10435730	G	A	C>T	ACT	A[C>T]T		intergenic
PT13	RSC019	E. coli OP50	ChrX_RagTag	14401938	G	A	C>T	ACT	A[C>T]T		intron	RSC019000013903	intron|RSC019000013903||protein_coding
PT14	RSC019	E. coli OP50	ChrIII_RagTag	537897	C	A	C>A	ACC	A[C>A]C		intergenic
PT14	RSC019	E. coli OP50	ChrIII_RagTag	4488713	G	A	C>T	GCT	G[C>T]T		synonymous	RSC019000013623	synonymous|RSC019000013623|RSC019000013623|protein_coding|+|64E|4488713G>A
PT14	RSC019	E. coli OP50	ChrIII_RagTag	7893532	T	A	T>A	CTG	C[T>A]G		intergenic
PT14	RSC019	E. coli OP50	ChrIII_RagTag	8403996	G	C	C>G	ACC	A[C>G]C		intron	RSC019000004368	intron|RSC019000004368||protein_coding
PT14	RSC019	E. coli OP50	ChrIII_RagTag	9999476	G	A	C>T	GCA	G[C>T]A		intergenic
PT14	RSC019	E. coli OP50	ChrIII_RagTag	17793213	T	C	T>C	GTC	G[T>C]C		intergenic
PT14	RSC019	E. coli OP50	ChrII_RagTag	439469	A	C	T>G	TTC	T[T>G]C		missense	RSC019000009376	missense|RSC019000009376|RSC019000009376|protein_coding|+|158K>158Q|439469A>C
PT14	RSC019	E. coli OP50	ChrII_RagTag	8387869	G	A	C>T	CCG	C[C>T]G		intergenic
PT14	RSC019	E. coli OP50	ChrII_RagTag	9734157	C	G	C>G	CCC	C[C>G]C		intergenic
PT14	RSC019	E. coli OP50	ChrII_RagTag	10970653	C	T	C>T	TCG	T[C>T]G		synonymous	RSC019000020620	synonymous|RSC019000020620|RSC019000020620|protein_coding|-|228T|10970653C>T
PT14	RSC019	E. coli OP50	ChrII_RagTag	14991050	C	T	C>T	CCT	C[C>T]T		intergenic
PT14	RSC019	E. coli OP50	ChrIV_RagTag	4166728	C	T	C>T	TCA	T[C>T]A		intergenic
PT14	RSC019	E. coli OP50	ChrIV_RagTag	6657886	A	G	T>C	GTC	G[T>C]C		intron	RSC019000003728	intron|RSC019000003728||protein_coding
PT14	RSC019	E. coli OP50	ChrIV_RagTag	12544639	G	T	C>A	TCT	T[C>A]T		intergenic
PT14	RSC019	E. coli OP50	ChrIV_RagTag	19215797	C	T	C>T	CCC	C[C>T]C		intergenic
PT14	RSC019	E. coli OP50	ChrIV_RagTag	24859606	C	T	C>T	TCA	T[C>T]A		intergenic
PT14	RSC019	E. coli OP50	ChrI_RagTag	1606458	G	T	C>A	TCG	T[C>A]G		intron	RSC019000001876	intron|RSC019000001876||protein_coding
PT14	RSC019	E. coli OP50	ChrI_RagTag	4477708	G	A	C>T	ACG	A[C>T]G		intron	RSC019000013377	intron|RSC019000013377||protein_coding
PT14	RSC019	E. coli OP50	ChrI_RagTag	9474761	C	A	C>A	TCA	T[C>A]A		missense	RSC019000015127	missense|RSC019000015127|RSC019000015127|protein_coding|+|133H>133N|9474761C>A
PT14	RSC019	E. coli OP50	ChrI_RagTag	10531297	C	A	C>A	GCC	G[C>A]C		intergenic
PT14	RSC019	E. coli OP50	ChrI_RagTag	11760433	A	T	T>A	TTA	T[T>A]A		intergenic
PT14	RSC019	E. coli OP50	ChrI_RagTag	20188518	G	T	C>A	ACA	A[C>A]A		intron	RSC019000016273	intron|RSC019000016273||protein_coding
PT14	RSC019	E. coli OP50	ChrI_RagTag	26601599	G	A	C>T	CCA	C[C>T]A		intergenic
PT14	RSC019	E. coli OP50	ChrI_RagTag	27324587	C	G	C>G	ACC	A[C>G]C		missense	RSC019000009232	missense|RSC019000009232|RSC019000009232|protein_coding|-|430V>430L|27324587C>G
PT14	RSC019	E. coli OP50	ChrI_RagTag	30181300	C	T	C>T	TCC	T[C>T]C		intergenic
PT14	RSC019	E. coli OP50	ChrV_RagTag	8288548	G	T	C>A	ACG	A[C>A]G		splice_region,missense	RSC019000000309	splice_region|RSC019000000309|RSC019000000309|protein_coding,missense|RSC019000000309|RSC019000000309|protein_coding|+|764R>764L|8288548G>T
PT14	RSC019	E. coli OP50	ChrV_RagTag	9125017	G	A	C>T	CCT	C[C>T]T		intron	RSC019000000636	intron|RSC019000000636||protein_coding
PT14	RSC019	E. coli OP50	ChrV_RagTag	19725906	A	T	T>A	TTA	T[T>A]A		intergenic
PT14	RSC019	E. coli OP50	ChrV_RagTag	22782554	G	A	C>T	TCC	T[C>T]C		intron	RSC019000011522	intron|RSC019000011522||protein_coding
PT14	RSC019	E. coli OP50	ChrX_RagTag	6889611	C	T	C>T	TCG	T[C>T]G		missense	RSC019000011682	missense|RSC019000011682|RSC019000011682|protein_coding|-|40R>40Q|6889611C>T
PT14	RSC019	E. coli OP50	ChrX_RagTag	6931865	G	A	C>T	ACG	A[C>T]G		intergenic
PT14	RSC019	E. coli OP50	ChrX_RagTag	9023417	G	A	C>T	CCC	C[C>T]C		intron	RSC019000017930	intron|RSC019000017930||protein_coding
PT15	RSC019	E. coli OP50	ChrIII_RagTag	1170157	G	A	C>T	TCA	T[C>T]A		intron	RSC019000022590	intron|RSC019000022590||protein_coding
PT15	RSC019	E. coli OP50	ChrIII_RagTag	1458132	A	G	T>C	CTT	C[T>C]T		intron	RSC019000017336	intron|RSC019000017336||protein_coding
PT15	RSC019	E. coli OP50	ChrIII_RagTag	1778960	G	A	C>T	CCA	C[C>T]A		intron	RSC019000019102	intron|RSC019000019102||protein_coding
PT15	RSC019	E. coli OP50	ChrIII_RagTag	7126756	G	A	C>T	TCT	T[C>T]T		splice_region,missense	RSC019000023414	splice_region|RSC019000023414|RSC019000023414|protein_coding,missense|RSC019000023414|RSC019000023414|protein_coding|+|163R>163K|7126756G>A
PT15	RSC019	E. coli OP50	ChrIII_RagTag	8205865	G	A	C>T	ACG	A[C>T]G		intron	RSC019000000809	intron|RSC019000000809||protein_coding
PT15	RSC019	E. coli OP50	ChrIII_RagTag	12757037	G	A	C>T	TCT	T[C>T]T		intron	RSC019000017869	intron|RSC019000017869||protein_coding
PT15	RSC019	E. coli OP50	ChrII_RagTag	9440185	C	A	C>A	TCA	T[C>A]A		intron	RSC019000000835	intron|RSC019000000835||protein_coding
PT15	RSC019	E. coli OP50	ChrII_RagTag	13523013	G	A	C>T	TCA	T[C>T]A		synonymous	RSC019000012036	synonymous|RSC019000012036|RSC019000012036|protein_coding|-|398L|13523013G>A
PT15	RSC019	E. coli OP50	ChrII_RagTag	14675440	G	A	C>T	TCC	T[C>T]C		intron	RSC019000010020	intron|RSC019000010020||protein_coding
PT15	RSC019	E. coli OP50	ChrII_RagTag	23164107	T	A	T>A	TTA	T[T>A]A		intron	RSC019000025537	intron|RSC019000025537||protein_coding
PT15	RSC019	E. coli OP50	ChrIV_RagTag	13418508	C	T	C>T	TCC	T[C>T]C		splice_region,missense	RSC019000025578	splice_region|RSC019000025578|RSC019000025578|protein_coding,missense|RSC019000025578|RSC019000025578|protein_coding|-|133G>133E|13418508C>T
PT15	RSC019	E. coli OP50	ChrIV_RagTag	16645864	G	C	C>G	ACA	A[C>G]A		missense	RSC019000006644	missense|RSC019000006644|RSC019000006644|protein_coding|-|542Q>542E|16645864G>C
PT15	RSC019	E. coli OP50	ChrIV_RagTag	26403605	T	A	T>A	CTA	C[T>A]A		intron	RSC019000008705	intron|RSC019000008705||protein_coding
PT15	RSC019	E. coli OP50	ChrI_RagTag	3092815	T	A	T>A	TTG	T[T>A]G		intron	RSC019000021555	intron|RSC019000021555||protein_coding
PT15	RSC019	E. coli OP50	ChrI_RagTag	4535616	A	T	T>A	TTA	T[T>A]A		intergenic
PT15	RSC019	E. coli OP50	ChrI_RagTag	5543386	C	G	C>G	ACT	A[C>G]T		intron	RSC019000023252	intron|RSC019000023252||protein_coding
PT15	RSC019	E. coli OP50	ChrI_RagTag	5831143	C	T	C>T	ACA	A[C>T]A		missense	RSC019000010081	missense|RSC019000010081|RSC019000010081|protein_coding|+|90T>90I|5831143C>T
PT15	RSC019	E. coli OP50	ChrI_RagTag	9987342	C	G	C>G	CCA	C[C>G]A		synonymous	RSC019000009193	synonymous|RSC019000009193|RSC019000009193|protein_coding|+|25T|9987342C>G
PT15	RSC019	E. coli OP50	ChrI_RagTag	13923813	T	A	T>A	CTC	C[T>A]C		intergenic
PT15	RSC019	E. coli OP50	ChrI_RagTag	20521717	G	C	C>G	CCG	C[C>G]G		intergenic
PT15	RSC019	E. coli OP50	ChrI_RagTag	23529704	C	T	C>T	CCC	C[C>T]C		intergenic
PT15	RSC019	E. coli OP50	ChrI_RagTag	23770865	A	G	T>C	GTA	G[T>C]A		intergenic
PT15	RSC019	E. coli OP50	ChrI_RagTag	25891122	G	A	C>T	GCG	G[C>T]G		intron	RSC019000002686	intron|RSC019000002686||protein_coding
PT15	RSC019	E. coli OP50	ChrI_RagTag	28882680	C	T	C>T	GCG	G[C>T]G		intron	RSC019000007042	intron|RSC019000007042||protein_coding
PT15	RSC019	E. coli OP50	ChrV_RagTag	1787023	C	T	C>T	ACT	A[C>T]T		intergenic
PT15	RSC019	E. coli OP50	ChrV_RagTag	5206423	G	A	C>T	GCG	G[C>T]G		intergenic
PT15	RSC019	E. coli OP50	ChrV_RagTag	8583082	T	A	T>A	ATT	A[T>A]T		intron	RSC019000017503	intron|RSC019000017503||protein_coding
PT15	RSC019	E. coli OP50	ChrV_RagTag	10657291	G	A	C>T	GCA	G[C>T]A		intron	RSC019000006488	intron|RSC019000006488||protein_coding
PT15	RSC019	E. coli OP50	ChrV_RagTag	13322691	C	T	C>T	GCT	G[C>T]T		intergenic
PT15	RSC019	E. coli OP50	ChrV_RagTag	14490023	C	A	C>A	GCA	G[C>A]A		intron	RSC019000013563	intron|RSC019000013563||protein_coding
PT15	RSC019	E. coli OP50	ChrV_RagTag	16116446	G	A	C>T	CCA	C[C>T]A		intron	RSC019000010752	intron|RSC019000010752||protein_coding
PT15	RSC019	E. coli OP50	ChrV_RagTag	19036592	A	G	T>C	GTA	G[T>C]A		intron	RSC019000019251	intron|RSC019000019251||protein_coding
PT15	RSC019	E. coli OP50	ChrX_RagTag	6564017	G	A	C>T	ACC	A[C>T]C		stop_gained	RSC019000020267	stop_gained|RSC019000020267|RSC019000020267|protein_coding|+|45W>45*|6564017G>A
PT16	RSC019	E. coli OP50	ChrIII_RagTag	2376930	T	C	T>C	CTC	C[T>C]C		missense	RSC019000004315	missense|RSC019000004315|RSC019000004315|protein_coding|+|144S>144P|2376930T>C
PT16	RSC019	E. coli OP50	ChrIII_RagTag	9798899	A	T	T>A	ATT	A[T>A]T		missense	RSC019000000116	missense|RSC019000000116|RSC019000000116|protein_coding|+|702I>702F|9798899A>T
PT16	RSC019	E. coli OP50	ChrIII_RagTag	9799026	A	T	T>A	ATC	A[T>A]C		splice_region,missense	RSC019000000116	splice_region|RSC019000000116|RSC019000000116|protein_coding,missense|RSC019000000116|RSC019000000116|protein_coding|+|728D>728V|9799026A>T
PT16	RSC019	E. coli OP50	ChrIII_RagTag	13358576	C	G	C>G	TCT	T[C>G]T		intron	RSC019000008234	intron|RSC019000008234||protein_coding
PT16	RSC019	E. coli OP50	ChrIII_RagTag	13701816	C	G	C>G	TCA	T[C>G]A		intergenic
PT16	RSC019	E. coli OP50	ChrIII_RagTag	18676655	A	C	T>G	GTT	G[T>G]T		intron	RSC019000013513	intron|RSC019000013513||protein_coding
PT16	RSC019	E. coli OP50	ChrII_RagTag	596968	C	A	C>A	TCG	T[C>A]G		synonymous	RSC019000024742	synonymous|RSC019000024742|RSC019000024742|protein_coding|-|4T|596968C>A
PT16	RSC019	E. coli OP50	ChrII_RagTag	7385957	C	A	C>A	GCA	G[C>A]A		intron	RSC019000013584	intron|RSC019000013584||protein_coding
PT16	RSC019	E. coli OP50	ChrII_RagTag	12506488	A	G	T>C	CTC	C[T>C]C		intergenic
PT16	RSC019	E. coli OP50	ChrII_RagTag	16676861	T	A	T>A	TTA	T[T>A]A		intron	RSC019000007255	intron|RSC019000007255||protein_coding
PT16	RSC019	E. coli OP50	ChrII_RagTag	19782657	T	A	T>A	ATT	A[T>A]T		intron	RSC019000006572	intron|RSC019000006572||protein_coding
PT16	RSC019	E. coli OP50	ChrIV_RagTag	827271	C	T	C>T	TCC	T[C>T]C		intron	RSC019000003947	intron|RSC019000003947||protein_coding
PT16	RSC019	E. coli OP50	ChrIV_RagTag	13534312	G	T	C>A	TCC	T[C>A]C		intron	RSC019000021659	intron|RSC019000021659||protein_coding
PT16	RSC019	E. coli OP50	ChrIV_RagTag	22701211	A	C	T>G	TTG	T[T>G]G		intron	RSC019000012318	intron|RSC019000012318||protein_coding
PT16	RSC019	E. coli OP50	ChrIV_RagTag	23439803	T	C	T>C	GTT	G[T>C]T		intergenic
PT16	RSC019	E. coli OP50	ChrIV_RagTag	30304642	C	T	C>T	TCA	T[C>T]A		intron	RSC019000009272	intron|RSC019000009272||protein_coding
PT16	RSC019	E. coli OP50	ChrI_RagTag	3512074	T	C	T>C	ATC	A[T>C]C		intron	RSC019000022182	intron|RSC019000022182||protein_coding
PT16	RSC019	E. coli OP50	ChrI_RagTag	33588937	G	T	C>A	ACA	A[C>A]A		intron	RSC019000002812	intron|RSC019000002812||protein_coding
PT16	RSC019	E. coli OP50	ChrV_RagTag	7362094	C	A	C>A	GCC	G[C>A]C		5_prime_utr	RSC019000000532	5_prime_utr|RSC019000000532|RSC019000000532|protein_coding
PT16	RSC019	E. coli OP50	ChrV_RagTag	20490752	G	T	C>A	ACT	A[C>A]T		intron	RSC019000028655	intron|RSC019000028655||protein_coding
PT16	RSC019	E. coli OP50	ChrX_RagTag	9676659	C	T	C>T	CCC	C[C>T]C		intron	RSC019000006798	intron|RSC019000006798||protein_coding
PT16	RSC019	E. coli OP50	ChrX_RagTag	15363578	C	T	C>T	TCT	T[C>T]T		intron	RSC019000004318	intron|RSC019000004318||protein_coding
PT17	RSC019	E. coli OP50	ChrIII_RagTag	4073160	T	A	T>A	CTC	C[T>A]C		intron	RSC019000026201	intron|RSC019000026201||protein_coding
PT17	RSC019	E. coli OP50	ChrIII_RagTag	18616721	C	T	C>T	ACT	A[C>T]T		intron	RSC019000016116	intron|RSC019000016116||protein_coding
PT17	RSC019	E. coli OP50	ChrIII_RagTag	20915694	C	T	C>T	TCC	T[C>T]C		missense	RSC019000019642	missense|RSC019000019642|RSC019000019642|protein_coding|-|233E>233K|20915694C>T
PT17	RSC019	E. coli OP50	ChrII_RagTag	6599094	A	G	T>C	CTT	C[T>C]T		intergenic
PT17	RSC019	E. coli OP50	ChrII_RagTag	16199767	T	C	T>C	ATT	A[T>C]T		intron	RSC019000014542	intron|RSC019000014542||protein_coding
PT17	RSC019	E. coli OP50	ChrIV_RagTag	1724658	G	C	C>G	TCA	T[C>G]A		synonymous	RSC019000018165	synonymous|RSC019000018165|RSC019000018165|protein_coding|-|155L|1724658G>C
PT17	RSC019	E. coli OP50	ChrIV_RagTag	2987699	T	G	T>G	TTT	T[T>G]T		intron	RSC019000019358	intron|RSC019000019358||protein_coding
PT17	RSC019	E. coli OP50	ChrIV_RagTag	4173002	C	A	C>A	TCA	T[C>A]A		intron	RSC019000006058	intron|RSC019000006058||protein_coding
PT17	RSC019	E. coli OP50	ChrIV_RagTag	8963197	T	C	T>C	TTA	T[T>C]A		synonymous	RSC019000010310	synonymous|RSC019000010310|RSC019000010310|protein_coding|+|248I|8963197T>C
PT17	RSC019	E. coli OP50	ChrIV_RagTag	21646078	G	A	C>T	ACG	A[C>T]G		missense	RSC019000015095	missense|RSC019000015095|RSC019000015095|protein_coding|+|351R>351H|21646078G>A
PT17	RSC019	E. coli OP50	ChrIV_RagTag	26391004	G	A	C>T	TCT	T[C>T]T		intron	RSC019000008705	intron|RSC019000008705||protein_coding
PT17	RSC019	E. coli OP50	ChrIV_RagTag	30404109	C	T	C>T	TCG	T[C>T]G		intergenic
PT17	RSC019	E. coli OP50	ChrI_RagTag	6149795	G	A	C>T	GCG	G[C>T]G		intergenic
PT17	RSC019	E. coli OP50	ChrI_RagTag	16723298	G	T	C>A	CCG	C[C>A]G		missense	RSC019000004788	missense|RSC019000004788|RSC019000004788|protein_coding|-|590P>590Q|16723298G>T
PT17	RSC019	E. coli OP50	ChrI_RagTag	30350360	C	T	C>T	ACC	A[C>T]C		splice_donor	RSC019000004817	splice_donor|RSC019000004817|RSC019000004817|protein_coding
PT17	RSC019	E. coli OP50	ChrI_RagTag	31013194	T	G	T>G	GTC	G[T>G]C		intergenic
PT17	RSC019	E. coli OP50	ChrI_RagTag	32139396	T	C	T>C	GTC	G[T>C]C		intron	RSC019000016064	intron|RSC019000016064||protein_coding
PT17	RSC019	E. coli OP50	ChrI_RagTag	34477942	T	A	T>A	ATT	A[T>A]T		intron	RSC019000003806	intron|RSC019000003806||protein_coding
PT17	RSC019	E. coli OP50	ChrI_RagTag	36581477	C	T	C>T	ACT	A[C>T]T		intron	RSC019000013964	intron|RSC019000013964||protein_coding
PT17	RSC019	E. coli OP50	ChrV_RagTag	8447355	G	T	C>A	GCA	G[C>A]A		synonymous	RSC019000014682	synonymous|RSC019000014682|RSC019000014682|protein_coding|-|600G|8447355G>T
PT17	RSC019	E. coli OP50	ChrV_RagTag	10861399	C	G	C>G	GCG	G[C>G]G		intron	RSC019000008517	intron|RSC019000008517||protein_coding
PT17	RSC019	E. coli OP50	ChrV_RagTag	15328388	C	T	C>T	ACG	A[C>T]G		intron	RSC019000004763	intron|RSC019000004763||protein_coding
PT17	RSC019	E. coli OP50	ChrX_RagTag	5845614	C	T	C>T	ACG	A[C>T]G		intron	RSC019000003710	intron|RSC019000003710||protein_coding
PT17	RSC019	E. coli OP50	ChrX_RagTag	8958052	C	G	C>G	TCT	T[C>G]T		intron	RSC019000016293	intron|RSC019000016293||protein_coding
PT18	RSC019	E. coli OP50	ChrIII_RagTag	1509109	A	T	T>A	GTT	G[T>A]T		intron	RSC019000004175	intron|RSC019000004175||protein_coding
PT18	RSC019	E. coli OP50	ChrIII_RagTag	4325059	G	A	C>T	ACA	A[C>T]A		intron	RSC019000024298	intron|RSC019000024298||protein_coding
PT18	RSC019	E. coli OP50	ChrIII_RagTag	7569312	A	T	T>A	CTC	C[T>A]C		splice_region,synonymous	RSC019000021023	splice_region|RSC019000021023|RSC019000021023|protein_coding,synonymous|RSC019000021023|RSC019000021023|protein_coding|+|118G|7569312A>T
PT18	RSC019	E. coli OP50	ChrIII_RagTag	12541576	T	A	T>A	GTT	G[T>A]T		missense	RSC019000003144	missense|RSC019000003144|RSC019000003144|protein_coding|+|398V>398D|12541576T>A
PT18	RSC019	E. coli OP50	ChrII_RagTag	1602043	G	T	C>A	ACC	A[C>A]C		missense	RSC019000015934	missense|RSC019000015934|RSC019000015934|protein_coding|+|250V>250F|1602043G>T
PT18	RSC019	E. coli OP50	ChrII_RagTag	8574907	C	G	C>G	ACT	A[C>G]T		missense	RSC019000010016	missense|RSC019000010016|RSC019000010016|protein_coding|+|463H>463Q|8574907C>G
PT18	RSC019	E. coli OP50	ChrII_RagTag	8701319	C	T	C>T	TCA	T[C>T]A		intergenic
PT18	RSC019	E. coli OP50	ChrII_RagTag	11612811	G	T	C>A	CCT	C[C>A]T		intron	RSC019000000711	intron|RSC019000000711||protein_coding
PT18	RSC019	E. coli OP50	ChrII_RagTag	12614947	A	G	T>C	GTG	G[T>C]G		intron	RSC019000017681	intron|RSC019000017681||protein_coding
PT18	RSC019	E. coli OP50	ChrII_RagTag	12615018	T	C	T>C	CTA	C[T>C]A		intron	RSC019000017681	intron|RSC019000017681||protein_coding
PT18	RSC019	E. coli OP50	ChrII_RagTag	14189431	A	C	T>G	ATT	A[T>G]T		intergenic
PT18	RSC019	E. coli OP50	ChrII_RagTag	15420233	G	A	C>T	ACC	A[C>T]C		intron	RSC019000024486	intron|RSC019000024486||protein_coding
PT18	RSC019	E. coli OP50	ChrII_RagTag	15689472	A	T	T>A	CTG	C[T>A]G		intron	RSC019000003705	intron|RSC019000003705||protein_coding
PT18	RSC019	E. coli OP50	ChrII_RagTag	19476482	A	G	T>C	TTA	T[T>C]A		intron	RSC019000020460	intron|RSC019000020460||protein_coding
PT18	RSC019	E. coli OP50	ChrIV_RagTag	1035667	T	C	T>C	CTA	C[T>C]A		intron	RSC019000028711	intron|RSC019000028711||protein_coding
PT18	RSC019	E. coli OP50	ChrIV_RagTag	18442410	A	T	T>A	TTA	T[T>A]A		intergenic
PT18	RSC019	E. coli OP50	ChrIV_RagTag	19738676	C	T	C>T	GCC	G[C>T]C		synonymous	RSC019000003567	synonymous|RSC019000003567|RSC019000003567|protein_coding|+|200C|19738676C>T
PT18	RSC019	E. coli OP50	ChrI_RagTag	2915774	T	G	T>G	TTG	T[T>G]G		intron	RSC019000003920	intron|RSC019000003920||protein_coding
PT18	RSC019	E. coli OP50	ChrI_RagTag	4858085	G	T	C>A	TCT	T[C>A]T		missense	RSC019000015746	missense|RSC019000015746|RSC019000015746|protein_coding|+|128R>128I|4858085G>T
PT18	RSC019	E. coli OP50	ChrI_RagTag	8197353	A	C	T>G	TTT	T[T>G]T		intron	RSC019000000341	intron|RSC019000000341||protein_coding
PT18	RSC019	E. coli OP50	ChrI_RagTag	16466959	C	G	C>G	CCA	C[C>G]A		intron	RSC019000006603	intron|RSC019000006603||protein_coding
PT18	RSC019	E. coli OP50	ChrI_RagTag	16723997	C	G	C>G	TCT	T[C>G]T		intron	RSC019000004788	intron|RSC019000004788||protein_coding
PT18	RSC019	E. coli OP50	ChrI_RagTag	19005092	T	G	T>G	CTT	C[T>G]T		intron	RSC019000021782	intron|RSC019000021782||protein_coding
PT18	RSC019	E. coli OP50	ChrI_RagTag	21186570	C	T	C>T	CCA	C[C>T]A		synonymous	RSC019000017534	synonymous|RSC019000017534|RSC019000017534|protein_coding|+|234P|21186570C>T
PT18	RSC019	E. coli OP50	ChrI_RagTag	24309638	G	A	C>T	ACA	A[C>T]A		intron	RSC019000004945	intron|RSC019000004945||protein_coding
PT18	RSC019	E. coli OP50	ChrI_RagTag	37750171	G	T	C>A	TCC	T[C>A]C		intron	RSC019000016300	intron|RSC019000016300||protein_coding
PT18	RSC019	E. coli OP50	ChrV_RagTag	652386	A	T	T>A	ATT	A[T>A]T		intergenic
PT18	RSC019	E. coli OP50	ChrV_RagTag	1432837	A	C	T>G	GTG	G[T>G]G		intron	RSC019000001521	intron|RSC019000001521||protein_coding
PT18	RSC019	E. coli OP50	ChrV_RagTag	6809316	G	T	C>A	CCA	C[C>A]A		synonymous	RSC019000010720	synonymous|RSC019000010720|RSC019000010720|protein_coding|-|578T|6809316G>T
PT18	RSC019	E. coli OP50	ChrX_RagTag	2054647	C	T	C>T	GCC	G[C>T]C		intron	RSC019000007511	intron|RSC019000007511||protein_coding
PT18	RSC019	E. coli OP50	ChrX_RagTag	9096018	G	T	C>A	ACC	A[C>A]C		intergenic
PT18	RSC019	E. coli OP50	ChrX_RagTag	15244278	C	A	C>A	GCA	G[C>A]A		3_prime_utr,missense	RSC019000029168	3_prime_utr|RSC019000029168|RSC019000029168|protein_coding,missense|RSC019000028414|RSC019000028414|protein_coding|+|72Q>72K|15244278C>A
PT19	RSC019	E. coli OP50	ChrIII_RagTag	5005487	A	T	T>A	CTA	C[T>A]A		intron	RSC019000017882	intron|RSC019000017882||protein_coding
PT19	RSC019	E. coli OP50	ChrIII_RagTag	7342139	T	C	T>C	GTC	G[T>C]C		intergenic
PT19	RSC019	E. coli OP50	ChrIII_RagTag	11944463	T	G	T>G	ATG	A[T>G]G		intergenic
PT19	RSC019	E. coli OP50	ChrIII_RagTag	12158210	G	C	C>G	TCA	T[C>G]A		intergenic
PT19	RSC019	E. coli OP50	ChrIII_RagTag	14136182	G	A	C>T	ACA	A[C>T]A		stop_gained	RSC019000019915	stop_gained|RSC019000019915|RSC019000019915|protein_coding|-|78Q>78*|14136182G>A
PT19	RSC019	E. coli OP50	ChrII_RagTag	9861031	G	C	C>G	TCC	T[C>G]C		missense	RSC019000004554	missense|RSC019000004554|RSC019000004554|protein_coding|-|1356P>1356A|9861031G>C
PT19	RSC019	E. coli OP50	ChrII_RagTag	18370060	G	A	C>T	CCT	C[C>T]T		intron	RSC019000015132	intron|RSC019000015132||protein_coding
PT19	RSC019	E. coli OP50	ChrIV_RagTag	11201540	G	A	C>T	ACT	A[C>T]T		intron	RSC019000003268	intron|RSC019000003268||protein_coding
PT19	RSC019	E. coli OP50	ChrIV_RagTag	12611793	G	T	C>A	TCG	T[C>A]G		synonymous	RSC019000025472	synonymous|RSC019000025472|RSC019000025472|protein_coding|+|223A|12611793G>T
PT19	RSC019	E. coli OP50	ChrIV_RagTag	21226535	T	A	T>A	CTC	C[T>A]C		intergenic
PT19	RSC019	E. coli OP50	ChrIV_RagTag	23655650	T	C	T>C	CTT	C[T>C]T		intron	RSC019000004874	intron|RSC019000004874||protein_coding
PT19	RSC019	E. coli OP50	ChrIV_RagTag	25852169	T	A	T>A	ATC	A[T>A]C		intron	RSC019000024910	intron|RSC019000024910||protein_coding
PT19	RSC019	E. coli OP50	ChrI_RagTag	3073941	T	C	T>C	GTC	G[T>C]C		intron	RSC019000005819	intron|RSC019000005819||protein_coding
PT19	RSC019	E. coli OP50	ChrI_RagTag	6848554	G	A	C>T	ACG	A[C>T]G		intergenic
PT19	RSC019	E. coli OP50	ChrI_RagTag	6925261	G	A	C>T	GCA	G[C>T]A		intron	RSC019000010392	intron|RSC019000010392||protein_coding
PT19	RSC019	E. coli OP50	ChrI_RagTag	6997279	C	A	C>A	TCA	T[C>A]A		intergenic
PT19	RSC019	E. coli OP50	ChrI_RagTag	8914223	G	A	C>T	GCT	G[C>T]T		intron	RSC019000019513	intron|RSC019000019513||protein_coding
PT19	RSC019	E. coli OP50	ChrI_RagTag	10169859	A	T	T>A	CTC	C[T>A]C		intergenic
PT19	RSC019	E. coli OP50	ChrI_RagTag	11825994	G	A	C>T	TCT	T[C>T]T		intron	RSC019000007316	intron|RSC019000007316||protein_coding
PT19	RSC019	E. coli OP50	ChrI_RagTag	16668069	T	C	T>C	GTA	G[T>C]A		intron	RSC019000011907	intron|RSC019000011907||protein_coding
PT19	RSC019	E. coli OP50	ChrI_RagTag	16709291	G	A	C>T	CCT	C[C>T]T		intergenic
PT19	RSC019	E. coli OP50	ChrI_RagTag	20380904	G	A	C>T	GCT	G[C>T]T		intron	RSC019000002623	intron|RSC019000002623||protein_coding
PT19	RSC019	E. coli OP50	ChrI_RagTag	27355216	C	A	C>A	TCT	T[C>A]T		intron	RSC019000013772	intron|RSC019000013772||protein_coding
PT19	RSC019	E. coli OP50	ChrI_RagTag	28140027	C	T	C>T	CCA	C[C>T]A		intron	RSC019000016306	intron|RSC019000016306||protein_coding
PT19	RSC019	E. coli OP50	ChrI_RagTag	33781469	T	C	T>C	GTT	G[T>C]T		intergenic
PT19	RSC019	E. coli OP50	ChrI_RagTag	34044498	C	A	C>A	ACA	A[C>A]A		intron	RSC019000005672	intron|RSC019000005672||protein_coding
PT19	RSC019	E. coli OP50	ChrI_RagTag	35459599	G	A	C>T	GCG	G[C>T]G		intergenic
PT19	RSC019	E. coli OP50	ChrV_RagTag	1218331	A	G	T>C	GTT	G[T>C]T		intergenic
PT19	RSC019	E. coli OP50	ChrV_RagTag	6897831	C	G	C>G	ACG	A[C>G]G		intergenic
PT19	RSC019	E. coli OP50	ChrV_RagTag	22076041	C	G	C>G	GCC	G[C>G]C		missense	RSC019000006662	missense|RSC019000006662|RSC019000006662|protein_coding|-|61G>61A|22076041C>G
PT19	RSC019	E. coli OP50	ChrX_RagTag	6126067	G	A	C>T	ACG	A[C>T]G		intron	RSC019000008507	intron|RSC019000008507||protein_coding
PT19	RSC019	E. coli OP50	ChrX_RagTag	10810272	C	T	C>T	ACT	A[C>T]T		missense	RSC019000023712	missense|RSC019000023712|RSC019000023712|protein_coding|+|408T>408I|10810272C>T
PT19	RSC019	E. coli OP50	ChrX_RagTag	16375585	G	C	C>G	ACA	A[C>G]A		intron	RSC019000001900	intron|RSC019000001900||protein_coding
PT2	RSC019	E. coli OP50	ChrIII_RagTag	5287620	A	T	T>A	TTA	T[T>A]A		intergenic
PT2	RSC019	E. coli OP50	ChrII_RagTag	1811327	G	A	C>T	ACA	A[C>T]A		synonymous	RSC019000017025	synonymous|RSC019000017025|RSC019000017025|protein_coding|+|128L|1811327G>A
PT2	RSC019	E. coli OP50	ChrII_RagTag	8904647	A	G	T>C	TTG	T[T>C]G		intergenic
PT2	RSC019	E. coli OP50	ChrII_RagTag	9115745	C	A	C>A	TCT	T[C>A]T		intergenic
PT2	RSC019	E. coli OP50	ChrII_RagTag	13691677	G	A	C>T	ACG	A[C>T]G		intron	RSC019000016902	intron|RSC019000016902||protein_coding
PT2	RSC019	E. coli OP50	ChrII_RagTag	17536697	A	T	T>A	TTA	T[T>A]A		intron	RSC019000000717	intron|RSC019000000717||protein_coding
PT2	RSC019	E. coli OP50	ChrII_RagTag	18148700	C	A	C>A	GCA	G[C>A]A		splice_region,synonymous	RSC019000010490	splice_region|RSC019000010490|RSC019000010490|protein_coding,synonymous|RSC019000010490|RSC019000010490|protein_coding|-|722V|18148700C>A
PT2	RSC019	E. coli OP50	ChrIV_RagTag	773195	G	C	C>G	TCC	T[C>G]C		intergenic
PT2	RSC019	E. coli OP50	ChrIV_RagTag	1175793	G	T	C>A	ACT	A[C>A]T		intergenic
PT2	RSC019	E. coli OP50	ChrIV_RagTag	1918009	G	A	C>T	CCC	C[C>T]C		intergenic
PT2	RSC019	E. coli OP50	ChrIV_RagTag	2226831	G	T	C>A	TCA	T[C>A]A		intron	RSC019000011706	intron|RSC019000011706||protein_coding
PT2	RSC019	E. coli OP50	ChrIV_RagTag	4878947	G	C	C>G	CCA	C[C>G]A		intergenic
PT2	RSC019	E. coli OP50	ChrIV_RagTag	6031721	C	A	C>A	TCT	T[C>A]T		intergenic
PT2	RSC019	E. coli OP50	ChrIV_RagTag	10283748	G	A	C>T	TCG	T[C>T]G		missense	RSC019000024763	missense|RSC019000024763|RSC019000024763|protein_coding|+|35R>35Q|10283748G>A
PT2	RSC019	E. coli OP50	ChrIV_RagTag	10384745	G	T	C>A	ACA	A[C>A]A		intron	RSC019000007772	intron|RSC019000007772||protein_coding
PT2	RSC019	E. coli OP50	ChrIV_RagTag	11916698	C	T	C>T	TCG	T[C>T]G		synonymous	RSC019000004238	synonymous|RSC019000004238|RSC019000004238|protein_coding|+|165V|11916698C>T
PT2	RSC019	E. coli OP50	ChrIV_RagTag	15471102	G	A	C>T	TCT	T[C>T]T		intergenic
PT2	RSC019	E. coli OP50	ChrIV_RagTag	18642891	T	G	T>G	ATC	A[T>G]C		intergenic
PT2	RSC019	E. coli OP50	ChrIV_RagTag	28312900	A	T	T>A	TTA	T[T>A]A		intron	RSC019000016537	intron|RSC019000016537||protein_coding
PT2	RSC019	E. coli OP50	ChrI_RagTag	979702	G	A	C>T	CCG	C[C>T]G		synonymous	RSC019000003576	synonymous|RSC019000003576|RSC019000003576|protein_coding|-|9S|979702G>A
PT2	RSC019	E. coli OP50	ChrI_RagTag	4225043	C	T	C>T	CCA	C[C>T]A		5_prime_utr,missense	RSC019000013627	5_prime_utr|RSC019000013627|RSC019000013627|protein_coding,missense|RSC019000025266|RSC019000025266|protein_coding|+|136H>136Y|4225043C>T
PT2	RSC019	E. coli OP50	ChrI_RagTag	4493991	C	A	C>A	ACA	A[C>A]A		intergenic
PT2	RSC019	E. coli OP50	ChrI_RagTag	7538088	C	A	C>A	TCA	T[C>A]A		intron	RSC019000029329	intron|RSC019000029329||protein_coding
PT2	RSC019	E. coli OP50	ChrI_RagTag	7860841	T	A	T>A	CTT	C[T>A]T		intergenic
PT2	RSC019	E. coli OP50	ChrI_RagTag	8988538	C	T	C>T	ACT	A[C>T]T		missense	RSC019000017281	missense|RSC019000017281|RSC019000017281|protein_coding|-|296S>296N|8988538C>T
PT2	RSC019	E. coli OP50	ChrI_RagTag	9552658	T	A	T>A	TTC	T[T>A]C		intergenic
PT2	RSC019	E. coli OP50	ChrI_RagTag	13739850	G	T	C>A	GCG	G[C>A]G		missense	RSC019000016312	missense|RSC019000016312|RSC019000016312|protein_coding|-|139A>139E|13739850G>T
PT2	RSC019	E. coli OP50	ChrI_RagTag	21504941	G	T	C>A	GCC	G[C>A]C		missense	RSC019000016978	missense|RSC019000016978|RSC019000016978|protein_coding|+|611A>611S|21504941G>T
PT2	RSC019	E. coli OP50	ChrI_RagTag	22071398	G	A	C>T	GCT	G[C>T]T		intron	RSC019000004535	intron|RSC019000004535||protein_coding
PT2	RSC019	E. coli OP50	ChrI_RagTag	28292235	G	A	C>T	GCC	G[C>T]C		intron	RSC019000017836	intron|RSC019000017836||protein_coding
PT2	RSC019	E. coli OP50	ChrI_RagTag	38728510	A	T	T>A	TTA	T[T>A]A		intergenic
PT2	RSC019	E. coli OP50	ChrV_RagTag	1728615	T	G	T>G	TTT	T[T>G]T		intron	RSC019000008349	intron|RSC019000008349||protein_coding
PT2	RSC019	E. coli OP50	ChrV_RagTag	2431481	C	T	C>T	ACC	A[C>T]C		intron	RSC019000004655	intron|RSC019000004655||protein_coding
PT2	RSC019	E. coli OP50	ChrV_RagTag	16792188	G	A	C>T	ACA	A[C>T]A		intron	RSC019000013302	intron|RSC019000013302||protein_coding
PT2	RSC019	E. coli OP50	ChrX_RagTag	724060	C	A	C>A	TCG	T[C>A]G		intron	RSC019000010986	intron|RSC019000010986||protein_coding
PT2	RSC019	E. coli OP50	ChrX_RagTag	5435782	A	T	T>A	ATC	A[T>A]C		intergenic
PT2	RSC019	E. coli OP50	ChrX_RagTag	13636253	G	A	C>T	TCT	T[C>T]T		intergenic
PT2	RSC019	E. coli OP50	ChrX_RagTag	14594691	C	T	C>T	TCG	T[C>T]G		synonymous	RSC019000023978	synonymous|RSC019000023978|RSC019000023978|protein_coding|+|263L|14594691C>T
PT20	RSC019	E. coli OP50	ChrIII_RagTag	8058294	T	A	T>A	ATA	A[T>A]A		intergenic
PT20	RSC019	E. coli OP50	ChrIII_RagTag	8921155	C	T	C>T	ACC	A[C>T]C		intron	RSC019000005917	intron|RSC019000005917||protein_coding
PT20	RSC019	E. coli OP50	ChrIII_RagTag	18282380	C	T	C>T	TCG	T[C>T]G		intron	RSC019000010886	intron|RSC019000010886||protein_coding
PT20	RSC019	E. coli OP50	ChrIII_RagTag	19519218	C	A	C>A	GCA	G[C>A]A		missense	RSC019000015940	missense|RSC019000015940|RSC019000015940|protein_coding|-|8M>8I|19519218C>A
PT20	RSC019	E. coli OP50	ChrII_RagTag	8132137	G	C	C>G	TCG	T[C>G]G		intron	RSC019000000611	intron|RSC019000000611||protein_coding
PT20	RSC019	E. coli OP50	ChrII_RagTag	13820465	C	T	C>T	ACG	A[C>T]G		intron	RSC019000001651	intron|RSC019000001651||protein_coding
PT20	RSC019	E. coli OP50	ChrII_RagTag	17315913	A	T	T>A	ATT	A[T>A]T		intron	RSC019000011442	intron|RSC019000011442||protein_coding
PT20	RSC019	E. coli OP50	ChrII_RagTag	17950018	A	T	T>A	ATA	A[T>A]A		intergenic
PT20	RSC019	E. coli OP50	ChrIV_RagTag	13529975	C	T	C>T	ACG	A[C>T]G		intergenic
PT20	RSC019	E. coli OP50	ChrIV_RagTag	14355261	A	G	T>C	CTC	C[T>C]C		intergenic
PT20	RSC019	E. coli OP50	ChrIV_RagTag	17011280	C	T	C>T	ACT	A[C>T]T		intergenic
PT20	RSC019	E. coli OP50	ChrIV_RagTag	19442544	C	T	C>T	GCG	G[C>T]G		missense	RSC019000024091	missense|RSC019000024091|RSC019000024091|protein_coding|+|157A>157V|19442544C>T
PT20	RSC019	E. coli OP50	ChrIV_RagTag	26972566	C	A	C>A	CCC	C[C>A]C		intron	RSC019000003204	intron|RSC019000003204||protein_coding
PT20	RSC019	E. coli OP50	ChrI_RagTag	463365	G	C	C>G	GCA	G[C>G]A		intergenic
PT20	RSC019	E. coli OP50	ChrI_RagTag	11709363	T	A	T>A	TTA	T[T>A]A		intron	RSC019000021132	intron|RSC019000021132||protein_coding
PT20	RSC019	E. coli OP50	ChrI_RagTag	20186844	C	T	C>T	ACC	A[C>T]C		missense	RSC019000022495	missense|RSC019000022495|RSC019000022495|protein_coding|+|422T>422I|20186844C>T
PT20	RSC019	E. coli OP50	ChrI_RagTag	34792459	G	A	C>T	GCG	G[C>T]G		intergenic
PT20	RSC019	E. coli OP50	ChrI_RagTag	35469722	G	C	C>G	TCC	T[C>G]C		intron	RSC019000024068	intron|RSC019000024068||protein_coding
PT20	RSC019	E. coli OP50	ChrI_RagTag	35622235	G	T	C>A	TCT	T[C>A]T		intron	RSC019000004951	intron|RSC019000004951||protein_coding
PT20	RSC019	E. coli OP50	ChrV_RagTag	4384824	G	A	C>T	CCC	C[C>T]C		intergenic
PT20	RSC019	E. coli OP50	ChrV_RagTag	5071288	C	A	C>A	ACA	A[C>A]A		intron	RSC019000024646	intron|RSC019000024646||protein_coding
PT20	RSC019	E. coli OP50	ChrV_RagTag	12125688	A	T	T>A	CTG	C[T>A]G		intron	RSC019000002682	intron|RSC019000002682||protein_coding
PT20	RSC019	E. coli OP50	ChrV_RagTag	18033468	A	G	T>C	ATC	A[T>C]C		intergenic
PT20	RSC019	E. coli OP50	ChrV_RagTag	18033482	G	C	C>G	ACA	A[C>G]A		intergenic
PT20	RSC019	E. coli OP50	ChrX_RagTag	10124465	A	G	T>C	ATA	A[T>C]A		intron	RSC019000011672	intron|RSC019000011672||protein_coding
PT20	RSC019	E. coli OP50	ChrX_RagTag	10372981	C	A	C>A	CCT	C[C>A]T		splice_region,missense	RSC019000012234	splice_region|RSC019000012234|RSC019000012234|protein_coding,missense|RSC019000012234|RSC019000012234|protein_coding|-|198E>198D|10372981C>A
PT21	RSC019	E. coli OP50	ChrIII_RagTag	5539647	C	T	C>T	ACG	A[C>T]G		intergenic
PT21	RSC019	E. coli OP50	ChrIII_RagTag	8452340	T	C	T>C	CTG	C[T>C]G		intergenic
PT21	RSC019	E. coli OP50	ChrIII_RagTag	11747806	G	T	C>A	ACA	A[C>A]A		intron	RSC019000025737	intron|RSC019000025737||protein_coding
PT21	RSC019	E. coli OP50	ChrIII_RagTag	11857310	T	G	T>G	TTT	T[T>G]T		intergenic
PT21	RSC019	E. coli OP50	ChrIII_RagTag	17243446	G	T	C>A	GCG	G[C>A]G		intergenic
PT21	RSC019	E. coli OP50	ChrIII_RagTag	21068436	C	G	C>G	GCC	G[C>G]C		missense	RSC019000018638	missense|RSC019000018638|RSC019000018638|protein_coding|+|141A>141G|21068436C>G
PT21	RSC019	E. coli OP50	ChrII_RagTag	7034984	T	C	T>C	CTC	C[T>C]C		intron	RSC019000019704	intron|RSC019000019704||protein_coding
PT21	RSC019	E. coli OP50	ChrII_RagTag	7858874	T	C	T>C	ATA	A[T>C]A		intergenic
PT21	RSC019	E. coli OP50	ChrII_RagTag	16457057	C	T	C>T	TCA	T[C>T]A		intron	RSC019000006634	intron|RSC019000006634||protein_coding
PT21	RSC019	E. coli OP50	ChrII_RagTag	21270191	G	T	C>A	GCA	G[C>A]A		missense	RSC019000015325	missense|RSC019000015325|RSC019000015325|protein_coding|-|594S>594R|21270191G>T
PT21	RSC019	E. coli OP50	ChrIV_RagTag	254563	A	T	T>A	TTA	T[T>A]A		intron	RSC019000003823	intron|RSC019000003823||protein_coding
PT21	RSC019	E. coli OP50	ChrIV_RagTag	1830785	G	A	C>T	TCA	T[C>T]A		missense	RSC019000013237	missense|RSC019000013237|RSC019000013237|protein_coding|+|196M>196I|1830785G>A
PT21	RSC019	E. coli OP50	ChrIV_RagTag	3061880	G	A	C>T	CCC	C[C>T]C		intergenic
PT21	RSC019	E. coli OP50	ChrIV_RagTag	5851154	T	A	T>A	TTA	T[T>A]A		intergenic
PT21	RSC019	E. coli OP50	ChrIV_RagTag	6429942	A	T	T>A	TTA	T[T>A]A		intron	RSC019000024094	intron|RSC019000024094||protein_coding
PT21	RSC019	E. coli OP50	ChrIV_RagTag	15205544	C	T	C>T	TCG	T[C>T]G		intron	RSC019000020745	intron|RSC019000020745||protein_coding
PT21	RSC019	E. coli OP50	ChrIV_RagTag	18427903	C	T	C>T	CCC	C[C>T]C		intron	RSC019000008246	intron|RSC019000008246||protein_coding
PT21	RSC019	E. coli OP50	ChrIV_RagTag	20733943	G	A	C>T	TCT	T[C>T]T		intergenic
PT21	RSC019	E. coli OP50	ChrI_RagTag	1756389	G	C	C>G	ACC	A[C>G]C		intron	RSC019000027648	intron|RSC019000027648||protein_coding
PT21	RSC019	E. coli OP50	ChrI_RagTag	3583321	C	T	C>T	CCT	C[C>T]T		intron	RSC019000007768	intron|RSC019000007768||protein_coding
PT21	RSC019	E. coli OP50	ChrI_RagTag	5118998	G	A	C>T	ACA	A[C>T]A		intergenic
PT21	RSC019	E. coli OP50	ChrI_RagTag	6934793	C	T	C>T	GCA	G[C>T]A		missense	RSC019000004693	missense|RSC019000004693|RSC019000004693|protein_coding|+|134H>134Y|6934793C>T
PT21	RSC019	E. coli OP50	ChrI_RagTag	9103361	T	C	T>C	ATA	A[T>C]A		missense	RSC019000024379	missense|RSC019000024379|RSC019000024379|protein_coding|+|113Y>113H|9103361T>C
PT21	RSC019	E. coli OP50	ChrI_RagTag	19306109	C	T	C>T	GCC	G[C>T]C		intergenic
PT21	RSC019	E. coli OP50	ChrI_RagTag	23314172	T	C	T>C	CTT	C[T>C]T		missense	RSC019000024464	missense|RSC019000024464|RSC019000024464|protein_coding|-|268K>268R|23314172T>C
PT21	RSC019	E. coli OP50	ChrI_RagTag	26260872	C	A	C>A	TCT	T[C>A]T		intergenic
PT21	RSC019	E. coli OP50	ChrI_RagTag	29959255	A	G	T>C	TTC	T[T>C]C		missense	RSC019000020275	missense|RSC019000020275|RSC019000020275|protein_coding|+|421K>421E|29959255A>G
PT21	RSC019	E. coli OP50	ChrI_RagTag	30019191	C	T	C>T	ACT	A[C>T]T		intron	RSC019000003251	intron|RSC019000003251||protein_coding
PT21	RSC019	E. coli OP50	ChrI_RagTag	31476074	C	T	C>T	TCA	T[C>T]A		intergenic
PT21	RSC019	E. coli OP50	ChrI_RagTag	38788077	A	G	T>C	CTC	C[T>C]C		intergenic
PT21	RSC019	E. coli OP50	ChrV_RagTag	8615988	C	T	C>T	TCC	T[C>T]C		intron	RSC019000016754	intron|RSC019000016754||protein_coding
PT21	RSC019	E. coli OP50	ChrV_RagTag	9293495	G	A	C>T	TCC	T[C>T]C		missense	RSC019000004771	missense|RSC019000004771|RSC019000004771|protein_coding|-|17P>17S|9293495G>A
PT21	RSC019	E. coli OP50	ChrV_RagTag	11654651	T	A	T>A	CTA	C[T>A]A		intron	RSC019000015609	intron|RSC019000015609||protein_coding
PT21	RSC019	E. coli OP50	ChrV_RagTag	18507902	C	A	C>A	TCA	T[C>A]A		intron	RSC019000008205	intron|RSC019000008205||protein_coding
PT21	RSC019	E. coli OP50	ChrV_RagTag	21437074	G	A	C>T	TCC	T[C>T]C		intron	RSC019000016016	intron|RSC019000016016||protein_coding
PT21	RSC019	E. coli OP50	ChrX_RagTag	2742577	A	C	T>G	ATA	A[T>G]A		intergenic
PT21	RSC019	E. coli OP50	ChrX_RagTag	11281322	G	A	C>T	GCA	G[C>T]A		intergenic
PT3	RSC019	E. coli OP50	ChrIII_RagTag	4183544	T	G	T>G	GTG	G[T>G]G		intron	RSC019000010527	intron|RSC019000010527||protein_coding
PT3	RSC019	E. coli OP50	ChrIII_RagTag	15518967	C	T	C>T	GCT	G[C>T]T		intergenic
PT3	RSC019	E. coli OP50	ChrII_RagTag	154432	A	T	T>A	TTA	T[T>A]A		intron	RSC019000003836	intron|RSC019000003836||protein_coding
PT3	RSC019	E. coli OP50	ChrII_RagTag	2326679	G	T	C>A	TCT	T[C>A]T		intergenic
PT3	RSC019	E. coli OP50	ChrII_RagTag	21194671	G	A	C>T	ACA	A[C>T]A		intron	RSC019000024703	intron|RSC019000024703||protein_coding
PT3	RSC019	E. coli OP50	ChrIV_RagTag	1922541	C	T	C>T	ACG	A[C>T]G		intron	RSC019000016845	intron|RSC019000016845||protein_coding
PT3	RSC019	E. coli OP50	ChrIV_RagTag	2676789	C	G	C>G	CCG	C[C>G]G		synonymous	RSC019000018422	synonymous|RSC019000018422|RSC019000018422|protein_coding|-|143A|2676789C>G
PT3	RSC019	E. coli OP50	ChrIV_RagTag	4120371	C	A	C>A	TCG	T[C>A]G		intron	RSC019000020224	intron|RSC019000020224||protein_coding
PT3	RSC019	E. coli OP50	ChrIV_RagTag	4393257	G	T	C>A	TCC	T[C>A]C		intron	RSC019000006534	intron|RSC019000006534||protein_coding
PT3	RSC019	E. coli OP50	ChrIV_RagTag	7359574	A	T	T>A	ATC	A[T>A]C		missense	RSC019000015637	missense|RSC019000015637|RSC019000015637|protein_coding|-|313H>313Q|7359574A>T
PT3	RSC019	E. coli OP50	ChrIV_RagTag	12648619	G	A	C>T	GCA	G[C>T]A		intron	RSC019000001923	intron|RSC019000001923||protein_coding
PT3	RSC019	E. coli OP50	ChrIV_RagTag	24479081	G	A	C>T	TCA	T[C>T]A		intron	RSC019000021715	intron|RSC019000021715||protein_coding
PT3	RSC019	E. coli OP50	ChrIV_RagTag	25960085	T	C	T>C	GTG	G[T>C]G		intergenic
PT3	RSC019	E. coli OP50	ChrIV_RagTag	29748266	G	A	C>T	TCA	T[C>T]A		intron	RSC019000016942	intron|RSC019000016942||protein_coding
PT3	RSC019	E. coli OP50	ChrI_RagTag	4276864	G	A	C>T	CCA	C[C>T]A		intron	RSC019000011422	intron|RSC019000011422||protein_coding
PT3	RSC019	E. coli OP50	ChrI_RagTag	25581606	G	A	C>T	GCT	G[C>T]T		intron	RSC019000008029	intron|RSC019000008029||protein_coding
PT3	RSC019	E. coli OP50	ChrI_RagTag	30085922	C	T	C>T	ACT	A[C>T]T		intron	RSC019000005412	intron|RSC019000005412||protein_coding
PT3	RSC019	E. coli OP50	ChrI_RagTag	34240064	C	T	C>T	TCG	T[C>T]G		intergenic
PT3	RSC019	E. coli OP50	ChrI_RagTag	37783569	G	T	C>A	TCT	T[C>A]T		intergenic
PT3	RSC019	E. coli OP50	ChrV_RagTag	3381834	G	T	C>A	TCG	T[C>A]G		intergenic
PT3	RSC019	E. coli OP50	ChrV_RagTag	6688199	C	T	C>T	CCT	C[C>T]T		intron	RSC019000011000	intron|RSC019000011000||protein_coding
PT3	RSC019	E. coli OP50	ChrV_RagTag	7263920	C	T	C>T	CCA	C[C>T]A		intron	RSC019000001569	intron|RSC019000001569||protein_coding
PT3	RSC019	E. coli OP50	ChrV_RagTag	16924957	T	C	T>C	GTC	G[T>C]C		intergenic
PT3	RSC019	E. coli OP50	ChrV_RagTag	18490589	C	T	C>T	TCC	T[C>T]C		intergenic
PT3	RSC019	E. coli OP50	ChrV_RagTag	22725224	C	A	C>A	ACT	A[C>A]T		missense	RSC019000014006	missense|RSC019000014006|RSC019000014006|protein_coding|-|593V>593F|22725224C>A
PT3	RSC019	E. coli OP50	ChrX_RagTag	664722	C	T	C>T	TCG	T[C>T]G		intron	RSC019000010986	intron|RSC019000010986||protein_coding
PT4	RSC019	E. coli OP50	ChrIII_RagTag	3376627	A	T	T>A	TTT	T[T>A]T		intron	RSC019000014933	intron|RSC019000014933||protein_coding
PT4	RSC019	E. coli OP50	ChrIII_RagTag	4874980	A	G	T>C	ATA	A[T>C]A		intron	RSC019000003987	intron|RSC019000003987||protein_coding
PT4	RSC019	E. coli OP50	ChrIII_RagTag	6622107	C	T	C>T	TCT	T[C>T]T		intron	RSC019000026397	intron|RSC019000026397||protein_coding
PT4	RSC019	E. coli OP50	ChrIII_RagTag	8569683	A	G	T>C	ATT	A[T>C]T		intron	RSC019000011304	intron|RSC019000011304||protein_coding
PT4	RSC019	E. coli OP50	ChrIII_RagTag	9933746	C	T	C>T	TCC	T[C>T]C		intron	RSC019000001927	intron|RSC019000001927||protein_coding
PT4	RSC019	E. coli OP50	ChrIII_RagTag	10673134	G	A	C>T	CCT	C[C>T]T		splice_region,synonymous	RSC019000000267	splice_region|RSC019000000267|RSC019000000267|protein_coding,synonymous|RSC019000000267|RSC019000000267|protein_coding|+|248K|10673134G>A
PT4	RSC019	E. coli OP50	ChrIII_RagTag	20475277	G	A	C>T	TCC	T[C>T]C		intron	RSC019000004387	intron|RSC019000004387||protein_coding
PT4	RSC019	E. coli OP50	ChrII_RagTag	866190	C	A	C>A	GCT	G[C>A]T		missense	RSC019000014056	missense|RSC019000014056|RSC019000014056|protein_coding|+|71L>71I|866190C>A
PT4	RSC019	E. coli OP50	ChrII_RagTag	4066607	G	A	C>T	ACC	A[C>T]C		intergenic
PT4	RSC019	E. coli OP50	ChrII_RagTag	9045684	C	A	C>A	GCT	G[C>A]T		intergenic
PT4	RSC019	E. coli OP50	ChrII_RagTag	10586742	T	C	T>C	GTA	G[T>C]A		synonymous	RSC019000001003	synonymous|RSC019000001003|RSC019000001003|protein_coding|+|391C|10586742T>C
PT4	RSC019	E. coli OP50	ChrII_RagTag	17362430	G	C	C>G	TCG	T[C>G]G		intron	RSC019000003363	intron|RSC019000003363||protein_coding
PT4	RSC019	E. coli OP50	ChrII_RagTag	21186953	T	C	T>C	TTG	T[T>C]G		intron	RSC019000006188	intron|RSC019000006188||protein_coding
PT4	RSC019	E. coli OP50	ChrII_RagTag	22610655	A	C	T>G	GTT	G[T>G]T		intron	RSC019000010990	intron|RSC019000010990||protein_coding
PT4	RSC019	E. coli OP50	ChrIV_RagTag	2449322	G	T	C>A	ACA	A[C>A]A		intron	RSC019000019698	intron|RSC019000019698||protein_coding
PT4	RSC019	E. coli OP50	ChrIV_RagTag	14590708	A	G	T>C	GTG	G[T>C]G		missense	RSC019000000113	missense|RSC019000000113|RSC019000000113|protein_coding|-|333W>333R|14590708A>G
PT4	RSC019	E. coli OP50	ChrIV_RagTag	30235260	G	T	C>A	ACA	A[C>A]A		intron	RSC019000006312	intron|RSC019000006312||protein_coding
PT4	RSC019	E. coli OP50	ChrI_RagTag	5405723	C	T	C>T	ACC	A[C>T]C		intron	RSC019000012552	intron|RSC019000012552||protein_coding
PT4	RSC019	E. coli OP50	ChrI_RagTag	6592511	C	A	C>A	ACT	A[C>A]T		intron	RSC019000019825	intron|RSC019000019825||protein_coding
PT4	RSC019	E. coli OP50	ChrI_RagTag	8659849	T	G	T>G	CTC	C[T>G]C		intron	RSC019000010380	intron|RSC019000010380||protein_coding
PT4	RSC019	E. coli OP50	ChrI_RagTag	16482914	A	T	T>A	TTA	T[T>A]A		intron	RSC019000020154	intron|RSC019000020154||protein_coding
PT4	RSC019	E. coli OP50	ChrI_RagTag	35991044	G	A	C>T	GCA	G[C>T]A		intron	RSC019000006581	intron|RSC019000006581||protein_coding
PT4	RSC019	E. coli OP50	ChrV_RagTag	85816	C	T	C>T	CCG	C[C>T]G		3_prime_utr,missense	RSC019000014884	3_prime_utr|RSC019000014884|RSC019000014884|protein_coding,missense|RSC019000018104|RSC019000018104|protein_coding|-|181G>181S|85816C>T
PT4	RSC019	E. coli OP50	ChrV_RagTag	1894989	G	A	C>T	TCA	T[C>T]A		intergenic
PT4	RSC019	E. coli OP50	ChrV_RagTag	9025907	G	T	C>A	ACA	A[C>A]A		intron	RSC019000008021	intron|RSC019000008021||protein_coding
PT4	RSC019	E. coli OP50	ChrV_RagTag	11546945	G	C	C>G	TCA	T[C>G]A		intron	RSC019000008828	intron|RSC019000008828||protein_coding
PT4	RSC019	E. coli OP50	ChrV_RagTag	19935803	C	T	C>T	ACT	A[C>T]T		5_prime_utr	RSC019000021816	5_prime_utr|RSC019000021816|RSC019000021816|protein_coding
PT4	RSC019	E. coli OP50	ChrX_RagTag	4514940	A	G	T>C	TTA	T[T>C]A		intergenic
PT4	RSC019	E. coli OP50	ChrX_RagTag	11445644	C	T	C>T	ACA	A[C>T]A		intron	RSC019000013792	intron|RSC019000013792||protein_coding
PT4	RSC019	E. coli OP50	ChrX_RagTag	11811792	G	C	C>G	CCT	C[C>G]T		intergenic
PT4	RSC019	E. coli OP50	ChrX_RagTag	12165181	A	G	T>C	CTC	C[T>C]C		intergenic
PT4	RSC019	E. coli OP50	ChrX_RagTag	15967505	C	T	C>T	TCT	T[C>T]T		intergenic
PT5	RSC019	E. coli OP50	ChrIII_RagTag	4238159	G	A	C>T	GCC	G[C>T]C		intergenic
PT5	RSC019	E. coli OP50	ChrIII_RagTag	6870515	A	T	T>A	GTT	G[T>A]T		intron	RSC019000008997	intron|RSC019000008997||protein_coding
PT5	RSC019	E. coli OP50	ChrIII_RagTag	17779566	G	T	C>A	TCT	T[C>A]T		intron	RSC019000005371	intron|RSC019000005371||protein_coding
PT5	RSC019	E. coli OP50	ChrIII_RagTag	18385552	A	G	T>C	ATT	A[T>C]T		intergenic
PT5	RSC019	E. coli OP50	ChrII_RagTag	8078068	C	T	C>T	ACA	A[C>T]A		intron	RSC019000006706	intron|RSC019000006706||protein_coding
PT5	RSC019	E. coli OP50	ChrII_RagTag	14321291	A	T	T>A	GTG	G[T>A]G		intergenic
PT5	RSC019	E. coli OP50	ChrII_RagTag	14830645	T	A	T>A	ATT	A[T>A]T		intron	RSC019000021550	intron|RSC019000021550||protein_coding
PT5	RSC019	E. coli OP50	ChrII_RagTag	18402858	C	A	C>A	ACA	A[C>A]A		intron	RSC019000005365	intron|RSC019000005365||protein_coding
PT5	RSC019	E. coli OP50	ChrII_RagTag	19434211	C	G	C>G	TCT	T[C>G]T		intergenic
PT5	RSC019	E. coli OP50	ChrII_RagTag	20873440	A	G	T>C	ATA	A[T>C]A		synonymous	RSC019000002448	synonymous|RSC019000002448|RSC019000002448|protein_coding|+|269L|20873440A>G
PT5	RSC019	E. coli OP50	ChrIV_RagTag	8963869	C	T	C>T	TCG	T[C>T]G		intron	RSC019000010310	intron|RSC019000010310||protein_coding
PT5	RSC019	E. coli OP50	ChrIV_RagTag	12054839	A	T	T>A	CTG	C[T>A]G		5_prime_utr	RSC019000015300	5_prime_utr|RSC019000015300|RSC019000015300|protein_coding
PT5	RSC019	E. coli OP50	ChrIV_RagTag	12856207	G	A	C>T	TCT	T[C>T]T		intergenic
PT5	RSC019	E. coli OP50	ChrIV_RagTag	13726350	G	A	C>T	TCC	T[C>T]C		missense	RSC019000011511	missense|RSC019000011511|RSC019000011511|protein_coding|+|273E>273K|13726350G>A
PT5	RSC019	E. coli OP50	ChrIV_RagTag	28269935	C	T	C>T	TCT	T[C>T]T		intron	RSC019000021580	intron|RSC019000021580||protein_coding
PT5	RSC019	E. coli OP50	ChrI_RagTag	1729404	G	C	C>G	CCG	C[C>G]G		synonymous	RSC019000019039	synonymous|RSC019000019039|RSC019000019039|protein_coding|+|247S|1729404G>C
PT5	RSC019	E. coli OP50	ChrI_RagTag	3141336	A	T	T>A	GTT	G[T>A]T		intron	RSC019000018843	intron|RSC019000018843||protein_coding
PT5	RSC019	E. coli OP50	ChrI_RagTag	7613679	C	G	C>G	CCA	C[C>G]A		intergenic
PT5	RSC019	E. coli OP50	ChrI_RagTag	13544359	C	T	C>T	TCC	T[C>T]C		intron	RSC019000020169	intron|RSC019000020169||protein_coding
PT5	RSC019	E. coli OP50	ChrI_RagTag	15671350	G	A	C>T	TCT	T[C>T]T		intron	RSC019000006032	intron|RSC019000006032||protein_coding
PT5	RSC019	E. coli OP50	ChrI_RagTag	16902161	C	T	C>T	ACG	A[C>T]G		intron	RSC019000025895	intron|RSC019000025895||protein_coding
PT5	RSC019	E. coli OP50	ChrI_RagTag	18109674	G	A	C>T	TCT	T[C>T]T		intergenic
PT5	RSC019	E. coli OP50	ChrI_RagTag	22239622	G	A	C>T	CCT	C[C>T]T		intron	RSC019000015489	intron|RSC019000015489||protein_coding
PT5	RSC019	E. coli OP50	ChrI_RagTag	26534091	A	G	T>C	GTT	G[T>C]T		intron	RSC019000004397	intron|RSC019000004397||protein_coding
PT5	RSC019	E. coli OP50	ChrI_RagTag	27097186	C	A	C>A	GCA	G[C>A]A		intergenic
PT5	RSC019	E. coli OP50	ChrI_RagTag	30213277	T	C	T>C	ATT	A[T>C]T		intron	RSC019000012300	intron|RSC019000012300||protein_coding
PT5	RSC019	E. coli OP50	ChrI_RagTag	35837856	A	G	T>C	TTG	T[T>C]G		intergenic
PT5	RSC019	E. coli OP50	ChrI_RagTag	35853111	C	T	C>T	CCC	C[C>T]C		intergenic
PT5	RSC019	E. coli OP50	ChrI_RagTag	38994654	T	A	T>A	ATT	A[T>A]T		intron	RSC019000003081	intron|RSC019000003081||protein_coding
PT5	RSC019	E. coli OP50	ChrV_RagTag	363756	G	T	C>A	CCG	C[C>A]G		intron	RSC019000007775	intron|RSC019000007775||protein_coding
PT5	RSC019	E. coli OP50	ChrV_RagTag	16350041	G	T	C>A	CCG	C[C>A]G		missense	RSC019000011827	missense|RSC019000011827|RSC019000011827|protein_coding|+|86G>86C|16350041G>T
PT5	RSC019	E. coli OP50	ChrV_RagTag	19073808	C	T	C>T	ACA	A[C>T]A		intergenic
PT6	RSC019	E. coli OP50	ChrIII_RagTag	361591	C	T	C>T	TCA	T[C>T]A		intergenic
PT6	RSC019	E. coli OP50	ChrIII_RagTag	622749	A	T	T>A	TTT	T[T>A]T		intron	RSC019000010292	intron|RSC019000010292||protein_coding
PT6	RSC019	E. coli OP50	ChrIII_RagTag	1499601	C	G	C>G	ACC	A[C>G]C		splice_donor	RSC019000015758	splice_donor|RSC019000015758|RSC019000015758|protein_coding
PT6	RSC019	E. coli OP50	ChrIII_RagTag	10186440	A	T	T>A	CTC	C[T>A]C		intron	RSC019000014910	intron|RSC019000014910||protein_coding
PT6	RSC019	E. coli OP50	ChrIII_RagTag	12489539	G	T	C>A	CCA	C[C>A]A		synonymous	RSC019000023850	synonymous|RSC019000023850|RSC019000023850|protein_coding|+|303V|12489539G>T
PT6	RSC019	E. coli OP50	ChrIII_RagTag	20218669	C	T	C>T	GCA	G[C>T]A		synonymous	RSC019000011657	synonymous|RSC019000011657|RSC019000011657|protein_coding|+|118G|20218669C>T
PT6	RSC019	E. coli OP50	ChrII_RagTag	13039417	A	G	T>C	TTT	T[T>C]T		intergenic
PT6	RSC019	E. coli OP50	ChrII_RagTag	14662571	G	A	C>T	GCT	G[C>T]T		synonymous,synonymous	RSC019000008824	synonymous|RSC019000008824|RSC019000008824|protein_coding|-|365R|14662571G>A,synonymous|RSC019000006639|RSC019000006639|protein_coding|-|908R|14662571G>A
PT6	RSC019	E. coli OP50	ChrII_RagTag	14881461	G	C	C>G	ACA	A[C>G]A		intergenic
PT6	RSC019	E. coli OP50	ChrII_RagTag	15613753	T	A	T>A	TTA	T[T>A]A		intergenic
PT6	RSC019	E. coli OP50	ChrII_RagTag	17891286	A	G	T>C	TTC	T[T>C]C		intron	RSC019000002654	intron|RSC019000002654||protein_coding
PT6	RSC019	E. coli OP50	ChrII_RagTag	17998769	C	T	C>T	GCA	G[C>T]A		stop_gained	RSC019000012455	stop_gained|RSC019000012455|RSC019000012455|protein_coding|+|748Q>748*|17998769C>T
PT6	RSC019	E. coli OP50	ChrIV_RagTag	4936502	G	T	C>A	TCT	T[C>A]T		missense	RSC019000021719	missense|RSC019000021719|RSC019000021719|protein_coding|+|95K>95N|4936502G>T
PT6	RSC019	E. coli OP50	ChrIV_RagTag	5133567	T	G	T>G	TTG	T[T>G]G		missense	RSC019000002850	missense|RSC019000002850|RSC019000002850|protein_coding|-|1338Q>1338P|5133567T>G
PT6	RSC019	E. coli OP50	ChrIV_RagTag	8035302	G	T	C>A	TCT	T[C>A]T		intergenic
PT6	RSC019	E. coli OP50	ChrIV_RagTag	26258383	A	T	T>A	TTT	T[T>A]T		intron	RSC019000014537	intron|RSC019000014537||protein_coding
PT6	RSC019	E. coli OP50	ChrI_RagTag	1299787	G	A	C>T	TCC	T[C>T]C		intron	RSC019000019861	intron|RSC019000019861||protein_coding
PT6	RSC019	E. coli OP50	ChrI_RagTag	2368285	G	A	C>T	GCG	G[C>T]G		intergenic
PT6	RSC019	E. coli OP50	ChrI_RagTag	3156122	A	T	T>A	TTG	T[T>A]G		missense	RSC019000009753	missense|RSC019000009753|RSC019000009753|protein_coding|+|144N>144Y|3156122A>T
PT6	RSC019	E. coli OP50	ChrI_RagTag	4718469	G	C	C>G	CCA	C[C>G]A		synonymous	RSC019000017673	synonymous|RSC019000017673|RSC019000017673|protein_coding|-|358P|4718469G>C
PT6	RSC019	E. coli OP50	ChrI_RagTag	17238388	G	A	C>T	TCC	T[C>T]C		intron	RSC019000019415	intron|RSC019000019415||protein_coding
PT6	RSC019	E. coli OP50	ChrI_RagTag	34744928	G	A	C>T	TCT	T[C>T]T		missense	RSC019000014072	missense|RSC019000014072|RSC019000014072|protein_coding|+|115R>115K|34744928G>A
PT6	RSC019	E. coli OP50	ChrI_RagTag	38076750	T	A	T>A	CTG	C[T>A]G		missense	RSC019000016224	missense|RSC019000016224|RSC019000016224|protein_coding|-|956Q>956L|38076750T>A
PT6	RSC019	E. coli OP50	ChrI_RagTag	38986557	T	C	T>C	TTT	T[T>C]T		intergenic
PT6	RSC019	E. coli OP50	ChrV_RagTag	3043117	C	T	C>T	ACG	A[C>T]G		intron	RSC019000021988	intron|RSC019000021988||protein_coding
PT6	RSC019	E. coli OP50	ChrV_RagTag	7713517	G	A	C>T	ACA	A[C>T]A		intron	RSC019000028061	intron|RSC019000028061||protein_coding
PT6	RSC019	E. coli OP50	ChrV_RagTag	9200181	C	T	C>T	TCA	T[C>T]A		intergenic
PT6	RSC019	E. coli OP50	ChrV_RagTag	14157542	G	T	C>A	GCG	G[C>A]G		splice_region,synonymous	RSC019000002878	splice_region|RSC019000002878|RSC019000002878|protein_coding,synonymous|RSC019000002878|RSC019000002878|protein_coding|-|616R|14157542G>T
PT6	RSC019	E. coli OP50	ChrX_RagTag	6117744	A	T	T>A	ATA	A[T>A]A		intron	RSC019000008507	intron|RSC019000008507||protein_coding
PT6	RSC019	E. coli OP50	ChrX_RagTag	14506767	G	A	C>T	TCT	T[C>T]T		intron	RSC019000028826	intron|RSC019000028826||protein_coding
PT6	RSC019	E. coli OP50	ChrX_RagTag	14540157	G	A	C>T	CCG	C[C>T]G		intron	RSC019000005675	intron|RSC019000005675||protein_coding
PT8	RSC019	E. coli OP50	ChrIII_RagTag	14699958	C	T	C>T	CCT	C[C>T]T		intergenic
PT8	RSC019	E. coli OP50	ChrIII_RagTag	19527394	C	A	C>A	TCT	T[C>A]T		intergenic
PT8	RSC019	E. coli OP50	ChrII_RagTag	354067	A	C	T>G	GTG	G[T>G]G		intergenic
PT8	RSC019	E. coli OP50	ChrII_RagTag	3603812	G	T	C>A	ACT	A[C>A]T		intron	RSC019000016921	intron|RSC019000016921||protein_coding
PT8	RSC019	E. coli OP50	ChrII_RagTag	15650835	A	G	T>C	ATA	A[T>C]A		intergenic
PT8	RSC019	E. coli OP50	ChrII_RagTag	15699478	T	A	T>A	TTA	T[T>A]A		intron	RSC019000004178	intron|RSC019000004178||protein_coding
PT8	RSC019	E. coli OP50	ChrII_RagTag	17875238	C	G	C>G	CCC	C[C>G]C		synonymous	RSC019000002177	synonymous|RSC019000002177|RSC019000002177|protein_coding|+|138T|17875238C>G
PT8	RSC019	E. coli OP50	ChrIV_RagTag	13867090	T	C	T>C	GTC	G[T>C]C		intron	RSC019000011977	intron|RSC019000011977||protein_coding
PT8	RSC019	E. coli OP50	ChrIV_RagTag	22548170	C	T	C>T	GCG	G[C>T]G		intron	RSC019000016226	intron|RSC019000016226||protein_coding
PT8	RSC019	E. coli OP50	ChrI_RagTag	1900383	C	G	C>G	CCT	C[C>G]T		missense	RSC019000019464	missense|RSC019000019464|RSC019000019464|protein_coding|+|419L>419V|1900383C>G
PT8	RSC019	E. coli OP50	ChrI_RagTag	2558443	C	T	C>T	CCC	C[C>T]C		intergenic
PT8	RSC019	E. coli OP50	ChrI_RagTag	23499328	G	A	C>T	ACG	A[C>T]G		5_prime_utr	RSC019000005464	5_prime_utr|RSC019000005464|RSC019000005464|protein_coding
PT8	RSC019	E. coli OP50	ChrV_RagTag	2726156	G	T	C>A	ACA	A[C>A]A		missense	RSC019000011457	missense|RSC019000011457|RSC019000011457|protein_coding|-|311D>311E|2726156G>T
PT8	RSC019	E. coli OP50	ChrV_RagTag	4640123	C	T	C>T	GCA	G[C>T]A		missense	RSC019000007585	missense|RSC019000007585|RSC019000007585|protein_coding|+|582A>582V|4640123C>T
PT8	RSC019	E. coli OP50	ChrV_RagTag	11001922	C	T	C>T	TCG	T[C>T]G		intergenic
PT8	RSC019	E. coli OP50	ChrV_RagTag	15636552	G	A	C>T	ACA	A[C>T]A		intron	RSC019000007755	intron|RSC019000007755||protein_coding
PT8	RSC019	E. coli OP50	ChrV_RagTag	17500497	C	A	C>A	ACC	A[C>A]C		intron	RSC019000014822	intron|RSC019000014822||protein_coding
PT8	RSC019	E. coli OP50	ChrV_RagTag	18801531	C	T	C>T	CCA	C[C>T]A		intergenic
PT8	RSC019	E. coli OP50	ChrX_RagTag	8220716	C	G	C>G	TCC	T[C>G]C		intron	RSC019000021228	intron|RSC019000021228||protein_coding
PT8	RSC019	E. coli OP50	ChrX_RagTag	10039499	G	A	C>T	CCG	C[C>T]G		intergenic
PT8	RSC019	E. coli OP50	ChrX_RagTag	11115011	C	T	C>T	CCG	C[C>T]G		intergenic
PT9	RSC019	E. coli OP50	ChrIII_RagTag	11595935	G	C	C>G	CCT	C[C>G]T		intron	RSC019000008556	intron|RSC019000008556||protein_coding
PT9	RSC019	E. coli OP50	ChrIII_RagTag	13045355	G	T	C>A	GCA	G[C>A]A		synonymous	RSC019000014520	synonymous|RSC019000014520|RSC019000014520|protein_coding|-|80R|13045355G>T
PT9	RSC019	E. coli OP50	ChrIII_RagTag	16321595	G	A	C>T	ACC	A[C>T]C		synonymous	RSC019000013613	synonymous|RSC019000013613|RSC019000013613|protein_coding|-|4868D|16321595G>A
PT9	RSC019	E. coli OP50	ChrIII_RagTag	16516469	G	T	C>A	CCC	C[C>A]C		synonymous	RSC019000001537	synonymous|RSC019000001537|RSC019000001537|protein_coding|+|455G|16516469G>T
PT9	RSC019	E. coli OP50	ChrIII_RagTag	16593223	C	T	C>T	TCG	T[C>T]G		intergenic
PT9	RSC019	E. coli OP50	ChrIII_RagTag	17996757	T	A	T>A	TTA	T[T>A]A		intron	RSC019000015987	intron|RSC019000015987||protein_coding
PT9	RSC019	E. coli OP50	ChrII_RagTag	14068092	G	T	C>A	TCA	T[C>A]A		intergenic
PT9	RSC019	E. coli OP50	ChrII_RagTag	15143309	C	T	C>T	ACG	A[C>T]G		synonymous	RSC019000011504	synonymous|RSC019000011504|RSC019000011504|protein_coding|+|222D|15143309C>T
PT9	RSC019	E. coli OP50	ChrII_RagTag	19186599	C	A	C>A	ACA	A[C>A]A		intron	RSC019000000010	intron|RSC019000000010||protein_coding
PT9	RSC019	E. coli OP50	ChrIV_RagTag	13789087	G	C	C>G	GCA	G[C>G]A		intergenic
PT9	RSC019	E. coli OP50	ChrIV_RagTag	20146121	G	A	C>T	ACG	A[C>T]G		missense	RSC019000004342	missense|RSC019000004342|RSC019000004342|protein_coding|+|43R>43H|20146121G>A
PT9	RSC019	E. coli OP50	ChrIV_RagTag	20248270	G	C	C>G	TCC	T[C>G]C		intron	RSC019000004899	intron|RSC019000004899||protein_coding
PT9	RSC019	E. coli OP50	ChrIV_RagTag	21883358	G	A	C>T	TCA	T[C>T]A		intron	RSC019000017397	intron|RSC019000017397||protein_coding
PT9	RSC019	E. coli OP50	ChrIV_RagTag	29804558	C	T	C>T	CCG	C[C>T]G		intron	RSC019000016600	intron|RSC019000016600||protein_coding
PT9	RSC019	E. coli OP50	ChrI_RagTag	302550	T	A	T>A	GTC	G[T>A]C		intron	RSC019000011991	intron|RSC019000011991||protein_coding
PT9	RSC019	E. coli OP50	ChrI_RagTag	4193995	G	A	C>T	TCC	T[C>T]C		intron	RSC019000012032	intron|RSC019000012032||protein_coding
PT9	RSC019	E. coli OP50	ChrI_RagTag	5738368	G	T	C>A	ACA	A[C>A]A		intergenic
PT9	RSC019	E. coli OP50	ChrI_RagTag	6272908	C	T	C>T	GCC	G[C>T]C		intron	RSC019000004620	intron|RSC019000004620||protein_coding
PT9	RSC019	E. coli OP50	ChrI_RagTag	9967841	C	T	C>T	TCT	T[C>T]T		intergenic
PT9	RSC019	E. coli OP50	ChrI_RagTag	26423161	G	A	C>T	GCC	G[C>T]C		missense	RSC019000004904	missense|RSC019000004904|RSC019000004904|protein_coding|-|256P>256S|26423161G>A
PT9	RSC019	E. coli OP50	ChrI_RagTag	26627038	G	A	C>T	CCA	C[C>T]A		intergenic
PT9	RSC019	E. coli OP50	ChrI_RagTag	33803720	G	A	C>T	CCC	C[C>T]C		missense	RSC019000006906	missense|RSC019000006906|RSC019000006906|protein_coding|-|529P>529L|33803720G>A
PT9	RSC019	E. coli OP50	ChrI_RagTag	33959636	C	A	C>A	TCC	T[C>A]C		intron	RSC019000025315	intron|RSC019000025315||protein_coding
PT9	RSC019	E. coli OP50	ChrI_RagTag	38506096	C	T	C>T	TCC	T[C>T]C		intergenic
PT9	RSC019	E. coli OP50	ChrV_RagTag	2241530	G	A	C>T	TCT	T[C>T]T		intron	RSC019000009990	intron|RSC019000009990||protein_coding
PT9	RSC019	E. coli OP50	ChrV_RagTag	6569257	C	T	C>T	ACA	A[C>T]A		intron	RSC019000024586	intron|RSC019000024586||protein_coding
PT9	RSC019	E. coli OP50	ChrV_RagTag	8316006	G	A	C>T	CCC	C[C>T]C		missense	RSC019000011218	missense|RSC019000011218|RSC019000011218|protein_coding|+|4G>4S|8316006G>A
PT9	RSC019	E. coli OP50	ChrV_RagTag	9506210	C	T	C>T	TCA	T[C>T]A		intergenic
PT9	RSC019	E. coli OP50	ChrV_RagTag	12420162	G	T	C>A	TCG	T[C>A]G		intron	RSC019000000683	intron|RSC019000000683||protein_coding
PT9	RSC019	E. coli OP50	ChrV_RagTag	13068477	A	C	T>G	CTG	C[T>G]G		intron	RSC019000002250	intron|RSC019000002250||protein_coding
PT9	RSC019	E. coli OP50	ChrV_RagTag	18187899	G	A	C>T	CCT	C[C>T]T		intron	RSC019000012916	intron|RSC019000012916||protein_coding
PT22	RSC019	A. tumefaciens L27	ChrIII_RagTag	3941666	C	T	C>T	ACG	A[C>T]G		missense	RSC019000001925	missense|RSC019000001925|RSC019000001925|protein_coding|-|389V>389M|3941666C>T
PT22	RSC019	A. tumefaciens L27	ChrIII_RagTag	7868140	A	G	T>C	GTT	G[T>C]T		intergenic
PT22	RSC019	A. tumefaciens L27	ChrIII_RagTag	10927296	G	A	C>T	ACC	A[C>T]C		intergenic
PT22	RSC019	A. tumefaciens L27	ChrIII_RagTag	20489643	T	G	T>G	CTG	C[T>G]G		intergenic
PT22	RSC019	A. tumefaciens L27	ChrII_RagTag	6672578	C	T	C>T	GCT	G[C>T]T		intron	RSC019000003747	intron|RSC019000003747||protein_coding
PT22	RSC019	A. tumefaciens L27	ChrII_RagTag	12646524	C	T	C>T	TCC	T[C>T]C		missense	RSC019000001086	missense|RSC019000001086|RSC019000001086|protein_coding|+|308P>308S|12646524C>T
PT22	RSC019	A. tumefaciens L27	ChrIV_RagTag	794625	T	A	T>A	GTC	G[T>A]C		intergenic
PT22	RSC019	A. tumefaciens L27	ChrIV_RagTag	18944655	A	T	T>A	GTT	G[T>A]T		missense	RSC019000007242	missense|RSC019000007242|RSC019000007242|protein_coding|+|251K>251N|18944655A>T
PT22	RSC019	A. tumefaciens L27	ChrI_RagTag	6195152	G	A	C>T	ACA	A[C>T]A		intergenic
PT22	RSC019	A. tumefaciens L27	ChrI_RagTag	18735084	C	A	C>A	ACA	A[C>A]A		intron	RSC019000009523	intron|RSC019000009523||protein_coding
PT22	RSC019	A. tumefaciens L27	ChrI_RagTag	26859006	C	T	C>T	GCA	G[C>T]A		synonymous	RSC019000016346	synonymous|RSC019000016346|RSC019000016346|protein_coding|-|7L|26859006C>T
PT22	RSC019	A. tumefaciens L27	ChrI_RagTag	28528753	T	A	T>A	ATT	A[T>A]T		intron	RSC019000008535	intron|RSC019000008535||protein_coding
PT22	RSC019	A. tumefaciens L27	ChrI_RagTag	29219583	G	A	C>T	TCA	T[C>T]A		intron	RSC019000020639	intron|RSC019000020639||protein_coding
PT22	RSC019	A. tumefaciens L27	ChrI_RagTag	31138716	C	G	C>G	TCG	T[C>G]G		missense	RSC019000005058	missense|RSC019000005058|RSC019000005058|protein_coding|+|223F>223L|31138716C>G
PT22	RSC019	A. tumefaciens L27	ChrV_RagTag	2940716	T	C	T>C	ATT	A[T>C]T		intergenic
PT22	RSC019	A. tumefaciens L27	ChrV_RagTag	7151857	C	T	C>T	TCT	T[C>T]T		intergenic
PT22	RSC019	A. tumefaciens L27	ChrV_RagTag	10759373	G	A	C>T	TCT	T[C>T]T		intron	RSC019000002055	intron|RSC019000002055||protein_coding
PT22	RSC019	A. tumefaciens L27	ChrV_RagTag	14699232	C	T	C>T	CCT	C[C>T]T		intron	RSC019000009601	intron|RSC019000009601||protein_coding
PT22	RSC019	A. tumefaciens L27	ChrV_RagTag	20397796	A	T	T>A	TTA	T[T>A]A		intergenic
PT22	RSC019	A. tumefaciens L27	ChrX_RagTag	12020932	G	A	C>T	TCG	T[C>T]G		intergenic
PT23	RSC019	A. tumefaciens L27	ChrIII_RagTag	8466640	C	T	C>T	CCC	C[C>T]C		missense	RSC019000004577	missense|RSC019000004577|RSC019000004577|protein_coding|+|444P>444L|8466640C>T
PT23	RSC019	A. tumefaciens L27	ChrII_RagTag	3870868	G	C	C>G	GCC	G[C>G]C		missense	RSC019000011761	missense|RSC019000011761|RSC019000011761|protein_coding|+|117A>117P|3870868G>C
PT23	RSC019	A. tumefaciens L27	ChrIV_RagTag	8688088	G	A	C>T	ACC	A[C>T]C		missense	RSC019000010163	missense|RSC019000010163|RSC019000010163|protein_coding|-|148P>148S|8688088G>A
PT23	RSC019	A. tumefaciens L27	ChrIV_RagTag	22966681	G	C	C>G	TCT	T[C>G]T		intergenic
PT23	RSC019	A. tumefaciens L27	ChrIV_RagTag	25938629	C	T	C>T	CCA	C[C>T]A		intergenic
PT23	RSC019	A. tumefaciens L27	ChrIV_RagTag	27979878	C	T	C>T	GCC	G[C>T]C		intergenic
PT23	RSC019	A. tumefaciens L27	ChrI_RagTag	18479298	C	T	C>T	ACG	A[C>T]G		intergenic
PT23	RSC019	A. tumefaciens L27	ChrI_RagTag	35667778	A	C	T>G	TTA	T[T>G]A		intron	RSC019000012652	intron|RSC019000012652||protein_coding
PT23	RSC019	A. tumefaciens L27	ChrI_RagTag	35806676	T	C	T>C	GTC	G[T>C]C		missense	RSC019000015078	missense|RSC019000015078|RSC019000015078|protein_coding|-|196D>196G|35806676T>C
PT23	RSC019	A. tumefaciens L27	ChrI_RagTag	37901415	T	A	T>A	TTG	T[T>A]G		intergenic
PT23	RSC019	A. tumefaciens L27	ChrV_RagTag	3104557	C	A	C>A	TCA	T[C>A]A		intron	RSC019000000750	intron|RSC019000000750||protein_coding
PT23	RSC019	A. tumefaciens L27	ChrV_RagTag	6433255	G	A	C>T	ACT	A[C>T]T		intergenic
PT23	RSC019	A. tumefaciens L27	ChrV_RagTag	19603063	G	A	C>T	GCC	G[C>T]C		intron	RSC019000017711	intron|RSC019000017711||protein_coding
PT23	RSC019	A. tumefaciens L27	ChrX_RagTag	9646386	G	A	C>T	ACG	A[C>T]G		intron	RSC019000003247	intron|RSC019000003247||protein_coding
PT23	RSC019	A. tumefaciens L27	ChrX_RagTag	12763282	C	G	C>G	ACA	A[C>G]A		intergenic
PT24	RSC019	A. tumefaciens L27	ChrIII_RagTag	4023527	C	A	C>A	ACC	A[C>A]C		intron	RSC019000013697	intron|RSC019000013697||protein_coding
PT24	RSC019	A. tumefaciens L27	ChrIII_RagTag	14017194	A	C	T>G	GTG	G[T>G]G		missense	RSC019000002626	missense|RSC019000002626|RSC019000002626|protein_coding|+|751T>751P|14017194A>C
PT24	RSC019	A. tumefaciens L27	ChrIII_RagTag	15012814	G	T	C>A	ACT	A[C>A]T		intron	RSC019000009115	intron|RSC019000009115||protein_coding
PT24	RSC019	A. tumefaciens L27	ChrIII_RagTag	17353697	A	T	T>A	TTA	T[T>A]A		intergenic
PT24	RSC019	A. tumefaciens L27	ChrIII_RagTag	17380697	G	C	C>G	ACA	A[C>G]A		intron	RSC019000004419	intron|RSC019000004419||protein_coding
PT24	RSC019	A. tumefaciens L27	ChrII_RagTag	8596988	C	T	C>T	CCC	C[C>T]C		intergenic
PT24	RSC019	A. tumefaciens L27	ChrIV_RagTag	1263310	C	T	C>T	ACG	A[C>T]G		intron	RSC019000003364	intron|RSC019000003364||protein_coding
PT24	RSC019	A. tumefaciens L27	ChrIV_RagTag	8806967	C	A	C>A	GCT	G[C>A]T		missense	RSC019000018419	missense|RSC019000018419|RSC019000018419|protein_coding|+|219L>219M|8806967C>A
PT24	RSC019	A. tumefaciens L27	ChrIV_RagTag	8831642	G	A	C>T	TCA	T[C>T]A		intron	RSC019000017398	intron|RSC019000017398||protein_coding
PT24	RSC019	A. tumefaciens L27	ChrIV_RagTag	11924770	C	T	C>T	GCA	G[C>T]A		intron	RSC019000003482	intron|RSC019000003482||protein_coding
PT24	RSC019	A. tumefaciens L27	ChrIV_RagTag	12313810	C	T	C>T	ACT	A[C>T]T		synonymous	RSC019000001333	synonymous|RSC019000001333|RSC019000001333|protein_coding|+|782Y|12313810C>T
PT24	RSC019	A. tumefaciens L27	ChrIV_RagTag	22350436	T	A	T>A	ATT	A[T>A]T		intergenic
PT24	RSC019	A. tumefaciens L27	ChrIV_RagTag	28214269	G	C	C>G	GCT	G[C>G]T		intergenic
PT24	RSC019	A. tumefaciens L27	ChrI_RagTag	3128859	G	A	C>T	TCC	T[C>T]C		missense	RSC019000011286	missense|RSC019000011286|RSC019000011286|protein_coding|-|163S>163F|3128859G>A
PT24	RSC019	A. tumefaciens L27	ChrI_RagTag	6580069	G	C	C>G	TCA	T[C>G]A		missense	RSC019000011967	missense|RSC019000011967|RSC019000011967|protein_coding|+|706E>706Q|6580069G>C
PT24	RSC019	A. tumefaciens L27	ChrI_RagTag	18907854	A	G	T>C	ATC	A[T>C]C		missense	RSC019000020747	missense|RSC019000020747|RSC019000020747|protein_coding|-|152I>152T|18907854A>G
PT24	RSC019	A. tumefaciens L27	ChrI_RagTag	20267801	T	A	T>A	CTT	C[T>A]T		intron	RSC019000024295	intron|RSC019000024295||protein_coding
PT24	RSC019	A. tumefaciens L27	ChrV_RagTag	305815	C	T	C>T	CCG	C[C>T]G		intron	RSC019000023076	intron|RSC019000023076||protein_coding
PT24	RSC019	A. tumefaciens L27	ChrV_RagTag	1199143	A	C	T>G	TTA	T[T>G]A		intron	RSC019000011450	intron|RSC019000011450||protein_coding
PT24	RSC019	A. tumefaciens L27	ChrV_RagTag	2579111	C	T	C>T	ACA	A[C>T]A		intergenic
PT24	RSC019	A. tumefaciens L27	ChrV_RagTag	8320828	A	C	T>G	ATC	A[T>G]C		intergenic
PT24	RSC019	A. tumefaciens L27	ChrV_RagTag	19070456	G	A	C>T	CCA	C[C>T]A		intergenic
PT24	RSC019	A. tumefaciens L27	ChrX_RagTag	4281645	G	C	C>G	GCT	G[C>G]T		intergenic
PT24	RSC019	A. tumefaciens L27	ChrX_RagTag	5506693	G	A	C>T	TCG	T[C>T]G		intergenic
PT24	RSC019	A. tumefaciens L27	ChrX_RagTag	7107039	G	A	C>T	GCG	G[C>T]G		intron	RSC019000017267	intron|RSC019000017267||protein_coding
PT25	RSC019	A. tumefaciens L27	ChrIII_RagTag	12481670	G	A	C>T	TCG	T[C>T]G		intergenic
PT25	RSC019	A. tumefaciens L27	ChrIII_RagTag	20073947	T	C	T>C	ATC	A[T>C]C		intron	RSC019000017901	intron|RSC019000017901||protein_coding
PT25	RSC019	A. tumefaciens L27	ChrIII_RagTag	21564260	C	A	C>A	ACA	A[C>A]A		intron	RSC019000005159	intron|RSC019000005159||protein_coding
PT25	RSC019	A. tumefaciens L27	ChrII_RagTag	1363677	T	A	T>A	TTA	T[T>A]A		intron	RSC019000002637	intron|RSC019000002637||protein_coding
PT25	RSC019	A. tumefaciens L27	ChrII_RagTag	7058616	A	T	T>A	ATT	A[T>A]T		intron	RSC019000010341	intron|RSC019000010341||protein_coding
PT25	RSC019	A. tumefaciens L27	ChrII_RagTag	22576651	C	T	C>T	TCA	T[C>T]A		intron	RSC019000026404	intron|RSC019000026404||protein_coding
PT25	RSC019	A. tumefaciens L27	ChrIV_RagTag	11113383	G	T	C>A	GCA	G[C>A]A		5_prime_utr,missense	RSC019000013590	5_prime_utr|RSC019000013590|RSC019000013590|protein_coding,missense|RSC019000016435|RSC019000016435|protein_coding|-|43A>43E|11113383G>T
PT25	RSC019	A. tumefaciens L27	ChrIV_RagTag	13593522	G	A	C>T	TCT	T[C>T]T		intron	RSC019000026138	intron|RSC019000026138||protein_coding
PT25	RSC019	A. tumefaciens L27	ChrIV_RagTag	22919861	A	G	T>C	GTT	G[T>C]T		intron	RSC019000022853	intron|RSC019000022853||protein_coding
PT25	RSC019	A. tumefaciens L27	ChrIV_RagTag	27496166	A	T	T>A	CTC	C[T>A]C		intron	RSC019000021867	intron|RSC019000021867||protein_coding
PT25	RSC019	A. tumefaciens L27	ChrI_RagTag	2419102	A	T	T>A	CTT	C[T>A]T		intron	RSC019000024604	intron|RSC019000024604||protein_coding
PT25	RSC019	A. tumefaciens L27	ChrI_RagTag	10056899	G	A	C>T	TCA	T[C>T]A		intergenic
PT25	RSC019	A. tumefaciens L27	ChrI_RagTag	16218401	C	A	C>A	CCG	C[C>A]G		intergenic
PT25	RSC019	A. tumefaciens L27	ChrI_RagTag	16494013	C	T	C>T	ACA	A[C>T]A		intergenic
PT25	RSC019	A. tumefaciens L27	ChrI_RagTag	19787808	A	T	T>A	TTA	T[T>A]A		intergenic
PT25	RSC019	A. tumefaciens L27	ChrI_RagTag	31016713	T	A	T>A	ATC	A[T>A]C		intergenic
PT25	RSC019	A. tumefaciens L27	ChrI_RagTag	32263978	C	A	C>A	TCT	T[C>A]T		intergenic
PT25	RSC019	A. tumefaciens L27	ChrX_RagTag	2411942	G	A	C>T	ACT	A[C>T]T		intergenic
PT25	RSC019	A. tumefaciens L27	ChrX_RagTag	5352928	G	T	C>A	TCA	T[C>A]A		intron	RSC019000011427	intron|RSC019000011427||protein_coding
PT25	RSC019	A. tumefaciens L27	ChrX_RagTag	12183943	A	T	T>A	CTT	C[T>A]T		intron	RSC019000008916	intron|RSC019000008916||protein_coding
PT25	RSC019	A. tumefaciens L27	ChrX_RagTag	14324912	C	T	C>T	CCC	C[C>T]C		intergenic
PT25	RSC019	A. tumefaciens L27	ChrX_RagTag	14675566	A	G	T>C	GTA	G[T>C]A		intron	RSC019000004561	intron|RSC019000004561||protein_coding
PT26	RSC019	A. tumefaciens L27	ChrIII_RagTag	19746297	G	C	C>G	ACG	A[C>G]G		intron	RSC019000004847	intron|RSC019000004847||protein_coding
PT26	RSC019	A. tumefaciens L27	ChrII_RagTag	2651720	C	T	C>T	TCT	T[C>T]T		intergenic
PT26	RSC019	A. tumefaciens L27	ChrII_RagTag	4800104	A	G	T>C	CTG	C[T>C]G		intron	RSC019000008375	intron|RSC019000008375||protein_coding
PT26	RSC019	A. tumefaciens L27	ChrII_RagTag	8385014	G	A	C>T	GCG	G[C>T]G		3_prime_utr	RSC019000015001	3_prime_utr|RSC019000015001|RSC019000015001|protein_coding
PT26	RSC019	A. tumefaciens L27	ChrII_RagTag	17400342	C	G	C>G	TCC	T[C>G]C		splice_region,missense	RSC019000024339	splice_region|RSC019000024339|RSC019000024339|protein_coding,missense|RSC019000024339|RSC019000024339|protein_coding|-|119E>119Q|17400342C>G
PT26	RSC019	A. tumefaciens L27	ChrII_RagTag	18406027	G	T	C>A	TCT	T[C>A]T		intron	RSC019000005365	intron|RSC019000005365||protein_coding
PT26	RSC019	A. tumefaciens L27	ChrII_RagTag	20865274	T	A	T>A	GTG	G[T>A]G		intergenic
PT26	RSC019	A. tumefaciens L27	ChrIV_RagTag	1771785	C	T	C>T	CCC	C[C>T]C		synonymous	RSC019000024759	synonymous|RSC019000024759|RSC019000024759|protein_coding|+|372S|1771785C>T
PT26	RSC019	A. tumefaciens L27	ChrIV_RagTag	11001512	A	G	T>C	TTG	T[T>C]G		intron	RSC019000012891	intron|RSC019000012891||protein_coding
PT26	RSC019	A. tumefaciens L27	ChrIV_RagTag	11999389	C	T	C>T	TCT	T[C>T]T		intergenic
PT26	RSC019	A. tumefaciens L27	ChrIV_RagTag	14593228	G	T	C>A	CCA	C[C>A]A		missense	RSC019000005859	missense|RSC019000005859|RSC019000005859|protein_coding|-|350P>350Q|14593228G>T
PT26	RSC019	A. tumefaciens L27	ChrIV_RagTag	18849759	C	T	C>T	TCT	T[C>T]T		intron	RSC019000008074	intron|RSC019000008074||protein_coding
PT26	RSC019	A. tumefaciens L27	ChrIV_RagTag	18995160	G	A	C>T	TCG	T[C>T]G		intron	RSC019000003414	intron|RSC019000003414||protein_coding
PT26	RSC019	A. tumefaciens L27	ChrI_RagTag	10774939	G	A	C>T	TCC	T[C>T]C		missense	RSC019000004208	missense|RSC019000004208|RSC019000004208|protein_coding|+|421D>421N|10774939G>A
PT26	RSC019	A. tumefaciens L27	ChrI_RagTag	16548968	A	T	T>A	CTA	C[T>A]A		splice_region,missense	RSC019000013723	splice_region|RSC019000013723|RSC019000013723|protein_coding,missense|RSC019000013723|RSC019000013723|protein_coding|-|538L>538Q|16548968A>T
PT26	RSC019	A. tumefaciens L27	ChrI_RagTag	31008406	C	T	C>T	ACA	A[C>T]A		intron	RSC019000010329	intron|RSC019000010329||protein_coding
PT26	RSC019	A. tumefaciens L27	ChrI_RagTag	33037694	C	T	C>T	TCC	T[C>T]C		missense	RSC019000007672	missense|RSC019000007672|RSC019000007672|protein_coding|+|2798S>2798F|33037694C>T
PT26	RSC019	A. tumefaciens L27	ChrV_RagTag	4858402	T	C	T>C	ATC	A[T>C]C		intergenic
PT26	RSC019	A. tumefaciens L27	ChrV_RagTag	10913603	C	T	C>T	TCA	T[C>T]A		intron	RSC019000018998	intron|RSC019000018998||protein_coding
PT26	RSC019	A. tumefaciens L27	ChrV_RagTag	15478961	C	A	C>A	TCA	T[C>A]A		intergenic
PT26	RSC019	A. tumefaciens L27	ChrV_RagTag	16676726	C	A	C>A	GCT	G[C>A]T		intron	RSC019000014169	intron|RSC019000014169||protein_coding
PT26	RSC019	A. tumefaciens L27	ChrX_RagTag	3718476	T	G	T>G	GTC	G[T>G]C		intron	RSC019000015052	intron|RSC019000015052||protein_coding
PT26	RSC019	A. tumefaciens L27	ChrX_RagTag	4038866	G	A	C>T	TCC	T[C>T]C		intergenic
PT26	RSC019	A. tumefaciens L27	ChrX_RagTag	6096978	T	C	T>C	CTG	C[T>C]G		intergenic
PT27	RSC019	A. tumefaciens L27	ChrIII_RagTag	166369	G	A	C>T	CCC	C[C>T]C		synonymous	RSC019000002846	synonymous|RSC019000002846|RSC019000002846|protein_coding|-|1623P|166369G>A
PT27	RSC019	A. tumefaciens L27	ChrIII_RagTag	9441760	C	A	C>A	TCG	T[C>A]G		intron	RSC019000005119	intron|RSC019000005119||protein_coding
PT27	RSC019	A. tumefaciens L27	ChrIII_RagTag	13921100	G	A	C>T	GCA	G[C>T]A		intron	RSC019000004726	intron|RSC019000004726||protein_coding
PT27	RSC019	A. tumefaciens L27	ChrIII_RagTag	20352012	G	T	C>A	ACT	A[C>A]T		intron	RSC019000011914	intron|RSC019000011914||protein_coding
PT27	RSC019	A. tumefaciens L27	ChrII_RagTag	2077972	G	A	C>T	TCC	T[C>T]C		intron	RSC019000011420	intron|RSC019000011420||protein_coding
PT27	RSC019	A. tumefaciens L27	ChrII_RagTag	5792853	T	G	T>G	ATT	A[T>G]T		intergenic
PT27	RSC019	A. tumefaciens L27	ChrII_RagTag	8183563	C	T	C>T	GCG	G[C>T]G		synonymous	RSC019000013713	synonymous|RSC019000013713|RSC019000013713|protein_coding|-|26P|8183563C>T
PT27	RSC019	A. tumefaciens L27	ChrII_RagTag	11539677	T	A	T>A	TTA	T[T>A]A		intron	RSC019000004832	intron|RSC019000004832||protein_coding
PT27	RSC019	A. tumefaciens L27	ChrII_RagTag	14567438	C	T	C>T	TCG	T[C>T]G		intergenic
PT27	RSC019	A. tumefaciens L27	ChrII_RagTag	16177017	T	G	T>G	CTA	C[T>G]A		intron	RSC019000017765	intron|RSC019000017765||protein_coding
PT27	RSC019	A. tumefaciens L27	ChrIV_RagTag	4074972	T	C	T>C	ATT	A[T>C]T		intron	RSC019000007098	intron|RSC019000007098||protein_coding
PT27	RSC019	A. tumefaciens L27	ChrIV_RagTag	4570879	A	T	T>A	GTC	G[T>A]C		intron	RSC019000018769	intron|RSC019000018769||protein_coding
PT27	RSC019	A. tumefaciens L27	ChrIV_RagTag	5796670	A	T	T>A	GTG	G[T>A]G		intergenic
PT27	RSC019	A. tumefaciens L27	ChrIV_RagTag	6065863	T	C	T>C	GTC	G[T>C]C		intron	RSC019000009737	intron|RSC019000009737||protein_coding
PT27	RSC019	A. tumefaciens L27	ChrIV_RagTag	9039322	C	A	C>A	ACT	A[C>A]T		intron	RSC019000012252	intron|RSC019000012252||protein_coding
PT27	RSC019	A. tumefaciens L27	ChrIV_RagTag	14130107	A	T	T>A	ATG	A[T>A]G		intergenic
PT27	RSC019	A. tumefaciens L27	ChrIV_RagTag	17644120	A	T	T>A	TTA	T[T>A]A		intron	RSC019000001982	intron|RSC019000001982||protein_coding
PT27	RSC019	A. tumefaciens L27	ChrIV_RagTag	25226059	A	T	T>A	TTA	T[T>A]A		intergenic
PT27	RSC019	A. tumefaciens L27	ChrI_RagTag	7484559	G	A	C>T	TCT	T[C>T]T		intron	RSC019000001433	intron|RSC019000001433||protein_coding
PT27	RSC019	A. tumefaciens L27	ChrI_RagTag	15339187	G	C	C>G	ACG	A[C>G]G		intron	RSC019000005483	intron|RSC019000005483||protein_coding
PT27	RSC019	A. tumefaciens L27	ChrI_RagTag	15383664	C	T	C>T	GCA	G[C>T]A		missense	RSC019000001842	missense|RSC019000001842|RSC019000001842|protein_coding|+|260A>260V|15383664C>T
PT27	RSC019	A. tumefaciens L27	ChrV_RagTag	464504	C	T	C>T	CCA	C[C>T]A		missense	RSC019000013901	missense|RSC019000013901|RSC019000013901|protein_coding|-|278G>278R|464504C>T
PT27	RSC019	A. tumefaciens L27	ChrV_RagTag	7715276	T	A	T>A	TTA	T[T>A]A		intergenic
PT27	RSC019	A. tumefaciens L27	ChrV_RagTag	9720776	A	G	T>C	GTT	G[T>C]T		synonymous	RSC019000001778	synonymous|RSC019000001778|RSC019000001778|protein_coding|+|44E|9720776A>G
PT27	RSC019	A. tumefaciens L27	ChrV_RagTag	18666087	G	A	C>T	CCA	C[C>T]A		intron	RSC019000015331	intron|RSC019000015331||protein_coding
PT27	RSC019	A. tumefaciens L27	ChrX_RagTag	6703502	T	A	T>A	CTA	C[T>A]A		intergenic
PT27	RSC019	A. tumefaciens L27	ChrX_RagTag	11912472	C	T	C>T	ACA	A[C>T]A		intergenic
PT28	RSC019	A. tumefaciens L27	ChrIII_RagTag	1842553	C	T	C>T	ACA	A[C>T]A		synonymous	RSC019000019121	synonymous|RSC019000019121|RSC019000019121|protein_coding|+|400Y|1842553C>T
PT28	RSC019	A. tumefaciens L27	ChrIII_RagTag	4833950	C	T	C>T	TCC	T[C>T]C		intergenic
PT28	RSC019	A. tumefaciens L27	ChrIII_RagTag	7264885	T	G	T>G	CTA	C[T>G]A		missense	RSC019000020817	missense|RSC019000020817|RSC019000020817|protein_coding|+|86L>86R|7264885T>G
PT28	RSC019	A. tumefaciens L27	ChrIII_RagTag	12552050	G	T	C>A	ACA	A[C>A]A		intron	RSC019000008760	intron|RSC019000008760||protein_coding
PT28	RSC019	A. tumefaciens L27	ChrII_RagTag	971372	T	G	T>G	GTG	G[T>G]G		intron	RSC019000027111	intron|RSC019000027111||protein_coding
PT28	RSC019	A. tumefaciens L27	ChrII_RagTag	6940450	G	C	C>G	TCG	T[C>G]G		intron	RSC019000007287	intron|RSC019000007287||protein_coding
PT28	RSC019	A. tumefaciens L27	ChrIV_RagTag	3904032	A	T	T>A	TTA	T[T>A]A		intron	RSC019000022702	intron|RSC019000022702||protein_coding
PT28	RSC019	A. tumefaciens L27	ChrIV_RagTag	8102930	G	A	C>T	CCG	C[C>T]G		missense	RSC019000017396	missense|RSC019000017396|RSC019000017396|protein_coding|+|125G>125S|8102930G>A
PT28	RSC019	A. tumefaciens L27	ChrIV_RagTag	9865444	G	A	C>T	CCG	C[C>T]G		5_prime_utr	RSC019000002141	5_prime_utr|RSC019000002141|RSC019000002141|protein_coding
PT28	RSC019	A. tumefaciens L27	ChrIV_RagTag	14310558	T	A	T>A	ATT	A[T>A]T		intergenic
PT28	RSC019	A. tumefaciens L27	ChrIV_RagTag	17407330	T	C	T>C	TTA	T[T>C]A		intron	RSC019000004574	intron|RSC019000004574||protein_coding
PT28	RSC019	A. tumefaciens L27	ChrIV_RagTag	25396567	G	A	C>T	ACT	A[C>T]T		intron	RSC019000011029	intron|RSC019000011029||protein_coding
PT28	RSC019	A. tumefaciens L27	ChrI_RagTag	2225238	C	A	C>A	TCT	T[C>A]T		intron	RSC019000010336	intron|RSC019000010336||protein_coding
PT28	RSC019	A. tumefaciens L27	ChrI_RagTag	15033248	G	T	C>A	ACT	A[C>A]T		intergenic
PT28	RSC019	A. tumefaciens L27	ChrI_RagTag	22109843	C	T	C>T	GCG	G[C>T]G		intergenic
PT28	RSC019	A. tumefaciens L27	ChrI_RagTag	32597889	T	A	T>A	CTG	C[T>A]G		intron	RSC019000014369	intron|RSC019000014369||protein_coding
PT28	RSC019	A. tumefaciens L27	ChrV_RagTag	1738741	G	A	C>T	TCC	T[C>T]C		splice_region,missense	RSC019000000977	splice_region|RSC019000000977|RSC019000000977|protein_coding,missense|RSC019000000977|RSC019000000977|protein_coding|-|138P>138S|1738741G>A
PT28	RSC019	A. tumefaciens L27	ChrV_RagTag	10637979	C	A	C>A	TCT	T[C>A]T		intergenic
PT28	RSC019	A. tumefaciens L27	ChrV_RagTag	15209118	G	A	C>T	TCA	T[C>T]A		intron	RSC019000007919	intron|RSC019000007919||protein_coding
PT28	RSC019	A. tumefaciens L27	ChrX_RagTag	1070065	G	A	C>T	ACG	A[C>T]G		intergenic
PT28	RSC019	A. tumefaciens L27	ChrX_RagTag	8877143	G	T	C>A	TCT	T[C>A]T		intergenic
PT28	RSC019	A. tumefaciens L27	ChrX_RagTag	9596615	T	C	T>C	GTA	G[T>C]A		missense	RSC019000014370	missense|RSC019000014370|RSC019000014370|protein_coding|-|257T>257A|9596615T>C
PT28	RSC019	A. tumefaciens L27	ChrX_RagTag	10243743	G	A	C>T	CCT	C[C>T]T		intron	RSC019000014905	intron|RSC019000014905||protein_coding
PT28	RSC019	A. tumefaciens L27	ChrX_RagTag	10369760	C	T	C>T	TCA	T[C>T]A		intron	RSC019000011980	intron|RSC019000011980||protein_coding
PT29	RSC019	A. tumefaciens L27	ChrIII_RagTag	5988049	T	G	T>G	TTC	T[T>G]C		intron	RSC019000023760	intron|RSC019000023760||protein_coding
PT29	RSC019	A. tumefaciens L27	ChrIII_RagTag	7885501	C	A	C>A	CCA	C[C>A]A		intergenic
PT29	RSC019	A. tumefaciens L27	ChrIII_RagTag	9357364	C	T	C>T	TCA	T[C>T]A		synonymous	RSC019000001935	synonymous|RSC019000001935|RSC019000001935|protein_coding|+|133F|9357364C>T
PT29	RSC019	A. tumefaciens L27	ChrIII_RagTag	13221524	T	C	T>C	TTC	T[T>C]C		intron	RSC019000004604	intron|RSC019000004604||protein_coding
PT29	RSC019	A. tumefaciens L27	ChrII_RagTag	4231937	C	T	C>T	CCG	C[C>T]G		intergenic
PT29	RSC019	A. tumefaciens L27	ChrII_RagTag	10462081	T	A	T>A	TTA	T[T>A]A		intergenic
PT29	RSC019	A. tumefaciens L27	ChrII_RagTag	12589716	C	T	C>T	TCG	T[C>T]G		intergenic
PT29	RSC019	A. tumefaciens L27	ChrII_RagTag	12941506	T	G	T>G	ATT	A[T>G]T		intron	RSC019000000852	intron|RSC019000000852||protein_coding
PT29	RSC019	A. tumefaciens L27	ChrII_RagTag	18335868	G	A	C>T	ACG	A[C>T]G		intergenic
PT29	RSC019	A. tumefaciens L27	ChrIV_RagTag	851897	G	T	C>A	GCG	G[C>A]G		intron	RSC019000013641	intron|RSC019000013641||protein_coding
PT29	RSC019	A. tumefaciens L27	ChrIV_RagTag	7360749	A	C	T>G	TTT	T[T>G]T		intron	RSC019000015637	intron|RSC019000015637||protein_coding
PT29	RSC019	A. tumefaciens L27	ChrIV_RagTag	20001792	T	C	T>C	GTG	G[T>C]G		intergenic
PT29	RSC019	A. tumefaciens L27	ChrI_RagTag	877021	G	A	C>T	ACA	A[C>T]A		intron	RSC019000017795	intron|RSC019000017795||protein_coding
PT29	RSC019	A. tumefaciens L27	ChrI_RagTag	15053746	C	T	C>T	TCG	T[C>T]G		stop_gained	RSC019000020210	stop_gained|RSC019000020210|RSC019000020210|protein_coding|+|438R>438*|15053746C>T
PT29	RSC019	A. tumefaciens L27	ChrI_RagTag	17827620	T	A	T>A	ATA	A[T>A]A		intron	RSC019000003959	intron|RSC019000003959||protein_coding
PT29	RSC019	A. tumefaciens L27	ChrI_RagTag	19209217	G	A	C>T	GCA	G[C>T]A		intron	RSC019000002284	intron|RSC019000002284||protein_coding
PT29	RSC019	A. tumefaciens L27	ChrI_RagTag	19306119	T	A	T>A	GTT	G[T>A]T		intergenic
PT29	RSC019	A. tumefaciens L27	ChrI_RagTag	23931921	C	T	C>T	ACA	A[C>T]A		intron	RSC019000003026	intron|RSC019000003026||protein_coding
PT29	RSC019	A. tumefaciens L27	ChrI_RagTag	32306357	A	T	T>A	TTG	T[T>A]G		intron	RSC019000017806	intron|RSC019000017806||protein_coding
PT29	RSC019	A. tumefaciens L27	ChrI_RagTag	35475032	G	A	C>T	CCG	C[C>T]G		intergenic
PT29	RSC019	A. tumefaciens L27	ChrV_RagTag	696242	G	A	C>T	ACA	A[C>T]A		intron	RSC019000010230	intron|RSC019000010230||protein_coding
PT29	RSC019	A. tumefaciens L27	ChrV_RagTag	9318546	T	A	T>A	GTT	G[T>A]T		missense,missense	RSC019000005705	missense|RSC019000005705|RSC019000005705|protein_coding|-|171Q>171H|9318546T>A,missense|RSC019000000666|RSC019000000666|protein_coding|-|173Q>173H|9318546T>A
PT29	RSC019	A. tumefaciens L27	ChrV_RagTag	12975043	A	T	T>A	ATT	A[T>A]T		intergenic
PT29	RSC019	A. tumefaciens L27	ChrV_RagTag	13242225	C	T	C>T	CCC	C[C>T]C		intron	RSC019000005462	intron|RSC019000005462||protein_coding
PT29	RSC019	A. tumefaciens L27	ChrV_RagTag	15825476	T	A	T>A	TTC	T[T>A]C		intron	RSC019000028017	intron|RSC019000028017||protein_coding
PT29	RSC019	A. tumefaciens L27	ChrV_RagTag	21864174	G	A	C>T	TCG	T[C>T]G		intron	RSC019000011203	intron|RSC019000011203||protein_coding
PT29	RSC019	A. tumefaciens L27	ChrX_RagTag	9833083	C	A	C>A	GCA	G[C>A]A		intergenic
PT29	RSC019	A. tumefaciens L27	ChrX_RagTag	14923816	A	G	T>C	TTG	T[T>C]G		missense	RSC019000005264	missense|RSC019000005264|RSC019000005264|protein_coding|-|1066L>1066S|14923816A>G
PT30	RSC019	A. tumefaciens L27	ChrIII_RagTag	7069347	A	T	T>A	GTT	G[T>A]T		missense	RSC019000011340	missense|RSC019000011340|RSC019000011340|protein_coding|+|598T>598S|7069347A>T
PT30	RSC019	A. tumefaciens L27	ChrIII_RagTag	7492176	G	T	C>A	CCC	C[C>A]C		intron	RSC019000005815	intron|RSC019000005815||protein_coding
PT30	RSC019	A. tumefaciens L27	ChrIII_RagTag	7800330	G	A	C>T	TCA	T[C>T]A		synonymous	RSC019000006703	synonymous|RSC019000006703|RSC019000006703|protein_coding|-|704V|7800330G>A
PT30	RSC019	A. tumefaciens L27	ChrIII_RagTag	16237515	G	T	C>A	CCT	C[C>A]T		missense	RSC019000001583	missense|RSC019000001583|RSC019000001583|protein_coding|+|226E>226D|16237515G>T
PT30	RSC019	A. tumefaciens L27	ChrII_RagTag	20225888	C	T	C>T	CCT	C[C>T]T		intron	RSC019000008923	intron|RSC019000008923||protein_coding
PT30	RSC019	A. tumefaciens L27	ChrII_RagTag	20849422	T	C	T>C	CTT	C[T>C]T		intron	RSC019000007766	intron|RSC019000007766||protein_coding
PT30	RSC019	A. tumefaciens L27	ChrIV_RagTag	4446118	T	A	T>A	ATT	A[T>A]T		intron	RSC019000002249	intron|RSC019000002249||protein_coding
PT30	RSC019	A. tumefaciens L27	ChrIV_RagTag	7624816	C	A	C>A	GCA	G[C>A]A		intron	RSC019000011071	intron|RSC019000011071||protein_coding
PT30	RSC019	A. tumefaciens L27	ChrIV_RagTag	28241837	G	A	C>T	TCC	T[C>T]C		intron	RSC019000004590	intron|RSC019000004590||protein_coding
PT30	RSC019	A. tumefaciens L27	ChrI_RagTag	2316121	G	A	C>T	ACG	A[C>T]G		intron	RSC019000020682	intron|RSC019000020682||protein_coding
PT30	RSC019	A. tumefaciens L27	ChrI_RagTag	7534060	G	A	C>T	ACG	A[C>T]G		intergenic
PT30	RSC019	A. tumefaciens L27	ChrI_RagTag	11737727	A	G	T>C	TTA	T[T>C]A		intron	RSC019000018399	intron|RSC019000018399||protein_coding
PT30	RSC019	A. tumefaciens L27	ChrI_RagTag	11737760	C	T	C>T	ACA	A[C>T]A		intron	RSC019000018399	intron|RSC019000018399||protein_coding
PT30	RSC019	A. tumefaciens L27	ChrI_RagTag	24118127	T	A	T>A	TTC	T[T>A]C		intron	RSC019000011972	intron|RSC019000011972||protein_coding
PT30	RSC019	A. tumefaciens L27	ChrI_RagTag	25617181	T	A	T>A	TTA	T[T>A]A		intron	RSC019000008334	intron|RSC019000008334||protein_coding
PT30	RSC019	A. tumefaciens L27	ChrI_RagTag	29150331	G	A	C>T	ACA	A[C>T]A		intron	RSC019000017827	intron|RSC019000017827||protein_coding
PT30	RSC019	A. tumefaciens L27	ChrV_RagTag	6698238	C	T	C>T	TCG	T[C>T]G		intergenic
PT30	RSC019	A. tumefaciens L27	ChrV_RagTag	15189921	T	C	T>C	ATC	A[T>C]C		intron	RSC019000011479	intron|RSC019000011479||protein_coding
PT30	RSC019	A. tumefaciens L27	ChrV_RagTag	17566197	C	T	C>T	CCT	C[C>T]T		intron	RSC019000009584	intron|RSC019000009584||protein_coding
PT30	RSC019	A. tumefaciens L27	ChrX_RagTag	13124280	C	T	C>T	TCA	T[C>T]A		intron	RSC019000008610	intron|RSC019000008610||protein_coding
PT30	RSC019	A. tumefaciens L27	ChrX_RagTag	13681697	T	A	T>A	TTT	T[T>A]T		intergenic
PT31	RSC019	A. tumefaciens L27	ChrIII_RagTag	1217806	G	A	C>T	ACA	A[C>T]A		intron	RSC019000004814	intron|RSC019000004814||protein_coding
PT31	RSC019	A. tumefaciens L27	ChrIII_RagTag	3803808	A	C	T>G	TTT	T[T>G]T		intron	RSC019000007820	intron|RSC019000007820||protein_coding
PT31	RSC019	A. tumefaciens L27	ChrIII_RagTag	12905107	A	T	T>A	TTT	T[T>A]T		intron	RSC019000005190	intron|RSC019000005190||protein_coding
PT31	RSC019	A. tumefaciens L27	ChrIII_RagTag	15496243	A	T	T>A	TTC	T[T>A]C		intron	RSC019000010091	intron|RSC019000010091||protein_coding
PT31	RSC019	A. tumefaciens L27	ChrIII_RagTag	18398098	C	A	C>A	TCG	T[C>A]G		synonymous	RSC019000025791	synonymous|RSC019000025791|RSC019000025791|protein_coding|+|588V|18398098C>A
PT31	RSC019	A. tumefaciens L27	ChrII_RagTag	2155710	A	T	T>A	ATG	A[T>A]G		intergenic
PT31	RSC019	A. tumefaciens L27	ChrII_RagTag	5352295	A	C	T>G	ATA	A[T>G]A		intron	RSC019000005485	intron|RSC019000005485||protein_coding
PT31	RSC019	A. tumefaciens L27	ChrII_RagTag	5746321	A	G	T>C	ATA	A[T>C]A		intron	RSC019000022768	intron|RSC019000022768||protein_coding
PT31	RSC019	A. tumefaciens L27	ChrII_RagTag	6759009	T	A	T>A	TTA	T[T>A]A		intron	RSC019000013032	intron|RSC019000013032||protein_coding
PT31	RSC019	A. tumefaciens L27	ChrII_RagTag	9282926	A	C	T>G	TTT	T[T>G]T		intron	RSC019000008354	intron|RSC019000008354||protein_coding
PT31	RSC019	A. tumefaciens L27	ChrII_RagTag	19573401	C	A	C>A	TCA	T[C>A]A		intron	RSC019000015515	intron|RSC019000015515||protein_coding
PT31	RSC019	A. tumefaciens L27	ChrIV_RagTag	9896166	A	T	T>A	TTT	T[T>A]T		intron	RSC019000011351	intron|RSC019000011351||protein_coding
PT31	RSC019	A. tumefaciens L27	ChrIV_RagTag	10730546	C	G	C>G	TCC	T[C>G]C		intergenic
PT31	RSC019	A. tumefaciens L27	ChrIV_RagTag	18717063	A	T	T>A	TTA	T[T>A]A		intron	RSC019000003256	intron|RSC019000003256||protein_coding
PT31	RSC019	A. tumefaciens L27	ChrIV_RagTag	22660124	G	A	C>T	CCG	C[C>T]G		intergenic
PT31	RSC019	A. tumefaciens L27	ChrIV_RagTag	29883521	G	A	C>T	TCA	T[C>T]A		intron	RSC019000006110	intron|RSC019000006110||protein_coding
PT31	RSC019	A. tumefaciens L27	ChrI_RagTag	24456059	G	T	C>A	TCA	T[C>A]A		intron	RSC019000013412	intron|RSC019000013412||protein_coding
PT31	RSC019	A. tumefaciens L27	ChrI_RagTag	24623674	C	T	C>T	CCC	C[C>T]C		intergenic
PT31	RSC019	A. tumefaciens L27	ChrI_RagTag	27712797	A	G	T>C	TTA	T[T>C]A		intron	RSC019000014070	intron|RSC019000014070||protein_coding
PT31	RSC019	A. tumefaciens L27	ChrI_RagTag	33240923	C	T	C>T	ACA	A[C>T]A		synonymous	RSC019000018713	synonymous|RSC019000018713|RSC019000018713|protein_coding|+|691Y|33240923C>T
PT31	RSC019	A. tumefaciens L27	ChrI_RagTag	35512068	G	T	C>A	TCG	T[C>A]G		synonymous	RSC019000001230	synonymous|RSC019000001230|RSC019000001230|protein_coding|+|313A|35512068G>T
PT31	RSC019	A. tumefaciens L27	ChrI_RagTag	36299505	G	A	C>T	GCC	G[C>T]C		intergenic
PT31	RSC019	A. tumefaciens L27	ChrV_RagTag	194966	G	A	C>T	TCG	T[C>T]G		intron	RSC019000019302	intron|RSC019000019302||protein_coding
PT31	RSC019	A. tumefaciens L27	ChrV_RagTag	4055674	A	C	T>G	TTT	T[T>G]T		intron	RSC019000005207	intron|RSC019000005207||protein_coding
PT31	RSC019	A. tumefaciens L27	ChrV_RagTag	4495884	G	A	C>T	GCA	G[C>T]A		missense	RSC019000007349	missense|RSC019000007349|RSC019000007349|protein_coding|-|1668A>1668V|4495884G>A
PT31	RSC019	A. tumefaciens L27	ChrV_RagTag	4713155	A	G	T>C	ATT	A[T>C]T		intron	RSC019000007131	intron|RSC019000007131||protein_coding
PT31	RSC019	A. tumefaciens L27	ChrV_RagTag	7001020	G	A	C>T	CCG	C[C>T]G		intron	RSC019000003011	intron|RSC019000003011||protein_coding
PT32	RSC019	A. tumefaciens L27	ChrIII_RagTag	20813643	A	G	T>C	ATA	A[T>C]A		intergenic
PT32	RSC019	A. tumefaciens L27	ChrII_RagTag	15749532	T	A	T>A	GTT	G[T>A]T		intron	RSC019000011108	intron|RSC019000011108||protein_coding
PT32	RSC019	A. tumefaciens L27	ChrII_RagTag	17035424	T	C	T>C	TTC	T[T>C]C		missense	RSC019000002932	missense|RSC019000002932|RSC019000002932|protein_coding|+|88S>88P|17035424T>C
PT32	RSC019	A. tumefaciens L27	ChrII_RagTag	17724885	G	T	C>A	ACC	A[C>A]C		missense	RSC019000023579	missense|RSC019000023579|RSC019000023579|protein_coding|-|123H>123Q|17724885G>T
PT32	RSC019	A. tumefaciens L27	ChrIV_RagTag	9336875	C	T	C>T	ACG	A[C>T]G		intron	RSC019000019023	intron|RSC019000019023||protein_coding
PT32	RSC019	A. tumefaciens L27	ChrIV_RagTag	14007788	G	A	C>T	TCG	T[C>T]G		synonymous	RSC019000004576	synonymous|RSC019000004576|RSC019000004576|protein_coding|-|335F|14007788G>A
PT32	RSC019	A. tumefaciens L27	ChrIV_RagTag	15620443	C	A	C>A	ACT	A[C>A]T		intergenic
PT32	RSC019	A. tumefaciens L27	ChrIV_RagTag	25556754	T	G	T>G	ATT	A[T>G]T		intergenic
PT32	RSC019	A. tumefaciens L27	ChrI_RagTag	1472532	A	G	T>C	ATT	A[T>C]T		intergenic
PT32	RSC019	A. tumefaciens L27	ChrI_RagTag	6085284	C	T	C>T	TCT	T[C>T]T		intergenic
PT32	RSC019	A. tumefaciens L27	ChrI_RagTag	23568178	A	C	T>G	ATT	A[T>G]T		intergenic
PT32	RSC019	A. tumefaciens L27	ChrI_RagTag	25082475	C	T	C>T	TCT	T[C>T]T		intergenic
PT32	RSC019	A. tumefaciens L27	ChrI_RagTag	25317178	T	A	T>A	TTA	T[T>A]A		intron	RSC019000015864	intron|RSC019000015864||protein_coding
PT32	RSC019	A. tumefaciens L27	ChrI_RagTag	32777350	A	G	T>C	TTC	T[T>C]C		intergenic
PT32	RSC019	A. tumefaciens L27	ChrV_RagTag	4921494	C	A	C>A	CCG	C[C>A]G		intron	RSC019000005816	intron|RSC019000005816||protein_coding
PT32	RSC019	A. tumefaciens L27	ChrV_RagTag	7231409	T	C	T>C	GTG	G[T>C]G		intron	RSC019000005948	intron|RSC019000005948||protein_coding
PT32	RSC019	A. tumefaciens L27	ChrV_RagTag	8442244	C	T	C>T	ACG	A[C>T]G		splice_region,synonymous	RSC019000015877	splice_region|RSC019000015877|RSC019000015877|protein_coding,synonymous|RSC019000015877|RSC019000015877|protein_coding|+|353Y|8442244C>T
PT32	RSC019	A. tumefaciens L27	ChrV_RagTag	14286695	C	A	C>A	GCA	G[C>A]A		missense	RSC019000007384	missense|RSC019000007384|RSC019000007384|protein_coding|-|1167A>1167S|14286695C>A
PT32	RSC019	A. tumefaciens L27	ChrV_RagTag	17252882	T	C	T>C	GTT	G[T>C]T		intron	RSC019000012677	intron|RSC019000012677||protein_coding
PT32	RSC019	A. tumefaciens L27	ChrV_RagTag	20708743	G	A	C>T	ACT	A[C>T]T		intergenic
PT32	RSC019	A. tumefaciens L27	ChrX_RagTag	10868496	A	T	T>A	ATC	A[T>A]C		intron	RSC019000014010	intron|RSC019000014010||protein_coding
PT32	RSC019	A. tumefaciens L27	ChrX_RagTag	11278033	A	T	T>A	TTA	T[T>A]A		intron	RSC019000005733	intron|RSC019000005733||protein_coding
PT33	RSC019	A. tumefaciens L27	ChrIII_RagTag	1457418	C	T	C>T	CCT	C[C>T]T		intron	RSC019000017336	intron|RSC019000017336||protein_coding
PT33	RSC019	A. tumefaciens L27	ChrIII_RagTag	10424900	G	A	C>T	TCA	T[C>T]A		intron	RSC019000009839	intron|RSC019000009839||protein_coding
PT33	RSC019	A. tumefaciens L27	ChrIII_RagTag	12187874	C	T	C>T	TCT	T[C>T]T		intergenic
PT33	RSC019	A. tumefaciens L27	ChrIII_RagTag	12875103	G	A	C>T	GCA	G[C>T]A		synonymous	RSC019000013566	synonymous|RSC019000013566|RSC019000013566|protein_coding|-|36G|12875103G>A
PT33	RSC019	A. tumefaciens L27	ChrIII_RagTag	17984288	G	C	C>G	ACA	A[C>G]A		intron	RSC019000022466	intron|RSC019000022466||protein_coding
PT33	RSC019	A. tumefaciens L27	ChrII_RagTag	6281035	C	T	C>T	TCT	T[C>T]T		intergenic
PT33	RSC019	A. tumefaciens L27	ChrII_RagTag	6281069	A	T	T>A	TTA	T[T>A]A		intergenic
PT33	RSC019	A. tumefaciens L27	ChrII_RagTag	6600502	C	T	C>T	CCA	C[C>T]A		intron	RSC019000010445	intron|RSC019000010445||protein_coding
PT33	RSC019	A. tumefaciens L27	ChrII_RagTag	8348106	G	A	C>T	TCG	T[C>T]G		intergenic
PT33	RSC019	A. tumefaciens L27	ChrII_RagTag	16541447	G	A	C>T	ACC	A[C>T]C		intergenic
PT33	RSC019	A. tumefaciens L27	ChrIV_RagTag	10111413	C	T	C>T	ACT	A[C>T]T		missense	RSC019000011950	missense|RSC019000011950|RSC019000011950|protein_coding|+|87T>87I|10111413C>T
PT33	RSC019	A. tumefaciens L27	ChrI_RagTag	876173	G	A	C>T	ACC	A[C>T]C		intron	RSC019000017795	intron|RSC019000017795||protein_coding
PT33	RSC019	A. tumefaciens L27	ChrI_RagTag	2545047	C	T	C>T	CCC	C[C>T]C		intergenic
PT33	RSC019	A. tumefaciens L27	ChrI_RagTag	4888699	G	A	C>T	CCC	C[C>T]C		intergenic
PT33	RSC019	A. tumefaciens L27	ChrI_RagTag	8055267	G	A	C>T	GCT	G[C>T]T		missense	RSC019000008288	missense|RSC019000008288|RSC019000008288|protein_coding|+|1395S>1395N|8055267G>A
PT33	RSC019	A. tumefaciens L27	ChrI_RagTag	10993914	C	A	C>A	TCT	T[C>A]T		missense	RSC019000002540	missense|RSC019000002540|RSC019000002540|protein_coding|-|186E>186D|10993914C>A
PT33	RSC019	A. tumefaciens L27	ChrI_RagTag	22998786	C	T	C>T	CCC	C[C>T]C		intron	RSC019000011313	intron|RSC019000011313||protein_coding
PT33	RSC019	A. tumefaciens L27	ChrI_RagTag	30169989	A	C	T>G	GTT	G[T>G]T		intron	RSC019000013064	intron|RSC019000013064||protein_coding
PT33	RSC019	A. tumefaciens L27	ChrI_RagTag	34187010	G	A	C>T	TCT	T[C>T]T		intron	RSC019000010768	intron|RSC019000010768||protein_coding
PT33	RSC019	A. tumefaciens L27	ChrV_RagTag	6354485	C	T	C>T	TCG	T[C>T]G		intron	RSC019000011503	intron|RSC019000011503||protein_coding
PT33	RSC019	A. tumefaciens L27	ChrV_RagTag	15020959	A	G	T>C	TTA	T[T>C]A		intron	RSC019000014715	intron|RSC019000014715||protein_coding
PT33	RSC019	A. tumefaciens L27	ChrV_RagTag	15510449	G	A	C>T	CCC	C[C>T]C		intron	RSC019000024932	intron|RSC019000024932||protein_coding
PT33	RSC019	A. tumefaciens L27	ChrV_RagTag	17894243	C	G	C>G	GCT	G[C>G]T		intron	RSC019000024184	intron|RSC019000024184||protein_coding
PT33	RSC019	A. tumefaciens L27	ChrV_RagTag	21128880	G	T	C>A	ACT	A[C>A]T		intron	RSC019000014737	intron|RSC019000014737||protein_coding
PT33	RSC019	A. tumefaciens L27	ChrX_RagTag	2436174	G	T	C>A	CCG	C[C>A]G		intron	RSC019000016567	intron|RSC019000016567||protein_coding
PT33	RSC019	A. tumefaciens L27	ChrX_RagTag	11095501	A	G	T>C	ATC	A[T>C]C		intergenic
PT35	RSC019	A. tumefaciens L27	ChrIII_RagTag	3719013	A	G	T>C	ATA	A[T>C]A		intron	RSC019000016220	intron|RSC019000016220||protein_coding
PT35	RSC019	A. tumefaciens L27	ChrIII_RagTag	11306335	C	T	C>T	TCT	T[C>T]T		intron	RSC019000012583	intron|RSC019000012583||protein_coding
PT35	RSC019	A. tumefaciens L27	ChrIII_RagTag	14365515	A	G	T>C	GTT	G[T>C]T		intron	RSC019000012102	intron|RSC019000012102||protein_coding
PT35	RSC019	A. tumefaciens L27	ChrII_RagTag	10661367	T	G	T>G	GTT	G[T>G]T		intron	RSC019000015080	intron|RSC019000015080||protein_coding
PT35	RSC019	A. tumefaciens L27	ChrII_RagTag	19595914	C	T	C>T	CCG	C[C>T]G		missense	RSC019000018128	missense|RSC019000018128|RSC019000018128|protein_coding|+|129P>129L|19595914C>T
PT35	RSC019	A. tumefaciens L27	ChrII_RagTag	19678113	A	G	T>C	GTT	G[T>C]T		intron	RSC019000010023	intron|RSC019000010023||protein_coding
PT35	RSC019	A. tumefaciens L27	ChrII_RagTag	21252805	T	C	T>C	GTA	G[T>C]A		intergenic
PT35	RSC019	A. tumefaciens L27	ChrIV_RagTag	6531064	G	A	C>T	TCG	T[C>T]G		synonymous	RSC019000014671	synonymous|RSC019000014671|RSC019000014671|protein_coding|-|57V|6531064G>A
PT35	RSC019	A. tumefaciens L27	ChrIV_RagTag	13091117	T	A	T>A	ATG	A[T>A]G		intergenic
PT35	RSC019	A. tumefaciens L27	ChrIV_RagTag	23466846	C	T	C>T	TCA	T[C>T]A		intergenic
PT35	RSC019	A. tumefaciens L27	ChrV_RagTag	41930	T	G	T>G	TTT	T[T>G]T		missense	RSC019000004414	missense|RSC019000004414|RSC019000004414|protein_coding|-|111K>111N|41930T>G
PT35	RSC019	A. tumefaciens L27	ChrV_RagTag	3852721	T	A	T>A	ATC	A[T>A]C		intron	RSC019000011704	intron|RSC019000011704||protein_coding
PT35	RSC019	A. tumefaciens L27	ChrV_RagTag	20983254	C	A	C>A	CCA	C[C>A]A		intergenic
PT35	RSC019	A. tumefaciens L27	ChrX_RagTag	9520999	G	A	C>T	TCG	T[C>T]G		intergenic
PT36	RSC019	A. tumefaciens L27	ChrIII_RagTag	3029438	G	A	C>T	ACA	A[C>T]A		intergenic
PT36	RSC019	A. tumefaciens L27	ChrIII_RagTag	16385920	A	T	T>A	GTA	G[T>A]A		intron	RSC019000010968	intron|RSC019000010968||protein_coding
PT36	RSC019	A. tumefaciens L27	ChrII_RagTag	2276454	G	T	C>A	TCG	T[C>A]G		intron	RSC019000019651	intron|RSC019000019651||protein_coding
PT36	RSC019	A. tumefaciens L27	ChrII_RagTag	11867061	G	A	C>T	TCA	T[C>T]A		intergenic
PT36	RSC019	A. tumefaciens L27	ChrII_RagTag	15606401	C	T	C>T	TCA	T[C>T]A		intron	RSC019000001401	intron|RSC019000001401||protein_coding
PT36	RSC019	A. tumefaciens L27	ChrII_RagTag	22298326	T	C	T>C	TTT	T[T>C]T		intergenic
PT36	RSC019	A. tumefaciens L27	ChrIV_RagTag	3001616	T	C	T>C	ATG	A[T>C]G		5_prime_utr	RSC019000015559	5_prime_utr|RSC019000015559|RSC019000015559|protein_coding
PT36	RSC019	A. tumefaciens L27	ChrIV_RagTag	11642174	G	A	C>T	ACG	A[C>T]G		missense	RSC019000016309	missense|RSC019000016309|RSC019000016309|protein_coding|-|150T>150M|11642174G>A
PT36	RSC019	A. tumefaciens L27	ChrIV_RagTag	28620938	A	T	T>A	TTA	T[T>A]A		intron	RSC019000006852	intron|RSC019000006852||protein_coding
PT36	RSC019	A. tumefaciens L27	ChrI_RagTag	8297607	G	A	C>T	GCC	G[C>T]C		missense	RSC019000002428	missense|RSC019000002428|RSC019000002428|protein_coding|-|2096A>2096V|8297607G>A
PT36	RSC019	A. tumefaciens L27	ChrI_RagTag	8613329	G	A	C>T	GCA	G[C>T]A		intergenic
PT36	RSC019	A. tumefaciens L27	ChrI_RagTag	13260322	C	T	C>T	CCA	C[C>T]A		intron	RSC019000006918	intron|RSC019000006918||protein_coding
PT36	RSC019	A. tumefaciens L27	ChrI_RagTag	17880271	G	T	C>A	GCT	G[C>A]T		missense	RSC019000003339	missense|RSC019000003339|RSC019000003339|protein_coding|+|44E>44D|17880271G>T
PT36	RSC019	A. tumefaciens L27	ChrI_RagTag	24021288	G	A	C>T	ACG	A[C>T]G		intron	RSC019000003391	intron|RSC019000003391||protein_coding
PT36	RSC019	A. tumefaciens L27	ChrI_RagTag	33622243	A	T	T>A	TTA	T[T>A]A		intergenic
PT36	RSC019	A. tumefaciens L27	ChrV_RagTag	352748	C	T	C>T	ACG	A[C>T]G		intergenic
PT36	RSC019	A. tumefaciens L27	ChrV_RagTag	9918361	A	T	T>A	TTA	T[T>A]A		intron	RSC019000012870	intron|RSC019000012870||protein_coding
PT36	RSC019	A. tumefaciens L27	ChrV_RagTag	21886581	C	A	C>A	TCT	T[C>A]T		intron	RSC019000022976	intron|RSC019000022976||protein_coding
PT36	RSC019	A. tumefaciens L27	ChrX_RagTag	2870903	C	A	C>A	GCA	G[C>A]A		intron	RSC019000008003	intron|RSC019000008003||protein_coding
PT36	RSC019	A. tumefaciens L27	ChrX_RagTag	3802066	G	A	C>T	ACT	A[C>T]T		intergenic
PT37	RSC019	A. tumefaciens L27	ChrII_RagTag	978050	C	G	C>G	TCG	T[C>G]G		intron	RSC019000025273	intron|RSC019000025273||protein_coding
PT37	RSC019	A. tumefaciens L27	ChrII_RagTag	7552539	G	C	C>G	CCG	C[C>G]G		synonymous,missense	RSC019000015009	synonymous|RSC019000015009|RSC019000015009|protein_coding|-|65T|7552539G>C,missense|RSC019000003825|RSC019000003825|protein_coding|+|186G>186R|7552539G>C
PT37	RSC019	A. tumefaciens L27	ChrII_RagTag	10026121	G	A	C>T	GCC	G[C>T]C		intron	RSC019000017388	intron|RSC019000017388||protein_coding
PT37	RSC019	A. tumefaciens L27	ChrII_RagTag	18431179	C	T	C>T	TCG	T[C>T]G		intron	RSC019000005365	intron|RSC019000005365||protein_coding
PT37	RSC019	A. tumefaciens L27	ChrIV_RagTag	1991105	G	A	C>T	ACA	A[C>T]A		missense	RSC019000016800	missense|RSC019000016800|RSC019000016800|protein_coding|-|341T>341I|1991105G>A
PT37	RSC019	A. tumefaciens L27	ChrIV_RagTag	14951494	C	A	C>A	TCG	T[C>A]G		intergenic
PT37	RSC019	A. tumefaciens L27	ChrIV_RagTag	24278947	C	G	C>G	TCC	T[C>G]C		intron	RSC019000001065	intron|RSC019000001065||protein_coding
PT37	RSC019	A. tumefaciens L27	ChrI_RagTag	1455502	G	T	C>A	TCC	T[C>A]C		intergenic
PT37	RSC019	A. tumefaciens L27	ChrI_RagTag	8118599	G	A	C>T	CCT	C[C>T]T		intergenic
PT37	RSC019	A. tumefaciens L27	ChrI_RagTag	14827572	C	T	C>T	CCT	C[C>T]T		intron	RSC019000017866	intron|RSC019000017866||protein_coding
PT37	RSC019	A. tumefaciens L27	ChrI_RagTag	14963776	G	A	C>T	GCT	G[C>T]T		intron	RSC019000011763	intron|RSC019000011763||protein_coding
PT37	RSC019	A. tumefaciens L27	ChrI_RagTag	29194692	G	C	C>G	CCA	C[C>G]A		intron	RSC019000015426	intron|RSC019000015426||protein_coding
PT37	RSC019	A. tumefaciens L27	ChrI_RagTag	29313604	G	C	C>G	ACC	A[C>G]C		missense	RSC019000001262	missense|RSC019000001262|RSC019000001262|protein_coding|-|110T>110S|29313604G>C
PT37	RSC019	A. tumefaciens L27	ChrI_RagTag	29376558	G	A	C>T	ACG	A[C>T]G		missense	RSC019000021972	missense|RSC019000021972|RSC019000021972|protein_coding|+|326R>326H|29376558G>A
PT37	RSC019	A. tumefaciens L27	ChrI_RagTag	35854136	A	T	T>A	CTA	C[T>A]A		intergenic
PT37	RSC019	A. tumefaciens L27	ChrV_RagTag	3822706	C	T	C>T	TCA	T[C>T]A		intergenic
PT37	RSC019	A. tumefaciens L27	ChrV_RagTag	12387917	T	C	T>C	CTA	C[T>C]A		intron	RSC019000000831	intron|RSC019000000831||protein_coding
PT37	RSC019	A. tumefaciens L27	ChrV_RagTag	16822142	G	A	C>T	CCA	C[C>T]A		intergenic
PT37	RSC019	A. tumefaciens L27	ChrV_RagTag	20006156	C	T	C>T	GCT	G[C>T]T		intergenic
PT37	RSC019	A. tumefaciens L27	ChrV_RagTag	21732817	C	T	C>T	GCT	G[C>T]T		intergenic
PT37	RSC019	A. tumefaciens L27	ChrX_RagTag	2888228	A	C	T>G	TTT	T[T>G]T		intron	RSC019000012579	intron|RSC019000012579||protein_coding
PT37	RSC019	A. tumefaciens L27	ChrX_RagTag	9705120	C	T	C>T	ACG	A[C>T]G		intergenic
PT37	RSC019	A. tumefaciens L27	ChrX_RagTag	11312594	A	T	T>A	ATC	A[T>A]C		intron	RSC019000016563	intron|RSC019000016563||protein_coding
PT38	RSC019	A. tumefaciens L27	ChrIII_RagTag	7901422	A	G	T>C	GTC	G[T>C]C		intergenic
PT38	RSC019	A. tumefaciens L27	ChrIII_RagTag	14774190	C	T	C>T	TCA	T[C>T]A		intergenic
PT38	RSC019	A. tumefaciens L27	ChrIII_RagTag	17327109	A	T	T>A	CTC	C[T>A]C		intergenic
PT38	RSC019	A. tumefaciens L27	ChrIV_RagTag	7954720	C	T	C>T	GCA	G[C>T]A		synonymous	RSC019000007486	synonymous|RSC019000007486|RSC019000007486|protein_coding|-|34V|7954720C>T
PT38	RSC019	A. tumefaciens L27	ChrIV_RagTag	13581640	C	T	C>T	GCG	G[C>T]G		missense	RSC019000003274	missense|RSC019000003274|RSC019000003274|protein_coding|-|318A>318T|13581640C>T
PT38	RSC019	A. tumefaciens L27	ChrIV_RagTag	19885580	C	A	C>A	CCA	C[C>A]A		missense	RSC019000003211	missense|RSC019000003211|RSC019000003211|protein_coding|-|500L>500F|19885580C>A
PT38	RSC019	A. tumefaciens L27	ChrIV_RagTag	23319382	C	G	C>G	CCG	C[C>G]G		intron	RSC019000002835	intron|RSC019000002835||protein_coding
PT38	RSC019	A. tumefaciens L27	ChrIV_RagTag	24499388	C	T	C>T	TCC	T[C>T]C		intron	RSC019000006272	intron|RSC019000006272||protein_coding
PT38	RSC019	A. tumefaciens L27	ChrIV_RagTag	25184789	G	A	C>T	TCA	T[C>T]A		intron	RSC019000001690	intron|RSC019000001690||protein_coding
PT38	RSC019	A. tumefaciens L27	ChrIV_RagTag	29853090	C	T	C>T	ACT	A[C>T]T		synonymous	RSC019000016689	synonymous|RSC019000016689|RSC019000016689|protein_coding|+|147H|29853090C>T
PT38	RSC019	A. tumefaciens L27	ChrI_RagTag	14764407	A	G	T>C	GTG	G[T>C]G		missense	RSC019000019016	missense|RSC019000019016|RSC019000019016|protein_coding|-|144V>144A|14764407A>G
PT38	RSC019	A. tumefaciens L27	ChrI_RagTag	26628385	C	T	C>T	GCC	G[C>T]C		intergenic
PT38	RSC019	A. tumefaciens L27	ChrI_RagTag	30547416	G	A	C>T	GCT	G[C>T]T		missense	RSC019000004052	missense|RSC019000004052|RSC019000004052|protein_coding|-|981L>981F|30547416G>A
PT38	RSC019	A. tumefaciens L27	ChrI_RagTag	35728711	G	A	C>T	ACC	A[C>T]C		intron	RSC019000002383	intron|RSC019000002383||protein_coding
PT38	RSC019	A. tumefaciens L27	ChrV_RagTag	17103	A	T	T>A	ATT	A[T>A]T		intron	RSC019000024388	intron|RSC019000024388||protein_coding
PT38	RSC019	A. tumefaciens L27	ChrV_RagTag	2488344	G	T	C>A	TCG	T[C>A]G		intron	RSC019000021193	intron|RSC019000021193||protein_coding
PT38	RSC019	A. tumefaciens L27	ChrV_RagTag	11281900	C	A	C>A	TCT	T[C>A]T		intron	RSC019000001777	intron|RSC019000001777||protein_coding
PT38	RSC019	A. tumefaciens L27	ChrV_RagTag	16480735	C	A	C>A	TCC	T[C>A]C		intergenic
PT38	RSC019	A. tumefaciens L27	ChrV_RagTag	19947175	G	C	C>G	ACT	A[C>G]T		splice_region,missense	RSC019000019954	splice_region|RSC019000019954|RSC019000019954|protein_coding,missense|RSC019000019954|RSC019000019954|protein_coding|-|134T>134S|19947175G>C
PT38	RSC019	A. tumefaciens L27	ChrX_RagTag	185569	C	G	C>G	TCG	T[C>G]G		intergenic
PT38	RSC019	A. tumefaciens L27	ChrX_RagTag	11297617	G	A	C>T	TCT	T[C>T]T		synonymous	RSC019000018535	synonymous|RSC019000018535|RSC019000018535|protein_coding|+|113K|11297617G>A
PT38	RSC019	A. tumefaciens L27	ChrX_RagTag	12158079	A	T	T>A	ATT	A[T>A]T		intron	RSC019000021225	intron|RSC019000021225||protein_coding
PT38	RSC019	A. tumefaciens L27	ChrX_RagTag	12881824	C	T	C>T	CCC	C[C>T]C		intergenic
PT38	RSC019	A. tumefaciens L27	ChrX_RagTag	15428427	C	T	C>T	TCC	T[C>T]C		intron	RSC019000011756	intron|RSC019000011756||protein_coding
PT38	RSC019	A. tumefaciens L27	ChrX_RagTag	15899284	G	A	C>T	GCC	G[C>T]C		intergenic
PT39	RSC019	A. tumefaciens L27	ChrIII_RagTag	7713347	C	T	C>T	TCC	T[C>T]C		intron	RSC019000010448	intron|RSC019000010448||protein_coding
PT39	RSC019	A. tumefaciens L27	ChrIII_RagTag	10932068	A	C	T>G	ATA	A[T>G]A		intron	RSC019000000013	intron|RSC019000000013||protein_coding
PT39	RSC019	A. tumefaciens L27	ChrIII_RagTag	15697230	G	A	C>T	CCC	C[C>T]C		intergenic
PT39	RSC019	A. tumefaciens L27	ChrIII_RagTag	17932865	G	A	C>T	TCC	T[C>T]C		intron	RSC019000000396	intron|RSC019000000396||protein_coding
PT39	RSC019	A. tumefaciens L27	ChrII_RagTag	21623479	C	T	C>T	TCA	T[C>T]A		missense	RSC019000012342	missense|RSC019000012342|RSC019000012342|protein_coding|+|78S>78L|21623479C>T
PT39	RSC019	A. tumefaciens L27	ChrIV_RagTag	29870920	G	T	C>A	TCC	T[C>A]C		intergenic
PT39	RSC019	A. tumefaciens L27	ChrI_RagTag	6734474	A	C	T>G	CTT	C[T>G]T		intergenic
PT39	RSC019	A. tumefaciens L27	ChrI_RagTag	11208093	T	A	T>A	GTA	G[T>A]A		synonymous	RSC019000005326	synonymous|RSC019000005326|RSC019000005326|protein_coding|-|226V|11208093T>A
PT39	RSC019	A. tumefaciens L27	ChrI_RagTag	12318767	A	T	T>A	ATA	A[T>A]A		splice_region,stop_gained	RSC019000006321	splice_region|RSC019000006321|RSC019000006321|protein_coding,stop_gained|RSC019000006321|RSC019000006321|protein_coding|-|452Y>452*|12318767A>T
PT39	RSC019	A. tumefaciens L27	ChrI_RagTag	15029109	G	A	C>T	TCG	T[C>T]G		intron	RSC019000001636	intron|RSC019000001636||protein_coding
PT39	RSC019	A. tumefaciens L27	ChrI_RagTag	27742746	C	T	C>T	GCG	G[C>T]G		intergenic
PT39	RSC019	A. tumefaciens L27	ChrV_RagTag	4643539	T	A	T>A	ATC	A[T>A]C		intergenic
PT39	RSC019	A. tumefaciens L27	ChrV_RagTag	6187552	C	T	C>T	TCG	T[C>T]G		5_prime_utr	RSC019000002023	5_prime_utr|RSC019000002023|RSC019000002023|protein_coding
PT39	RSC019	A. tumefaciens L27	ChrV_RagTag	17095715	G	A	C>T	TCA	T[C>T]A		intergenic
PT39	RSC019	A. tumefaciens L27	ChrV_RagTag	18264362	C	G	C>G	TCT	T[C>G]T		missense	RSC019000024610	missense|RSC019000024610|RSC019000024610|protein_coding|+|280F>280L|18264362C>G
PT39	RSC019	A. tumefaciens L27	ChrX_RagTag	4000029	G	T	C>A	ACT	A[C>A]T		missense	RSC019000014825	missense|RSC019000014825|RSC019000014825|protein_coding|+|301E>301D|4000029G>T
PT39	RSC019	A. tumefaciens L27	ChrX_RagTag	6357773	C	T	C>T	CCT	C[C>T]T		intergenic
PT39	RSC019	A. tumefaciens L27	ChrX_RagTag	7225762	C	T	C>T	TCC	T[C>T]C		missense	RSC019000020769	missense|RSC019000020769|RSC019000020769|protein_coding|-|75E>75K|7225762C>T
PT39	RSC019	A. tumefaciens L27	ChrX_RagTag	9340345	C	A	C>A	GCA	G[C>A]A		intron	RSC019000018672	intron|RSC019000018672||protein_coding
PT39	RSC019	A. tumefaciens L27	ChrX_RagTag	14464324	G	A	C>T	GCC	G[C>T]C		missense	RSC019000015726	missense|RSC019000015726|RSC019000015726|protein_coding|+|640G>640D|14464324G>A
PT40	RSC019	A. tumefaciens L27	ChrIII_RagTag	648855	A	T	T>A	TTA	T[T>A]A		intron	RSC019000006148	intron|RSC019000006148||protein_coding
PT40	RSC019	A. tumefaciens L27	ChrIII_RagTag	1333838	G	A	C>T	TCA	T[C>T]A		intron	RSC019000004094	intron|RSC019000004094||protein_coding
PT40	RSC019	A. tumefaciens L27	ChrIII_RagTag	5911391	G	T	C>A	ACC	A[C>A]C		intron	RSC019000010529	intron|RSC019000010529||protein_coding
PT40	RSC019	A. tumefaciens L27	ChrIII_RagTag	16077339	G	A	C>T	ACG	A[C>T]G		intron	RSC019000012905	intron|RSC019000012905||protein_coding
PT40	RSC019	A. tumefaciens L27	ChrII_RagTag	6506519	T	A	T>A	TTA	T[T>A]A		intron	RSC019000017300	intron|RSC019000017300||protein_coding
PT40	RSC019	A. tumefaciens L27	ChrII_RagTag	13603081	A	T	T>A	CTC	C[T>A]C		intergenic
PT40	RSC019	A. tumefaciens L27	ChrII_RagTag	16551376	G	A	C>T	ACA	A[C>T]A		intergenic
PT40	RSC019	A. tumefaciens L27	ChrII_RagTag	18961484	G	A	C>T	ACT	A[C>T]T		intron	RSC019000004077	intron|RSC019000004077||protein_coding
PT40	RSC019	A. tumefaciens L27	ChrIV_RagTag	788357	G	A	C>T	GCG	G[C>T]G		missense	RSC019000002405	missense|RSC019000002405|RSC019000002405|protein_coding|+|646A>646T|788357G>A
PT40	RSC019	A. tumefaciens L27	ChrIV_RagTag	14364931	T	C	T>C	ATT	A[T>C]T		intron	RSC019000009809	intron|RSC019000009809||protein_coding
PT40	RSC019	A. tumefaciens L27	ChrIV_RagTag	24215079	C	T	C>T	TCC	T[C>T]C		intergenic
PT40	RSC019	A. tumefaciens L27	ChrI_RagTag	9044238	C	T	C>T	ACT	A[C>T]T		intergenic
PT40	RSC019	A. tumefaciens L27	ChrI_RagTag	13558387	A	G	T>C	ATG	A[T>C]G		synonymous	RSC019000014982	synonymous|RSC019000014982|RSC019000014982|protein_coding|+|546T|13558387A>G
PT40	RSC019	A. tumefaciens L27	ChrI_RagTag	17133112	T	G	T>G	ATC	A[T>G]C		intron	RSC019000012021	intron|RSC019000012021||protein_coding
PT40	RSC019	A. tumefaciens L27	ChrI_RagTag	29989058	G	T	C>A	ACA	A[C>A]A		intron	RSC019000005701	intron|RSC019000005701||protein_coding
PT40	RSC019	A. tumefaciens L27	ChrI_RagTag	37395285	A	T	T>A	ATT	A[T>A]T		intron	RSC019000006777	intron|RSC019000006777||protein_coding
PT40	RSC019	A. tumefaciens L27	ChrV_RagTag	2846172	G	A	C>T	GCC	G[C>T]C		intron	RSC019000001541	intron|RSC019000001541||protein_coding
PT40	RSC019	A. tumefaciens L27	ChrV_RagTag	7776479	G	T	C>A	TCA	T[C>A]A		intron	RSC019000009844	intron|RSC019000009844||protein_coding
PT40	RSC019	A. tumefaciens L27	ChrV_RagTag	8101064	A	G	T>C	GTG	G[T>C]G		intron	RSC019000005199	intron|RSC019000005199||protein_coding
PT40	RSC019	A. tumefaciens L27	ChrV_RagTag	12239623	C	T	C>T	GCT	G[C>T]T		intron	RSC019000007669	intron|RSC019000007669||protein_coding
PT40	RSC019	A. tumefaciens L27	ChrV_RagTag	13608871	T	G	T>G	CTT	C[T>G]T		intron	RSC019000005753	intron|RSC019000005753||protein_coding
PT40	RSC019	A. tumefaciens L27	ChrV_RagTag	17617511	G	A	C>T	ACG	A[C>T]G		missense	RSC019000004115	missense|RSC019000004115|RSC019000004115|protein_coding|+|1855V>1855M|17617511G>A
PT40	RSC019	A. tumefaciens L27	ChrV_RagTag	18748461	C	T	C>T	TCA	T[C>T]A		intron	RSC019000008177	intron|RSC019000008177||protein_coding
PT40	RSC019	A. tumefaciens L27	ChrX_RagTag	7109653	C	T	C>T	CCA	C[C>T]A		intergenic
PT40	RSC019	A. tumefaciens L27	ChrX_RagTag	9159722	T	C	T>C	CTC	C[T>C]C		intergenic
PT41	RSC019	A. tumefaciens L27	ChrIII_RagTag	2571730	T	A	T>A	TTA	T[T>A]A		intron	RSC019000000584	intron|RSC019000000584||protein_coding
PT41	RSC019	A. tumefaciens L27	ChrIII_RagTag	8572736	G	T	C>A	CCA	C[C>A]A		intron	RSC019000007040	intron|RSC019000007040||protein_coding
PT41	RSC019	A. tumefaciens L27	ChrIII_RagTag	15789420	C	A	C>A	GCC	G[C>A]C		intron	RSC019000000871	intron|RSC019000000871||protein_coding
PT41	RSC019	A. tumefaciens L27	ChrII_RagTag	156762	T	A	T>A	TTA	T[T>A]A		intron	RSC019000003836	intron|RSC019000003836||protein_coding
PT41	RSC019	A. tumefaciens L27	ChrII_RagTag	16495159	G	A	C>T	TCG	T[C>T]G		intergenic
PT41	RSC019	A. tumefaciens L27	ChrII_RagTag	16594429	G	A	C>T	ACG	A[C>T]G		intron	RSC019000011345	intron|RSC019000011345||protein_coding
PT41	RSC019	A. tumefaciens L27	ChrII_RagTag	19360574	G	C	C>G	CCG	C[C>G]G		synonymous	RSC019000013485	synonymous|RSC019000013485|RSC019000013485|protein_coding|+|290T|19360574G>C
PT41	RSC019	A. tumefaciens L27	ChrII_RagTag	22770228	C	T	C>T	CCG	C[C>T]G		intergenic
PT41	RSC019	A. tumefaciens L27	ChrIV_RagTag	10437896	T	A	T>A	ATA	A[T>A]A		intergenic
PT41	RSC019	A. tumefaciens L27	ChrIV_RagTag	11229613	C	T	C>T	CCA	C[C>T]A		intergenic
PT41	RSC019	A. tumefaciens L27	ChrIV_RagTag	14375801	C	G	C>G	GCT	G[C>G]T		missense	RSC019000011648	missense|RSC019000011648|RSC019000011648|protein_coding|+|264A>264G|14375801C>G
PT41	RSC019	A. tumefaciens L27	ChrIV_RagTag	26190692	C	T	C>T	CCC	C[C>T]C		intergenic
PT41	RSC019	A. tumefaciens L27	ChrI_RagTag	4464749	T	A	T>A	ATG	A[T>A]G		intron	RSC019000002905	intron|RSC019000002905||protein_coding
PT41	RSC019	A. tumefaciens L27	ChrI_RagTag	9034106	C	A	C>A	ACG	A[C>A]G		intergenic
PT41	RSC019	A. tumefaciens L27	ChrI_RagTag	10689204	G	A	C>T	TCC	T[C>T]C		missense	RSC019000000284	missense|RSC019000000284|RSC019000000284|protein_coding|-|682S>682F|10689204G>A
PT41	RSC019	A. tumefaciens L27	ChrI_RagTag	14116293	C	T	C>T	ACA	A[C>T]A		intergenic
PT41	RSC019	A. tumefaciens L27	ChrI_RagTag	15144051	T	A	T>A	TTC	T[T>A]C		intergenic
PT41	RSC019	A. tumefaciens L27	ChrI_RagTag	37694862	T	C	T>C	GTG	G[T>C]G		intron	RSC019000015671	intron|RSC019000015671||protein_coding
PT41	RSC019	A. tumefaciens L27	ChrV_RagTag	1479472	G	A	C>T	ACT	A[C>T]T		intron	RSC019000008185	intron|RSC019000008185||protein_coding
PT41	RSC019	A. tumefaciens L27	ChrV_RagTag	8537850	G	A	C>T	GCG	G[C>T]G		intergenic
PT41	RSC019	A. tumefaciens L27	ChrV_RagTag	8831311	G	A	C>T	ACA	A[C>T]A		intergenic
PT41	RSC019	A. tumefaciens L27	ChrV_RagTag	11119914	C	T	C>T	TCA	T[C>T]A		intron	RSC019000000696	intron|RSC019000000696||protein_coding
PT41	RSC019	A. tumefaciens L27	ChrX_RagTag	16247342	G	T	C>A	ACA	A[C>A]A		intergenic
PT42	RSC019	H. alvei LRB17	ChrIII_RagTag	4079798	T	C	T>C	TTG	T[T>C]G		intron	RSC019000017896	intron|RSC019000017896||protein_coding
PT42	RSC019	H. alvei LRB17	ChrIII_RagTag	5776681	C	T	C>T	CCC	C[C>T]C		intergenic
PT42	RSC019	H. alvei LRB17	ChrIV_RagTag	5210942	C	G	C>G	GCA	G[C>G]A		missense	RSC019000001514	missense|RSC019000001514|RSC019000001514|protein_coding|-|808A>808P|5210942C>G
PT42	RSC019	H. alvei LRB17	ChrIV_RagTag	18098618	G	A	C>T	TCG	T[C>T]G		missense	RSC019000001746	missense|RSC019000001746|RSC019000001746|protein_coding|-|46R>46C|18098618G>A
PT42	RSC019	H. alvei LRB17	ChrI_RagTag	7655942	A	G	T>C	TTA	T[T>C]A		intron	RSC019000012651	intron|RSC019000012651||protein_coding
PT42	RSC019	H. alvei LRB17	ChrI_RagTag	13191261	G	T	C>A	ACG	A[C>A]G		intergenic
PT42	RSC019	H. alvei LRB17	ChrI_RagTag	17242262	G	A	C>T	TCG	T[C>T]G		missense	RSC019000015599	missense|RSC019000015599|RSC019000015599|protein_coding|+|12D>12N|17242262G>A
PT42	RSC019	H. alvei LRB17	ChrI_RagTag	24274638	G	T	C>A	CCC	C[C>A]C		intron	RSC019000025216	intron|RSC019000025216||protein_coding
PT42	RSC019	H. alvei LRB17	ChrI_RagTag	31114857	C	T	C>T	TCG	T[C>T]G		missense	RSC019000000903	missense|RSC019000000903|RSC019000000903|protein_coding|+|27S>27L|31114857C>T
PT42	RSC019	H. alvei LRB17	ChrI_RagTag	31676875	G	T	C>A	TCC	T[C>A]C		missense	RSC019000007081	missense|RSC019000007081|RSC019000007081|protein_coding|+|203R>203S|31676875G>T
PT42	RSC019	H. alvei LRB17	ChrI_RagTag	32173456	C	T	C>T	ACA	A[C>T]A		missense	RSC019000018360	missense|RSC019000018360|RSC019000018360|protein_coding|-|1150V>1150M|32173456C>T
PT42	RSC019	H. alvei LRB17	ChrV_RagTag	18338640	G	A	C>T	GCC	G[C>T]C		intron	RSC019000014233	intron|RSC019000014233||protein_coding
PT42	RSC019	H. alvei LRB17	ChrV_RagTag	22188127	T	A	T>A	ATA	A[T>A]A		intron	RSC019000024806	intron|RSC019000024806||protein_coding
PT42	RSC019	H. alvei LRB17	ChrX_RagTag	3288055	T	C	T>C	CTT	C[T>C]T		missense	RSC019000017672	missense|RSC019000017672|RSC019000017672|protein_coding|-|270K>270R|3288055T>C
PT42	RSC019	H. alvei LRB17	ChrX_RagTag	15375324	T	G	T>G	TTA	T[T>G]A		intergenic
PT43	RSC019	H. alvei LRB17	ChrIII_RagTag	6950858	G	T	C>A	GCA	G[C>A]A		intron	RSC019000023310	intron|RSC019000023310||protein_coding
PT43	RSC019	H. alvei LRB17	ChrIII_RagTag	8481187	G	C	C>G	TCT	T[C>G]T		intergenic
PT43	RSC019	H. alvei LRB17	ChrIII_RagTag	15889652	C	T	C>T	GCG	G[C>T]G		intron	RSC019000006524	intron|RSC019000006524||protein_coding
PT43	RSC019	H. alvei LRB17	ChrIII_RagTag	15900071	T	C	T>C	ATT	A[T>C]T		intron	RSC019000012389	intron|RSC019000012389||protein_coding
PT43	RSC019	H. alvei LRB17	ChrIII_RagTag	16870067	C	T	C>T	TCT	T[C>T]T		intergenic
PT43	RSC019	H. alvei LRB17	ChrII_RagTag	5796132	G	A	C>T	TCT	T[C>T]T		intergenic
PT43	RSC019	H. alvei LRB17	ChrII_RagTag	9910145	T	G	T>G	ATC	A[T>G]C		intergenic
PT43	RSC019	H. alvei LRB17	ChrII_RagTag	10985857	G	A	C>T	TCC	T[C>T]C		intergenic
PT43	RSC019	H. alvei LRB17	ChrII_RagTag	13213612	G	A	C>T	ACT	A[C>T]T		intron	RSC019000009953	intron|RSC019000009953||protein_coding
PT43	RSC019	H. alvei LRB17	ChrIV_RagTag	234276	C	A	C>A	GCA	G[C>A]A		missense	RSC019000011398	missense|RSC019000011398|RSC019000011398|protein_coding|-|267M>267I|234276C>A
PT43	RSC019	H. alvei LRB17	ChrIV_RagTag	14871956	G	A	C>T	CCG	C[C>T]G		intron	RSC019000016573	intron|RSC019000016573||protein_coding
PT43	RSC019	H. alvei LRB17	ChrIV_RagTag	19414559	A	G	T>C	ATT	A[T>C]T		intron	RSC019000013820	intron|RSC019000013820||protein_coding
PT43	RSC019	H. alvei LRB17	ChrIV_RagTag	25489013	G	A	C>T	GCC	G[C>T]C		intron	RSC019000011433	intron|RSC019000011433||protein_coding
PT43	RSC019	H. alvei LRB17	ChrI_RagTag	12562164	C	T	C>T	GCT	G[C>T]T		missense	RSC019000003262	missense|RSC019000003262|RSC019000003262|protein_coding|+|707A>707V|12562164C>T
PT43	RSC019	H. alvei LRB17	ChrI_RagTag	13864354	C	A	C>A	ACA	A[C>A]A		intergenic
PT43	RSC019	H. alvei LRB17	ChrI_RagTag	24192349	C	A	C>A	ACG	A[C>A]G		missense	RSC019000011972	missense|RSC019000011972|RSC019000011972|protein_coding|+|3460D>3460E|24192349C>A
PT43	RSC019	H. alvei LRB17	ChrI_RagTag	24279749	G	C	C>G	CCC	C[C>G]C		intergenic
PT43	RSC019	H. alvei LRB17	ChrI_RagTag	26236152	C	T	C>T	TCG	T[C>T]G		intron	RSC019000019328	intron|RSC019000019328||protein_coding
PT43	RSC019	H. alvei LRB17	ChrV_RagTag	6331806	C	T	C>T	TCC	T[C>T]C		intron	RSC019000007806	intron|RSC019000007806||protein_coding
PT44	RSC019	H. alvei LRB17	ChrIII_RagTag	173707	A	T	T>A	GTC	G[T>A]C		intron	RSC019000002846	intron|RSC019000002846||protein_coding
PT44	RSC019	H. alvei LRB17	ChrIII_RagTag	2038267	T	A	T>A	ATA	A[T>A]A		intron	RSC019000023674	intron|RSC019000023674||protein_coding
PT44	RSC019	H. alvei LRB17	ChrIII_RagTag	11030185	G	A	C>T	GCA	G[C>T]A		missense	RSC019000006181	missense|RSC019000006181|RSC019000006181|protein_coding|+|16A>16T|11030185G>A
PT44	RSC019	H. alvei LRB17	ChrIII_RagTag	11581187	G	A	C>T	TCT	T[C>T]T		intron	RSC019000013476	intron|RSC019000013476||protein_coding
PT44	RSC019	H. alvei LRB17	ChrIII_RagTag	12308276	G	A	C>T	ACG	A[C>T]G		missense	RSC019000004812	missense|RSC019000004812|RSC019000004812|protein_coding|-|248T>248M|12308276G>A
PT44	RSC019	H. alvei LRB17	ChrIII_RagTag	17269347	G	A	C>T	GCA	G[C>T]A		intergenic
PT44	RSC019	H. alvei LRB17	ChrIII_RagTag	18922228	C	A	C>A	TCC	T[C>A]C		intron	RSC019000015014	intron|RSC019000015014||protein_coding
PT44	RSC019	H. alvei LRB17	ChrII_RagTag	14487132	G	C	C>G	ACC	A[C>G]C		intron	RSC019000006128	intron|RSC019000006128||protein_coding
PT44	RSC019	H. alvei LRB17	ChrII_RagTag	14601229	G	A	C>T	TCG	T[C>T]G		intergenic
PT44	RSC019	H. alvei LRB17	ChrII_RagTag	19600722	A	T	T>A	CTT	C[T>A]T		intron	RSC019000018128	intron|RSC019000018128||protein_coding
PT44	RSC019	H. alvei LRB17	ChrII_RagTag	22862376	G	C	C>G	ACG	A[C>G]G		intron	RSC019000002223	intron|RSC019000002223||protein_coding
PT44	RSC019	H. alvei LRB17	ChrIV_RagTag	1798707	G	T	C>A	GCC	G[C>A]C		intergenic
PT44	RSC019	H. alvei LRB17	ChrIV_RagTag	6170587	A	G	T>C	GTT	G[T>C]T		intergenic
PT44	RSC019	H. alvei LRB17	ChrIV_RagTag	12834910	C	T	C>T	GCA	G[C>T]A		missense	RSC019000008469	missense|RSC019000008469|RSC019000008469|protein_coding|-|268A>268T|12834910C>T
PT44	RSC019	H. alvei LRB17	ChrIV_RagTag	14251203	T	A	T>A	TTT	T[T>A]T		intergenic
PT44	RSC019	H. alvei LRB17	ChrIV_RagTag	29869096	C	A	C>A	TCT	T[C>A]T		intergenic
PT44	RSC019	H. alvei LRB17	ChrIV_RagTag	30228602	C	T	C>T	GCC	G[C>T]C		intergenic
PT44	RSC019	H. alvei LRB17	ChrI_RagTag	4491886	G	T	C>A	ACA	A[C>A]A		intergenic
PT44	RSC019	H. alvei LRB17	ChrI_RagTag	9896978	T	A	T>A	TTA	T[T>A]A		intron	RSC019000002647	intron|RSC019000002647||protein_coding
PT44	RSC019	H. alvei LRB17	ChrI_RagTag	12717368	G	A	C>T	TCC	T[C>T]C		missense	RSC019000008123	missense|RSC019000008123|RSC019000008123|protein_coding|+|148G>148E|12717368G>A
PT44	RSC019	H. alvei LRB17	ChrI_RagTag	18015056	C	A	C>A	ACA	A[C>A]A		intergenic
[truncated: 895 more rows]

## Sheet: Indel
MALine	Strain	Bacteria	Chromosome	Position	Ref_allele	Alt_allele	Consequence	GeneID	BCSQ
MA_68	PS312	E. coli OP50	ChrIV	636568	G	GA	intron	PPA27452	intron|PPA27452||protein_coding
Pristionchus pacificus Mutation accumulation line 24	PS312	E. coli OP50	ChrI	4019172	CA	C	intron	PPA42087	intron|PPA42087||protein_coding
Pristionchus pacificus Mutation accumulation line 24	PS312	E. coli OP50	ChrI	7408205	TC	T	3_prime_utr	ppa_stranded_DN25544_c0_g1_i1	3_prime_utr|ppa_stranded_DN25544_c0_g1_i1|ppa_stranded_DN25544_c0_g1_i1|protein_coding
Pristionchus pacificus Mutation accumulation line 24	PS312	E. coli OP50	ChrI	18715833	G	GC	intergenic
Pristionchus pacificus Mutation accumulation line 24	PS312	E. coli OP50	ChrI	21293698	AG	A	intergenic
Pristionchus pacificus Mutation accumulation line 24	PS312	E. coli OP50	ChrI	22897702	A	AG	intergenic
Pristionchus pacificus Mutation accumulation line 24	PS312	E. coli OP50	ChrI	24259336	G	GC	intergenic
Pristionchus pacificus Mutation accumulation line 24	PS312	E. coli OP50	ChrI	26751806	A	ACT	intron	Iso_D.3754.1	intron|Iso_D.3754.1||protein_coding
Pristionchus pacificus Mutation accumulation line 24	PS312	E. coli OP50	ChrI	28425194	C	CT	intron	PPA20087	intron|PPA20087||protein_coding
Pristionchus pacificus Mutation accumulation line 24	PS312	E. coli OP50	ChrI	31574077	A	AG	intergenic
Pristionchus pacificus Mutation accumulation line 24	PS312	E. coli OP50	ChrI	33546208	T	TC	intergenic
Pristionchus pacificus Mutation accumulation line 24	PS312	E. coli OP50	ChrI	34783818	TC	T	intergenic
Pristionchus pacificus Mutation accumulation line 24	PS312	E. coli OP50	ChrII	3923779	AG	A	intergenic
Pristionchus pacificus Mutation accumulation line 24	PS312	E. coli OP50	ChrII	4467077	T	TA	intron	PPA07659	intron|PPA07659||protein_coding
Pristionchus pacificus Mutation accumulation line 24	PS312	E. coli OP50	ChrII	7217712	GC	G	intron	PPA21013	intron|PPA21013||protein_coding
Pristionchus pacificus Mutation accumulation line 24	PS312	E. coli OP50	ChrII	16882501	T	TC	intergenic
Pristionchus pacificus Mutation accumulation line 24	PS312	E. coli OP50	ChrII	17828761	G	GT	intron	ppa_stranded_DN30185_c0_g1_i3	intron|ppa_stranded_DN30185_c0_g1_i3||protein_coding
Pristionchus pacificus Mutation accumulation line 24	PS312	E. coli OP50	ChrIII	4873974	TG	T	intron	PPA08393	intron|PPA08393||protein_coding
Pristionchus pacificus Mutation accumulation line 24	PS312	E. coli OP50	ChrIII	7452550	A	AC	intron	PPA15267	intron|PPA15267||protein_coding
Pristionchus pacificus Mutation accumulation line 24	PS312	E. coli OP50	ChrIII	8100053	A	AG	intron	PPA15387	intron|PPA15387||protein_coding
Pristionchus pacificus Mutation accumulation line 24	PS312	E. coli OP50	ChrIII	8746800	A	AC	intergenic
Pristionchus pacificus Mutation accumulation line 24	PS312	E. coli OP50	ChrIII	10886616	TA	T	intergenic
Pristionchus pacificus Mutation accumulation line 24	PS312	E. coli OP50	ChrIII	10917749	TC	T	intergenic
Pristionchus pacificus Mutation accumulation line 24	PS312	E. coli OP50	ChrIV	413954	T	TA	intergenic
Pristionchus pacificus Mutation accumulation line 24	PS312	E. coli OP50	ChrIV	681106	A	AG	intron	PPA26105	intron|PPA26105||protein_coding
Pristionchus pacificus Mutation accumulation line 24	PS312	E. coli OP50	ChrIV	3108958	TC	T	intergenic
Pristionchus pacificus Mutation accumulation line 24	PS312	E. coli OP50	ChrIV	6329653	G	GC	intron	Contig28-snapTAU.295	intron|Contig28-snapTAU.295||protein_coding
Pristionchus pacificus Mutation accumulation line 24	PS312	E. coli OP50	ChrIV	6581638	A	AG	intron	PPA29952	intron|PPA29952||protein_coding
Pristionchus pacificus Mutation accumulation line 24	PS312	E. coli OP50	ChrIV	26836030	T	TG	intron	PPA13721	intron|PPA13721||protein_coding
Pristionchus pacificus Mutation accumulation line 24	PS312	E. coli OP50	ChrIV	27999040	A	AG	intron	PPA05045	intron|PPA05045||protein_coding
Pristionchus pacificus Mutation accumulation line 24	PS312	E. coli OP50	ChrV	2241536	A	AG	intron	PPA05492	intron|PPA05492||protein_coding
Pristionchus pacificus Mutation accumulation line 24	PS312	E. coli OP50	ChrV	2392303	A	AG	intron	PPA28052	intron|PPA28052||protein_coding
Pristionchus pacificus Mutation accumulation line 24	PS312	E. coli OP50	ChrV	5045773	ATAAC	A	intergenic
Pristionchus pacificus Mutation accumulation line 24	PS312	E. coli OP50	ChrV	10430617	TC	T	intron	PPA09651	intron|PPA09651||protein_coding
Pristionchus pacificus Mutation accumulation line 24	PS312	E. coli OP50	ChrV	11562088	TC	T	intron	ppa_stranded_DN25797_c0_g4_i1	intron|ppa_stranded_DN25797_c0_g4_i1||protein_coding
Pristionchus pacificus Mutation accumulation line 24	PS312	E. coli OP50	ChrV	12129876	CG	C	intergenic
Pristionchus pacificus Mutation accumulation line 24	PS312	E. coli OP50	ChrV	12543927	T	TC	intergenic
Pristionchus pacificus Mutation accumulation line 24	PS312	E. coli OP50	ChrV	17165758	TC	T	intron	PPA11181	intron|PPA11181||protein_coding
Pristionchus pacificus Mutation accumulation line 24	PS312	E. coli OP50	ChrV	20418470	TC	T	intergenic
Pristionchus pacificus Mutation accumulation line 24	PS312	E. coli OP50	ChrV	22504432	AG	A	intron	PPA36074	intron|PPA36074||protein_coding
Pristionchus pacificus Mutation accumulation line 24	PS312	E. coli OP50	ChrX	2072390	A	AAAG	intergenic
MA line 66	PS312	E. coli OP50	ChrI	18056159	CG	C	intergenic
MA line 66	PS312	E. coli OP50	ChrI	20415713	G	GC	intergenic
MA line 66	PS312	E. coli OP50	ChrI	23864578	GC	G	intron	PPA19325	intron|PPA19325||protein_coding
MA line 66	PS312	E. coli OP50	ChrII	14560950	G	GC	frameshift	Iso_D.5787.1	frameshift|Iso_D.5787.1|Iso_D.5787.1|protein_coding|+|242MPPLFPIPFIDFNDGINNGPAPKKAKTDIWRPFE*>242MPPPLPDSFY*|14560950G>GC
MA 62	PS312	E. coli OP50	ChrI	7552467	TTCCC	T	stop_gained&frameshift	PPA29220	stop_gained&frameshift|PPA29220|PPA29220|protein_coding|-|416EGTMYVRWVDLEGVGPGDENLTDFRLARSFTLTRLENTGISPLASMASRAMQGFDCLSFPLPRRWNRRNTEECPMISNSDRCRACVTGVTTAADFLRYSTALLIHNTSHVYYDDELVYDDTEELIERQRQAITQMTKKTPFRSIFGSLFSNSTRMDNPVDDGSGDGGKMKMEGMEDDEEDDEPGPSNRLGRRGRRDSSSEEEKSAEQKEDKMRRNREEQLRRAAAGDRLIDSDDILAM>416ERCTFDGSTWRVWVRATRI*|7552467TTCCC>T
MA 62	PS312	E. coli OP50	ChrI	9325274	TATA	T	intergenic
MA 62	PS312	E. coli OP50	ChrI	16899527	GT	G	intron	PPA23314	intron|PPA23314||protein_coding
MA 62	PS312	E. coli OP50	ChrI	23261113	C	CGTT	intron	UMM-S7-72.15-mRNA-2_frag_1	intron|UMM-S7-72.15-mRNA-2_frag_1||protein_coding
MA 62	PS312	E. coli OP50	ChrI	29154887	AG	A	intergenic
MA 62	PS312	E. coli OP50	ChrI	29878769	C	CA	intron	ppa_stranded_DN20415_c0_g2_i1	intron|ppa_stranded_DN20415_c0_g2_i1||protein_coding
MA 62	PS312	E. coli OP50	ChrIII	11000345	A	AG	intron	PPA25365	intron|PPA25365||protein_coding
MA 62	PS312	E. coli OP50	ChrIII	18754519	TG	T	intron	PPA38087	intron|PPA38087||protein_coding
MA 62	PS312	E. coli OP50	ChrIV	11114887	GA	G	intron	ppa_stranded_DN28688_c0_g1_i4	intron|ppa_stranded_DN28688_c0_g1_i4||protein_coding
MA 62	PS312	E. coli OP50	ChrV	2760788	GCGATGTGC	G	frameshift	ppa_stranded_DN31621_c0_g16_i2	frameshift|ppa_stranded_DN31621_c0_g16_i2|ppa_stranded_DN31621_c0_g16_i2|protein_coding|-|94GTSLGTFCMRALAFWMPSGLLSALTYAPEAFMGLSYPSATALNSIISLAGMLLGVPTILWIAQSWHHGSGGLCSRRFGYANAFPIVTGTGLYSFSI*>94AGNLLHASASILDAFRAIERVDLRSRSIHGTIVSERNRPQLNHIARRNATWSADHSLDCSELASRIGGSLLSPIWICQCLPNRYWHRPIFILNM|2760788GCGATGTGC>G
MA 62	PS312	E. coli OP50	ChrV	3881553	G	GGTAAAAAT	intergenic
MA 62	PS312	E. coli OP50	ChrV	8988653	T	TC	intergenic
MA 62	PS312	E. coli OP50	ChrV	13148026	GAGTAT	G	frameshift	ppa_stranded_DN16562_c0_g1_i1	frameshift|ppa_stranded_DN16562_c0_g1_i1|ppa_stranded_DN16562_c0_g1_i1|protein_coding|-|276YTHPYLLSDNRHIPFHLHRRIFSSTPIRLLLSIPALLSIASISHISSSSPRFIRLLFILSTSLILIPAHLLEFRYFITPFILWRLYIPPPSSSFTSILELISNMAVFIFVFLLFLFKPFEWPHEPHILQRFMW*>276SPLSSF*|13148026GAGTAT>G
MA 62	PS312	E. coli OP50	ChrX	7801121	TG	T	intron	PPA09622	intron|PPA09622||protein_coding
MA39	PS312	E. coli OP50	ChrI	6887491	GT	G	intron	PPA02088	intron|PPA02088||protein_coding
MA39	PS312	E. coli OP50	ChrI	21767480	A	AC	intron	PPA33532	intron|PPA33532||protein_coding
MA39	PS312	E. coli OP50	ChrI	23190749	AG	A	intron	PPA07339	intron|PPA07339||protein_coding
MA39	PS312	E. coli OP50	ChrI	35907890	T	TC	intergenic
MA39	PS312	E. coli OP50	ChrI	38183031	GT	G	3_prime_utr	ppa_stranded_DN27720_c0_g1_i1	3_prime_utr|ppa_stranded_DN27720_c0_g1_i1|ppa_stranded_DN27720_c0_g1_i1|protein_coding
MA39	PS312	E. coli OP50	ChrII	4703447	A	AG	intron	PPA35300	intron|PPA35300||protein_coding
MA39	PS312	E. coli OP50	ChrII	9811601	T	TTC	intron	ppa_stranded_DN30029_c2_g2_i1	intron|ppa_stranded_DN30029_c2_g2_i1||protein_coding
MA39	PS312	E. coli OP50	ChrII	12437350	G	GC	start_lost	PPA45378	start_lost|PPA45378|PPA45378|protein_coding|+
MA39	PS312	E. coli OP50	ChrII	22131317	TTA	T	intron	PPA01959	intron|PPA01959||protein_coding
MA39	PS312	E. coli OP50	ChrIII	9082186	T	TC	intron	PPA19924	intron|PPA19924||protein_coding
MA39	PS312	E. coli OP50	ChrIII	9138696	T	TC	intron	PPA19916	intron|PPA19916||protein_coding
MA39	PS312	E. coli OP50	ChrIII	20064638	TC	T	intron	PPA14404	intron|PPA14404||protein_coding
MA39	PS312	E. coli OP50	ChrIV	7711274	GA	G	intron	PPA03725	intron|PPA03725||protein_coding
MA39	PS312	E. coli OP50	ChrIV	20020486	CGA	C	frameshift	Contig61-snapTAU.23	frameshift|Contig61-snapTAU.23|Contig61-snapTAU.23|protein_coding|-|267LATVVNRIPSIARMKAFSFIREDLFRNRFHSVDILYTISLLFFYLIFTFFHDSSVAGHSCVYDSPYSLPIISYNRYLFSISDNSTSSLLCQSSDLRMYRQCSCWVRPDYITFAVVVPLSVLIVNGIICTILVVIRLYQEQKSQLMTGKNHLKRRIISVLIMQFTLGMPWILQYFTLYAPTSTVFHYLFTIVNGSQGIVLLLLYIYRRERRMTSMRRRKGAAMVARGAQAREMGAKHTSEDEEYYDDELDGKSTDGIVDK*>267RYCSQSNTLHCADEGIFIYS*|20020486CGA>C
MA39	PS312	E. coli OP50	ChrIV	30450080	CCT	C	intron	ppa_stranded_DN29788_c4_g1_i2	intron|ppa_stranded_DN29788_c4_g1_i2||protein_coding
MA39	PS312	E. coli OP50	ChrV	8078758	GA	G	intron	PPA43332	intron|PPA43332||protein_coding
MA39	PS312	E. coli OP50	ChrV	12273633	AG	A	intergenic
MA line 21	PS312	E. coli OP50	ChrI	5595637	TTCTGGTTCCGGC	T	intron	PPA42174	intron|PPA42174||protein_coding
MA line 21	PS312	E. coli OP50	ChrI	22129850	A	AG	intron	ppa_stranded_DN15549_c0_g1_i1	intron|ppa_stranded_DN15549_c0_g1_i1||protein_coding
MA line 21	PS312	E. coli OP50	ChrI	22720422	AG	A	intron	PPA08345	intron|PPA08345||protein_coding
MA line 21	PS312	E. coli OP50	ChrI	24613631	AG	A	intron	PPA34986	intron|PPA34986||protein_coding
MA line 21	PS312	E. coli OP50	ChrI	28009575	G	GC	intron	PPA08419	intron|PPA08419||protein_coding
MA line 21	PS312	E. coli OP50	ChrI	28749540	T	TG	intron	ppa_stranded_DN20023_c0_g3_i1	intron|ppa_stranded_DN20023_c0_g3_i1||protein_coding
MA line 21	PS312	E. coli OP50	ChrI	30570314	A	AAG	intergenic
MA line 21	PS312	E. coli OP50	ChrII	4848425	CG	C	intergenic
MA line 21	PS312	E. coli OP50	ChrII	8009890	AG	A	intron	PPA02898	intron|PPA02898||protein_coding
MA line 21	PS312	E. coli OP50	ChrII	8774256	T	TC	intron	ppa_stranded_DN25823_c0_g2_i1	intron|ppa_stranded_DN25823_c0_g2_i1||protein_coding
MA line 21	PS312	E. coli OP50	ChrII	18844120	AG	A	intron	Iso_D.6199.1	intron|Iso_D.6199.1||protein_coding
MA line 21	PS312	E. coli OP50	ChrIII	11710001	A	AG	frameshift	ppa_stranded_DN31495_c2_g4_i2	frameshift|ppa_stranded_DN31495_c2_g4_i2|ppa_stranded_DN31495_c2_g4_i2|protein_coding|-|24SSSSLSLPPFSWMADDCRMARDETAVSALSFEKRTQLLNSKFAILNREFVRFLCDEVNKDAEIDLTPTVTSYIDNVKDLRRMYNLGAKEGEKEKRDGEIVRKKATARRRLKGGEGEKNTGGNTTLPCVPKTPQLKMSTPAGLSAPSTLEMSADISAISPFGGTAIKKVEKDAGDETLKALPPTIGAPSGGACGRKRAIRGGGPAGDGESIVFRGATQTTSSTPTITVKPPPITFQLPKGSAGFWDTKPAGDDNKEKKKDELKDEEKKDTLKGEDKKEETKPFTFGSGTAPKFTGFNFGGIASSSTESAP…
MA line 21	PS312	E. coli OP50	ChrIV	359641	A	AG	intergenic
MA line 21	PS312	E. coli OP50	ChrIV	5215369	GCACGA	G	intron	PPA16516	intron|PPA16516||protein_coding
MA line 21	PS312	E. coli OP50	ChrIV	6368534	AC	A	intergenic
MA line 21	PS312	E. coli OP50	ChrIV	9001951	ATGCGTTGTTTTCCGATCCCTCATGAT	A	intron	PPA40996	intron|PPA40996||protein_coding
MA line 21	PS312	E. coli OP50	ChrIV	14440549	T	TA	frameshift	PPA06050	frameshift|PPA06050|PPA06050|protein_coding|-|352LI*>352FNL|14440549T>TA
MA line 21	PS312	E. coli OP50	ChrIV	22290332	G	GC	intron	PPA11693	intron|PPA11693||protein_coding
MA line 21	PS312	E. coli OP50	ChrV	3303309	TC	T	intron	PPA27652	intron|PPA27652||protein_coding
MA line 21	PS312	E. coli OP50	ChrV	6227526	AATCTCTG	A	intergenic
MA line 21	PS312	E. coli OP50	ChrV	17324811	TCC	T	intron	PPA31307	intron|PPA31307||protein_coding
MA line 21	PS312	E. coli OP50	ChrV	20156540	TC	T	intergenic
MA line 21	PS312	E. coli OP50	ChrV	22408076	TC	T	intron	PPA23053	intron|PPA23053||protein_coding
MA line 21	PS312	E. coli OP50	ChrX	11461724	CTAAAAAACTAGCGGACGTAGTCCGCTAGTTTTTTT	C	intergenic
MA line 21	PS312	E. coli OP50	ChrX	13696587	TG	T	intron	ppa_stranded_DN26776_c0_g1_i2	intron|ppa_stranded_DN26776_c0_g1_i2||protein_coding
MA line 21	PS312	E. coli OP50	ChrX	15471413	TC	T	intergenic
MA line 36	PS312	E. coli OP50	ChrI	11088950	TC	T	intron	PPA37695	intron|PPA37695||protein_coding
MA line 36	PS312	E. coli OP50	ChrI	18970942	GA	G	intron	ppa_stranded_DN23255_c0_g1_i3	intron|ppa_stranded_DN23255_c0_g1_i3||protein_coding
MA line 36	PS312	E. coli OP50	ChrI	23887110	C	CT	intron	PPA34945	intron|PPA34945||protein_coding
MA line 36	PS312	E. coli OP50	ChrI	36833646	AC	A	intron	PPA38257	intron|PPA38257||protein_coding
MA line 36	PS312	E. coli OP50	ChrII	2531706	TC	T	intergenic
MA line 36	PS312	E. coli OP50	ChrII	4824378	CT	C	intron	PPA35314	intron|PPA35314||protein_coding
MA line 36	PS312	E. coli OP50	ChrII	17299065	ACGTT	A	intron	PPA08026	intron|PPA08026||protein_coding
MA line 36	PS312	E. coli OP50	ChrIII	3891783	AACACTTTATTTTC	A	intron	PPA05383	intron|PPA05383||protein_coding
MA line 36	PS312	E. coli OP50	ChrIII	4145154	A	AG	intron	PPA02977	intron|PPA02977||protein_coding
MA line 36	PS312	E. coli OP50	ChrIII	6635633	GT	G	intron	Iso_D.7142.1	intron|Iso_D.7142.1||protein_coding
MA line 36	PS312	E. coli OP50	ChrIII	8265884	TG	T	3_prime_utr	Iso_D.7387.1	3_prime_utr|Iso_D.7387.1|Iso_D.7387.1|protein_coding
MA line 36	PS312	E. coli OP50	ChrIII	9534884	T	TC	intergenic
MA line 36	PS312	E. coli OP50	ChrIV	18105912	T	TG	intron	PPA29912	intron|PPA29912||protein_coding
MA line 36	PS312	E. coli OP50	ChrV	4434064	T	TA	intergenic
MA line 36	PS312	E. coli OP50	ChrV	7808178	AG	A	intergenic
MA line 36	PS312	E. coli OP50	ChrV	13757830	ATTGATCT	A	intron	ppa_stranded_DN31678_c0_g4_i1	intron|ppa_stranded_DN31678_c0_g4_i1||protein_coding
MA line 36	PS312	E. coli OP50	ChrV	17713185	A	ACC	intron	Contig3-snap.137	intron|Contig3-snap.137||protein_coding
MA line 36	PS312	E. coli OP50	ChrV	22039118	GAGGCTTT	G	frameshift	ppa_stranded_DN27420_c0_g1_i2	frameshift|ppa_stranded_DN27420_c0_g1_i2|ppa_stranded_DN27420_c0_g1_i2|protein_coding|-|144LKPQNILVDNSGTVKLADFGLARGFSMPSRVYTHEIVTLWYRAPEVLMGTRFYSTAIDIWSLACIFAEMATGHALFEGDSEIDQLFKIFKVLGTPTSKNWPGVEKMADWKAQFPQWTGGIERLGEIIGDKLDDDGLNLLYIMMLYIPDNRVTAKAAISHRYLRNTLMNLPPLATLFDY*>144LRTSWWTTRGR*|22039118GAGGCTTT>G
MA line 36	PS312	E. coli OP50	ChrX	1981458	GT	G	intron	PPA06852	intron|PPA06852||protein_coding
MA line 36	PS312	E. coli OP50	ChrX	6834353	G	GT	intron	PPA18692	intron|PPA18692||protein_coding
MA line 36	PS312	E. coli OP50	ChrX	7256115	C	CAGTAGAAAGTCATGTTTATTTATTATTATTAGTA	intergenic
MA line 36	PS312	E. coli OP50	ChrX	11195040	GA	G	intergenic
MA line 36	PS312	E. coli OP50	ChrX	12209567	AG	A	intergenic
MA line 46	PS312	E. coli OP50	ChrI	1557682	T	TC	intergenic
MA line 46	PS312	E. coli OP50	ChrI	15932290	T	TC	intron	PPA32976	intron|PPA32976||protein_coding
MA line 46	PS312	E. coli OP50	ChrI	17563156	G	GC	intergenic
MA line 46	PS312	E. coli OP50	ChrI	18038890	A	AG	intron	PPA34609	intron|PPA34609||protein_coding
MA line 46	PS312	E. coli OP50	ChrI	26991409	TC	T	intron	ppa_stranded_DN21249_c0_g2_i1	intron|ppa_stranded_DN21249_c0_g2_i1||protein_coding
MA line 46	PS312	E. coli OP50	ChrII	6793928	A	AC	intergenic
MA line 46	PS312	E. coli OP50	ChrII	15566127	A	AC	intron	PPA08718	intron|PPA08718||protein_coding
MA line 46	PS312	E. coli OP50	ChrII	21149659	T	TC	intergenic
MA line 46	PS312	E. coli OP50	ChrIII	8035479	A	AG	intron	PPA15324	intron|PPA15324||protein_coding
MA line 46	PS312	E. coli OP50	ChrIII	11230841	A	AG	intron	ppa_stranded_DN31477_c0_g1_i1	intron|ppa_stranded_DN31477_c0_g1_i1||protein_coding
MA line 46	PS312	E. coli OP50	ChrIII	12380002	A	AG	intron	ppa_stranded_DN48845_c0_g1_i1	intron|ppa_stranded_DN48845_c0_g1_i1||protein_coding
MA line 46	PS312	E. coli OP50	ChrIII	19122013	A	ACCCCCCCCCCC	intron	Iso_D.8732.1	intron|Iso_D.8732.1||protein_coding
MA line 46	PS312	E. coli OP50	ChrIII	19798805	GC	G	intron	ppa_stranded_DN26488_c0_g1_i1	intron|ppa_stranded_DN26488_c0_g1_i1||protein_coding
MA line 46	PS312	E. coli OP50	ChrIII	21201716	TC	T	intron	PPA28576	intron|PPA28576||protein_coding
MA line 46	PS312	E. coli OP50	ChrIV	3552138	G	GGA	intron	PPA31806	intron|PPA31806||protein_coding
MA line 46	PS312	E. coli OP50	ChrIV	11243888	A	AACTCCCAGTTCAACTATGAGTT	intergenic
MA line 46	PS312	E. coli OP50	ChrIV	13226298	TCAATC	T	intron	PPA24295	intron|PPA24295||protein_coding
MA line 46	PS312	E. coli OP50	ChrIV	15092203	AG	A	intron	ppa_stranded_DN27563_c2_g1_i5	intron|ppa_stranded_DN27563_c2_g1_i5||protein_coding
MA line 46	PS312	E. coli OP50	ChrIV	15707074	TG	T	intron	PPA14865	intron|PPA14865||protein_coding
MA line 46	PS312	E. coli OP50	ChrIV	19177572	AG	A	intron	ppa_stranded_DN28634_c0_g1_i2	intron|ppa_stranded_DN28634_c0_g1_i2||protein_coding
MA line 46	PS312	E. coli OP50	ChrIV	19822101	TTCTC	T	intergenic
MA line 46	PS312	E. coli OP50	ChrIV	28662314	T	TC	intergenic
MA line 46	PS312	E. coli OP50	ChrIV	29711891	G	GT	intron	ppa_stranded_DN23167_c0_g4_i1	intron|ppa_stranded_DN23167_c0_g4_i1||protein_coding
MA line 46	PS312	E. coli OP50	ChrV	6451132	ATATGCTTTGCTAACATTGTACTTATACAATC	A	intron	PPA01167	intron|PPA01167||protein_coding
MA line 46	PS312	E. coli OP50	ChrV	10602431	A	AG	intron	PPA09744	intron|PPA09744||protein_coding
MA line 46	PS312	E. coli OP50	ChrV	10877325	A	ATC	intron	ppa_stranded_DN32755_c0_g1_i1	intron|ppa_stranded_DN32755_c0_g1_i1||protein_coding
MA line 46	PS312	E. coli OP50	ChrV	12461530	AG	A	intergenic
MA line 46	PS312	E. coli OP50	ChrV	16281243	GT	G	intron	PPA07474	intron|PPA07474||protein_coding
MA line 46	PS312	E. coli OP50	ChrV	21184174	T	TA	intergenic
MA line 46	PS312	E. coli OP50	ChrV	21381429	A	AG	intron	PPA24408	intron|PPA24408||protein_coding
MA line 30	PS312	E. coli OP50	ChrI	2741988	G	GC	intergenic
MA line 30	PS312	E. coli OP50	ChrI	13507522	ACAGCTGCACCAGCAGGTGCAG	A	intergenic
MA line 30	PS312	E. coli OP50	ChrI	23050628	AG	A	intron	PPA34916	intron|PPA34916||protein_coding
MA line 30	PS312	E. coli OP50	ChrI	24743899	A	AG	intron	ppa_stranded_DN23714_c0_g1_i1	intron|ppa_stranded_DN23714_c0_g1_i1||protein_coding
MA line 30	PS312	E. coli OP50	ChrI	26146109	TCCTCGAAGA	T	inframe_deletion	PPA07043	inframe_deletion|PPA07043|PPA07043|protein_coding|-|156VFED>156D|26146109TCCTCGAAGA>T
MA line 30	PS312	E. coli OP50	ChrI	26738913	T	TC	intron	PPA06951	intron|PPA06951||protein_coding
MA line 30	PS312	E. coli OP50	ChrII	11853225	AG	A	intergenic
MA line 30	PS312	E. coli OP50	ChrII	18593659	TCAGGG	T	intergenic
MA line 30	PS312	E. coli OP50	ChrII	21630623	T	TG	intron	PPA01972	intron|PPA01972||protein_coding
MA line 30	PS312	E. coli OP50	ChrII	21803511	AATCGAAAGGTCGATGGTTCG	A	intergenic
MA line 30	PS312	E. coli OP50	ChrII	22210860	AG	A	intron	PPA39090	intron|PPA39090||protein_coding
MA line 30	PS312	E. coli OP50	ChrIII	4731516	G	GA	intergenic
MA line 30	PS312	E. coli OP50	ChrIII	8915079	A	AG	intron	PPA19967	intron|PPA19967||protein_coding
MA line 30	PS312	E. coli OP50	ChrIII	12689899	A	AG	intron	ppa_stranded_DN29272_c2_g1_i1	intron|ppa_stranded_DN29272_c2_g1_i1||protein_coding
MA line 30	PS312	E. coli OP50	ChrIII	18740953	GA	G	intron	PPA38094	intron|PPA38094||protein_coding
MA line 30	PS312	E. coli OP50	ChrIV	3640061	A	AC	intron	PPA30514	intron|PPA30514||protein_coding
MA line 30	PS312	E. coli OP50	ChrIV	5425044	GC	G	intergenic
MA line 30	PS312	E. coli OP50	ChrIV	11554112	AG	A	intergenic
MA line 30	PS312	E. coli OP50	ChrIV	11911399	T	TACATTTTCTCCGCTACATTACATTTTCTCTCTGGGCAATTC	inframe_insertion	PPA21465	inframe_insertion|PPA21465|PPA21465|protein_coding|+|445AP>445ATFSPLHYIFSLGNSHCSG|11911399T>TACATTTTCTCCGCTACATTACATTTTCTCTCTGGGCAATTC+11911402A>ATTGTTCAGGT
MA line 30	PS312	E. coli OP50	ChrIV	15181770	CAGAGAGAGAGAGAGAGAGAGAGAGAGAGAGAGAGAGAGAGAGAGAGAGAGAGAGAGAGAGAGAGAGAGAG	C	intergenic
MA line 30	PS312	E. coli OP50	ChrIV	18353178	TC	T	intron	PPA38645	intron|PPA38645||protein_coding
MA line 30	PS312	E. coli OP50	ChrIV	26935847	TC	T	intron	PPA14898	intron|PPA14898||protein_coding
MA line 30	PS312	E. coli OP50	ChrIV	29317202	A	AG	intergenic
MA line 30	PS312	E. coli OP50	ChrV	726020	T	TC	intergenic
MA line 30	PS312	E. coli OP50	ChrV	1769731	AG	A	intron	PPA05209	intron|PPA05209||protein_coding
MA line 30	PS312	E. coli OP50	ChrV	3247180	T	TCTCTCTCTC	inframe_insertion	ppa_stranded_DN9738_c0_g1_i1	inframe_insertion|ppa_stranded_DN9738_c0_g1_i1|ppa_stranded_DN9738_c0_g1_i1|protein_coding|-|170K>170EREK|3247180T>TCTCTCTCTC
MA line 30	PS312	E. coli OP50	ChrV	7647163	AAAGC	A	intergenic
MA line 30	PS312	E. coli OP50	ChrV	10235595	T	TC	intron	ppa_stranded_DN24094_c0_g1_i3	intron|ppa_stranded_DN24094_c0_g1_i3||protein_coding
MA line 30	PS312	E. coli OP50	ChrV	10751596	A	AG	intron	PPA12732	intron|PPA12732||protein_coding
MA line 30	PS312	E. coli OP50	ChrV	14106326	TC	T	intron	PPA06694	intron|PPA06694||protein_coding
MA line 30	PS312	E. coli OP50	ChrV	20270930	TTTTTTTTCAGGTTCTGC	T	intron	PPA44034	intron|PPA44034||protein_coding
MA line 30	PS312	E. coli OP50	ChrX	3307181	A	AC	intron	PPA15942	intron|PPA15942||protein_coding
MA line 30	PS312	E. coli OP50	ChrX	5554489	AAGAAGACCTTCATTGAGATATGTTTGTGAATGGTGG	A	intergenic
MA line 30	PS312	E. coli OP50	ChrX	7494395	CTTTACA	C	intergenic
MA line 30	PS312	E. coli OP50	ChrX	13722403	C	CA	intron	ppa_stranded_DN28741_c0_g1_i1	intron|ppa_stranded_DN28741_c0_g1_i1||protein_coding
MA line 14	PS312	E. coli OP50	ChrI	2257700	ACC	A	intron	PPA32758	intron|PPA32758||protein_coding
MA line 14	PS312	E. coli OP50	ChrI	9365575	CGT	C	intergenic
MA line 14	PS312	E. coli OP50	ChrI	17992286	A	AG	intron	ppa_stranded_DN24441_c0_g1_i3	intron|ppa_stranded_DN24441_c0_g1_i3||protein_coding
MA line 14	PS312	E. coli OP50	ChrI	22924389	AGC	A	frameshift	PPA34909	frameshift|PPA34909|PPA34909|protein_coding|+|414GAQCASGACCDMKTCLAAPTTRMCRDAKNTCDVPEYCDGVNAECTVDQHLPDGLTCPDDENAICYGGRCGSRLLQCKEIWGEQARPSADSCYKDGNLCKIPRSEGMFAGSGEEVKVKVTRDHLCKEKDKMCGMLRCSVGDFDEAKGHITGWHYTFSTKEQCKVMFTEYQRDYKPHYFMGMTPDGAACGDGKMCVKQKCVPSSMTRSYKPEPEPEPGSGSTSSRSMSCPIDISHAGINQSPLSLFTLLTLITPTLILFSSDTMSVATLSSYSFFLSYVSQSITRGTVKCNPTAIERVVICSVYNAPFPNIASRGYGEYGLLGLACSTRRKCSICPRADEITRKFPANSRES…
MA line 14	PS312	E. coli OP50	ChrII	17093410	TC	T	intergenic
MA line 14	PS312	E. coli OP50	ChrII	22149981	T	TA	intron	PPA04733	intron|PPA04733||protein_coding
MA line 14	PS312	E. coli OP50	ChrIII	10806444	TGAGAAA	T	intron	PPA40071	intron|PPA40071||protein_coding
MA line 14	PS312	E. coli OP50	ChrIII	12327891	GAATTTTGAAATTCTTGA	G	frameshift	PPA02554	frameshift|PPA02554|PPA02554|protein_coding|-|1049FKNFKIPKTKGPGDLSIPSSSSSSIPPLPSPSLVRTPILATPPPSSSFPQSKGGPSPSGSSHAPPYNRPPGGGPMKGPMGSRPDRQPIPNRQVNPSKGILKTPGPPPPSSSQSRFYPPQPERKSSYEPSYSGHDHPRTRQPSGGPYPPSHPSNLHSSRPPSKGIPPHNPSNWIPFGGNRAERPPPNLVEGPPRLIPVNAPNQNNSSNHGPSRASDRPPILDTQPIIEDSPASPDGLQIVDD*>1049SKDKRTGRSIDSLFFFIINSSSSISISRENSHSGDSSSFFIIPSIKRRSIS*|12327891GAATTTTGAAATTCTTGA>G
MA line 14	PS312	E. coli OP50	ChrIII	16856790	ATTTTTAG	A	intron	PPA36876	intron|PPA36876||protein_coding
MA line 14	PS312	E. coli OP50	ChrIV	16032037	A	AG	3_prime_utr	ppa_stranded_DN27499_c0_g1_i2	3_prime_utr|ppa_stranded_DN27499_c0_g1_i2|ppa_stranded_DN27499_c0_g1_i2|protein_coding
MA line 14	PS312	E. coli OP50	ChrV	1147005	A	AC	intergenic
MA line 14	PS312	E. coli OP50	ChrV	1518833	T	TG	intron	PPA37162	intron|PPA37162||protein_coding
MA line 14	PS312	E. coli OP50	ChrX	9400082	TTC	T	intergenic
MA line 33	PS312	E. coli OP50	ChrI	3286883	T	TA	intergenic
MA line 33	PS312	E. coli OP50	ChrI	18243272	T	TG	intron	PPA18126	intron|PPA18126||protein_coding
MA line 33	PS312	E. coli OP50	ChrI	18320017	T	TC	intron	ppa_stranded_DN29278_c3_g1_i1	intron|ppa_stranded_DN29278_c3_g1_i1||protein_coding
MA line 33	PS312	E. coli OP50	ChrI	20312593	G	GC	intergenic
MA line 33	PS312	E. coli OP50	ChrI	38372866	T	TC	intron	PPA38379	intron|PPA38379||protein_coding
MA line 33	PS312	E. coli OP50	ChrII	8780403	T	TC	intron	Iso_D.4806.4	intron|Iso_D.4806.4||protein_coding
MA line 33	PS312	E. coli OP50	ChrII	8886857	A	AAG	intron	PPA28213	intron|PPA28213||protein_coding
MA line 33	PS312	E. coli OP50	ChrII	11000754	AG	A	intron	ppa_stranded_DN25104_c0_g1_i1	intron|ppa_stranded_DN25104_c0_g1_i1||protein_coding
MA line 33	PS312	E. coli OP50	ChrII	15631661	AG	A	intron	ppa_stranded_DN28538_c0_g1_i5	intron|ppa_stranded_DN28538_c0_g1_i5||protein_coding
MA line 33	PS312	E. coli OP50	ChrII	16777540	G	GC	intron	ppa_stranded_DN21909_c0_g1_i1	intron|ppa_stranded_DN21909_c0_g1_i1||protein_coding
MA line 33	PS312	E. coli OP50	ChrIII	12807409	A	AT	intron	PPA02463	intron|PPA02463||protein_coding
MA line 33	PS312	E. coli OP50	ChrIII	20746723	GGCGCGCGGAGCGGGCGGCATCGGCGGCTTTCCGGC	G	frameshift	PPA14511	frameshift|PPA14511|PPA14511|protein_coding|+|320AARGAGGIGGFPAPFFGAAAPPPDFYLQQWSALLPGLQQLAAATAAAAAAASNSPPPALASPPATTTDSSESSSSAPNSLSPSTPPKKSEKLSGFGMSDLLEK*>320AAVLRRRCAATRLLPAAVVGAAAGAAAAGCSNGSCGSCRKQQSAAGAGESASDDDRFV*|20746723GGCGCGCGGAGCGGGCGGCATCGGCGGCTTTCCGGC>G
MA line 33	PS312	E. coli OP50	ChrIV	15160293	GC	G	intron	ppa_stranded_DN31396_c3_g3_i11	intron|ppa_stranded_DN31396_c3_g3_i11||protein_coding
MA line 33	PS312	E. coli OP50	ChrIV	20300531	AG	A	intergenic
MA line 33	PS312	E. coli OP50	ChrV	14600747	AG	A	intron	PPA08551	intron|PPA08551||protein_coding
MA line 33	PS312	E. coli OP50	ChrV	17858450	T	TA	intron	Iso_D.13779.3	intron|Iso_D.13779.3||protein_coding
MA line 33	PS312	E. coli OP50	ChrV	18461673	AG	A	intron	PPA35877	intron|PPA35877||protein_coding
MA line 33	PS312	E. coli OP50	ChrX	5519049	GA	G	intron	PPA21964	intron|PPA21964||protein_coding
MA line 26	PS312	E. coli OP50	ChrI	4649224	CATCCCCTT	C	intron	PPA09539	intron|PPA09539||protein_coding
MA line 26	PS312	E. coli OP50	ChrI	12587051	A	AG	intergenic
MA line 26	PS312	E. coli OP50	ChrI	18701912	A	AG	intergenic
MA line 26	PS312	E. coli OP50	ChrI	25446255	AC	A	intron	PPA08789	intron|PPA08789||protein_coding
MA line 26	PS312	E. coli OP50	ChrI	29886419	A	AG	intron	ppa_stranded_DN26949_c0_g1_i1	intron|ppa_stranded_DN26949_c0_g1_i1||protein_coding
MA line 26	PS312	E. coli OP50	ChrII	5242612	T	TA	intron	PPA04446	intron|PPA04446||protein_coding
MA line 26	PS312	E. coli OP50	ChrII	19220400	CTCAGAAG	C	3_prime_utr	ppa_stranded_DN21794_c0_g3_i1	3_prime_utr|ppa_stranded_DN21794_c0_g3_i1|ppa_stranded_DN21794_c0_g3_i1|protein_coding
MA line 26	PS312	E. coli OP50	ChrII	20547130	T	TC	intron	PPA36458	intron|PPA36458||protein_coding
MA line 26	PS312	E. coli OP50	ChrIII	8534414	A	AG	intron	ppa_stranded_DN31493_c3_g5_i4	intron|ppa_stranded_DN31493_c3_g5_i4||protein_coding
MA line 26	PS312	E. coli OP50	ChrIII	20210852	G	GC	3_prime_utr	ppa_stranded_DN27697_c1_g2_i1	3_prime_utr|ppa_stranded_DN27697_c1_g2_i1|ppa_stranded_DN27697_c1_g2_i1|protein_coding
MA line 26	PS312	E. coli OP50	ChrIV	1413241	AG	A	intergenic
MA line 26	PS312	E. coli OP50	ChrIV	3156145	A	AG	intergenic
MA line 26	PS312	E. coli OP50	ChrIV	8088940	A	AT	intron	PPA02978	intron|PPA02978||protein_coding
MA line 26	PS312	E. coli OP50	ChrIV	9065609	ATGCAATGACTACGTT	A	intron	PPA16391	intron|PPA16391||protein_coding
MA line 26	PS312	E. coli OP50	ChrIV	10237467	AAGCAGGCGAAT	A	frameshift	PPA45608	frameshift|PPA45608|PPA45608|protein_coding|-|344LFACLRNLSSAADRSNHKMIYHSLTAQMMLPLAYNFGLGLWFVDALGIVHSRTLQRTVFTSTSIFPIVSPLINMYYIPPYRRYIKSLFAPPKRVLPSSSSEFTVSESRL*>344LAQFVECSRSK*|10237467AAGCAGGCGAAT>A
MA line 26	PS312	E. coli OP50	ChrIV	16756558	TAG	T	intergenic
MA line 26	PS312	E. coli OP50	ChrIV	19018424	T	TA	intron	ppa_stranded_DN27050_c1_g1_i2	intron|ppa_stranded_DN27050_c1_g1_i2||protein_coding
MA line 26	PS312	E. coli OP50	ChrIV	29800204	AG	A	intron	PPA16647	intron|PPA16647||protein_coding
MA line 26	PS312	E. coli OP50	ChrV	99116	GA	G	intron	PPA05013	intron|PPA05013||protein_coding
MA line 26	PS312	E. coli OP50	ChrV	18401285	G	GT	intron	PPA10600	intron|PPA10600||protein_coding
MA line 26	PS312	E. coli OP50	ChrV	21877964	T	TC	intron	PPA12859	intron|PPA12859||protein_coding
MA line 26	PS312	E. coli OP50	ChrV	22162024	A	AC	intron	ppa_stranded_DN29452_c1_g1_i2	intron|ppa_stranded_DN29452_c1_g1_i2||protein_coding
MA line 26	PS312	E. coli OP50	ChrX	13833701	G	GA	intergenic
MA line 16	PS312	E. coli OP50	ChrI	1075381	TA	T	intron	ppa_stranded_DN28263_c0_g1_i1	intron|ppa_stranded_DN28263_c0_g1_i1||protein_coding
MA line 16	PS312	E. coli OP50	ChrI	13483415	T	TC	intergenic
MA line 16	PS312	E. coli OP50	ChrI	22864442	TTC	T	intron	PPA32205	intron|PPA32205||protein_coding
MA line 16	PS312	E. coli OP50	ChrI	24416114	CT	C	intergenic
MA line 16	PS312	E. coli OP50	ChrI	38215659	TTTG	T	inframe_deletion	PPA38371	inframe_deletion|PPA38371|PPA38371|protein_coding|-|225QM>225M|38215659TTTG>T
MA line 16	PS312	E. coli OP50	ChrII	225464	AGCTCACAACTGTTCCGTGAAATTCGAACTGACGGAGAGAGGAGGGGAATGTGTCTGGTGGGAACATCTG	A	splice_donor&coding_sequence	PPA23417	splice_donor&coding_sequence|PPA23417|PPA23417|protein_coding
MA line 16	PS312	E. coli OP50	ChrIII	1713691	T	TC	intron	PPA08493	intron|PPA08493||protein_coding
MA line 16	PS312	E. coli OP50	ChrIII	5664117	TC	T	intergenic
MA line 16	PS312	E. coli OP50	ChrIV	6240670	CT	C	3_prime_utr,stop_gained&frameshift	ppa_stranded_DN48697_c0_g1_i1	3_prime_utr|ppa_stranded_DN48697_c0_g1_i1|ppa_stranded_DN48697_c0_g1_i1|protein_coding,stop_gained&frameshift|PPA29737|PPA29737|protein_coding|+|26SIAGKIGGSLVVDYCASKFAAVGFHESLAAELNKKRRHQDDSRLSVLHQHWNRLVSILEPEYVVDCIMEAVLTNKAELIMPRTIYAVLAIHNAIKQIRHAFTIISIIFAIPCLFVIVSCSKKVTTRYSKCIALIVMLGVANDLVLQWMWDPLLLAPTICYLRDNPLIPLPGSSHLYYKIWATIIDLNVPVFFACFMERHQAVQSPGSRWVIAPWCRDVFAAVSVLIGFAVTYLLRIAEMSEDSQQQLLMSLV…
MA line 16	PS312	E. coli OP50	ChrIV	19021474	G	GC	intron	ppa_stranded_DN27050_c1_g1_i2	intron|ppa_stranded_DN27050_c1_g1_i2||protein_coding
MA line 16	PS312	E. coli OP50	ChrV	3228617	G	GC	intron	PPA27674	intron|PPA27674||protein_coding
MA line 16	PS312	E. coli OP50	ChrV	5579972	GCGATCATTTATTTA	G	intron	PPA17618	intron|PPA17618||protein_coding
MA line 16	PS312	E. coli OP50	ChrV	18426189	TA	T	intergenic
MA line 16	PS312	E. coli OP50	ChrV	22214694	AT	A	intron	PPA23079	intron|PPA23079||protein_coding
MA line 16	PS312	E. coli OP50	ChrX	13709241	A	AG	intron	ppa_stranded_DN23465_c0_g2_i2	intron|ppa_stranded_DN23465_c0_g2_i2||protein_coding
MA line 58	PS312	E. coli OP50	ChrI	23731187	TATGAAAATA	T	intron	PPA24062	intron|PPA24062||protein_coding
MA line 58	PS312	E. coli OP50	ChrI	27330270	A	AT	intron	PPA38210	intron|PPA38210||protein_coding
MA line 58	PS312	E. coli OP50	ChrI	31499054	AG	A	intron	ppa_stranded_DN29078_c0_g1_i1	intron|ppa_stranded_DN29078_c0_g1_i1||protein_coding
MA line 58	PS312	E. coli OP50	ChrIII	16459078	G	GA	intron	PPA24818	intron|PPA24818||protein_coding
MA line 58	PS312	E. coli OP50	ChrIII	19745997	AG	A	intergenic
MA line 58	PS312	E. coli OP50	ChrIII	19981509	AGAG	A	intron	ppa_stranded_DN23339_c1_g1_i1	intron|ppa_stranded_DN23339_c1_g1_i1||protein_coding
MA line 58	PS312	E. coli OP50	ChrIV	17437592	A	AG	intron	ppa_stranded_DN16503_c0_g1_i1	intron|ppa_stranded_DN16503_c0_g1_i1||protein_coding
MA line 58	PS312	E. coli OP50	ChrIV	18509689	TAG	T	intergenic
MA line 58	PS312	E. coli OP50	ChrV	2035943	TG	T	intergenic
MA line 58	PS312	E. coli OP50	ChrV	3116239	CATATATATATATATATATATATATATATATATATATATATATATATATATATATATAT	C	intron	PPA08268	intron|PPA08268||protein_coding
MA line 58	PS312	E. coli OP50	ChrV	13492300	CA	C	intron	PPA23669	intron|PPA23669||protein_coding
MA line 58	PS312	E. coli OP50	ChrX	2613483	C	CGAA	inframe_insertion	PPA38920	inframe_insertion|PPA38920|PPA38920|protein_coding|+|83I>83IE|2613483C>CGAA
MA line 42	PS312	E. coli OP50	ChrI	12143734	T	TG	intron	PPA14167	intron|PPA14167||protein_coding
MA line 42	PS312	E. coli OP50	ChrI	18597515	G	GT	intron	PPA43599	intron|PPA43599||protein_coding
MA line 42	PS312	E. coli OP50	ChrI	24830239	G	GC	intron	PPA08682	intron|PPA08682||protein_coding
MA line 42	PS312	E. coli OP50	ChrI	31478829	AG	A	intron	PPA09043	intron|PPA09043||protein_coding
MA line 42	PS312	E. coli OP50	ChrI	31909460	A	AC	intron	PPA28603	intron|PPA28603||protein_coding
MA line 42	PS312	E. coli OP50	ChrII	3260747	G	GC	intron	PPA04324	intron|PPA04324||protein_coding
MA line 42	PS312	E. coli OP50	ChrII	9255520	AT	A	intergenic
MA line 42	PS312	E. coli OP50	ChrII	12421103	T	TC	intron	ppa_stranded_DN30496_c0_g2_i3	intron|ppa_stranded_DN30496_c0_g2_i3||protein_coding
MA line 42	PS312	E. coli OP50	ChrIII	5809356	G	GC	intergenic
MA line 42	PS312	E. coli OP50	ChrIII	12382209	T	TC	intron	ppa_stranded_DN29142_c0_g2_i3	intron|ppa_stranded_DN29142_c0_g2_i3||protein_coding
MA line 42	PS312	E. coli OP50	ChrIII	13398752	AC	A	intergenic
MA line 42	PS312	E. coli OP50	ChrIV	16662407	AC	A	intergenic
MA line 42	PS312	E. coli OP50	ChrIV	27876163	A	AG	intron	PPA02462	intron|PPA02462||protein_coding
MA line 42	PS312	E. coli OP50	ChrV	5565117	A	AG	intron	PPA17618	intron|PPA17618||protein_coding
MA line 42	PS312	E. coli OP50	ChrV	6049272	G	GT	intron	PPA01253	intron|PPA01253||protein_coding
MA line 42	PS312	E. coli OP50	ChrV	14123574	G	GC	intergenic
MA line 42	PS312	E. coli OP50	ChrV	17749316	A	AT	intron	ppa_stranded_DN24569_c0_g2_i2	intron|ppa_stranded_DN24569_c0_g2_i2||protein_coding
MA line 42	PS312	E. coli OP50	ChrX	8310134	T	TC	intergenic
MA line 42	PS312	E. coli OP50	ChrX	12960737	T	TC	intergenic
MA line 67	PS312	E. coli OP50	ChrI	11202775	TCTTATCCAATG	T	frameshift	PPA37706	frameshift|PPA37706|PPA37706|protein_coding|-|36SLDKKGQGFLEREDLMNVPELAVNPLGDRIVDAFFTLAGDELESEKRLNFRQFVRVLAFFQPIDRSKKNSLNGRTDKLKFAFIMYDLNKNGYITREEFKVILNSMVGANITTDQLDKIADRTIEEADVDHDGRISFDEFCKAMEKTDIEEKMSIRFLN*>36*|11202775TCTTATCCAATG>T
MA line 67	PS312	E. coli OP50	ChrI	15036095	AG	A	intron	ppa_stranded_DN27652_c0_g2_i1	intron|ppa_stranded_DN27652_c0_g2_i1||protein_coding
MA line 67	PS312	E. coli OP50	ChrI	17593456	TC	T	intron	ppa_stranded_DN27005_c0_g2_i7	intron|ppa_stranded_DN27005_c0_g2_i7||protein_coding
MA line 67	PS312	E. coli OP50	ChrI	19393505	TC	T	intergenic
MA line 67	PS312	E. coli OP50	ChrI	20552015	C	CT	intron	PPA04414	intron|PPA04414||protein_coding
MA line 67	PS312	E. coli OP50	ChrI	21434809	TCCC	T	intergenic
MA line 67	PS312	E. coli OP50	ChrI	23544999	A	AT	intron	PPA33543	intron|PPA33543||protein_coding
MA line 67	PS312	E. coli OP50	ChrI	24316666	GATGA	G	intron	ppa_stranded_DN31657_c1_g1_i1	intron|ppa_stranded_DN31657_c1_g1_i1||protein_coding
MA line 67	PS312	E. coli OP50	ChrI	26129207	A	AG	intron	PPA38254	intron|PPA38254||protein_coding
MA line 67	PS312	E. coli OP50	ChrI	28096481	AG	A	intron	ppa_stranded_DN28196_c0_g2_i4	intron|ppa_stranded_DN28196_c0_g2_i4||protein_coding
MA line 67	PS312	E. coli OP50	ChrI	28466718	TC	T	intron	ppa_stranded_DN9953_c0_g1_i1	intron|ppa_stranded_DN9953_c0_g1_i1||protein_coding
MA line 67	PS312	E. coli OP50	ChrI	32392457	T	TA	intron	Contig37-snapTAU.206	intron|Contig37-snapTAU.206||protein_coding
MA line 67	PS312	E. coli OP50	ChrI	38973360	A	AG	intron	PPA24977	intron|PPA24977||protein_coding
MA line 67	PS312	E. coli OP50	ChrI	39013430	AG	A	intron	PPA24968	intron|PPA24968||protein_coding
MA line 67	PS312	E. coli OP50	ChrII	2082025	A	AG	intron	PPA10234	intron|PPA10234||protein_coding
MA line 67	PS312	E. coli OP50	ChrII	3805828	GC	G	intergenic
MA line 67	PS312	E. coli OP50	ChrII	3944108	T	TC	intergenic
MA line 67	PS312	E. coli OP50	ChrII	4371867	G	GT	intron	PPA35271	intron|PPA35271||protein_coding
MA line 67	PS312	E. coli OP50	ChrIII	3953684	CAA	C	intron	ppa_stranded_DN18413_c0_g1_i1	intron|ppa_stranded_DN18413_c0_g1_i1||protein_coding
MA line 67	PS312	E. coli OP50	ChrIII	15259361	A	AG	intron	PPA00704	intron|PPA00704||protein_coding
MA line 67	PS312	E. coli OP50	ChrIII	17082838	CG	C	intron	PPA44370	intron|PPA44370||protein_coding
MA line 67	PS312	E. coli OP50	ChrIII	17643061	T	TC	intron	PPA24621	intron|PPA24621||protein_coding
MA line 67	PS312	E. coli OP50	ChrIV	8250433	T	TC	intron	PPA15521	intron|PPA15521||protein_coding
MA line 67	PS312	E. coli OP50	ChrIV	21409316	T	TC	intergenic
MA line 67	PS312	E. coli OP50	ChrIV	24269439	T	TC	intron	PPA27141	intron|PPA27141||protein_coding
MA line 67	PS312	E. coli OP50	ChrIV	27226844	ATCCTGCAGCAAACC	A	frameshift	PPA13672	frameshift|PPA13672|PPA13672|protein_coding|+|784DPAANLVGRLAKDFEAKETFPLLDSAAAALRHAGVATVEGVEEWMETGEPDSLLLVLAFLGRFLPSGGEKGGGVRGGFAEKHRLFEELPAISSSCDLTRKQKCVLREEAEVARLRMVTEEELMRHDPAELGSAALARVYEASLYEHKEALITLMARIIDCLPPAAEQGDGDLPARMLRAAEDVMNEEKKSAKYLPALTHLLALSTKLLQRGEAVEEVTDLYSRLIDAASLNTSIAVVLSRSLHDGIESIPDGVAKGGELCSILADLASFGPIPKKEIVVLHRCLRMVDEERKEEKGEGREEEEELRIHEATARARLYAILAALRLVDQRGEEAMVGLVGAIRTQIAEADK…
MA line 67	PS312	E. coli OP50	ChrV	2555297	A	AG	intron	PPA37233	intron|PPA37233||protein_coding
MA line 67	PS312	E. coli OP50	ChrV	13505773	CA	C	intergenic
MA line 67	PS312	E. coli OP50	ChrV	13632337	T	TC	intergenic
MA line 67	PS312	E. coli OP50	ChrV	15733260	GC	G	frameshift	PPA12083	frameshift|PPA12083|PPA12083|protein_coding|+|152AAVATHDLEKVALPVRYCRRDTRSHEMTALKEKTPVNLHTLLWEEDPTEMKRMAVDRYRHHLSGVDSVPVTEAADGSIITLHPITNCEQTRISSSTTSILVEVTSSVSVDACYRVVDVLVERTFLISPEMKVEQMKVVDNEGNCQHEFTYDLLN*>152GLWRHTIWRRSPFL*|15733260GC>G
MA line 67	PS312	E. coli OP50	ChrV	16105256	GC	G	intron	PPA07442	intron|PPA07442||protein_coding
MA line 67	PS312	E. coli OP50	ChrV	18050396	G	GC	intron	PPA26068	intron|PPA26068||protein_coding
MA line 67	PS312	E. coli OP50	ChrX	15304658	AC	A	intron	ppa_stranded_DN30207_c2_g3_i10	intron|ppa_stranded_DN30207_c2_g3_i10||protein_coding
MA line 38	PS312	E. coli OP50	ChrI	19699326	ATCAGTTCACACC	A	intergenic
MA line 38	PS312	E. coli OP50	ChrI	19699462	GTT	G	intergenic
MA line 38	PS312	E. coli OP50	ChrI	23341990	CCAAAGACCAAAGAT	C	intron	ppa_stranded_DN27772_c0_g1_i1	intron|ppa_stranded_DN27772_c0_g1_i1||protein_coding
MA line 38	PS312	E. coli OP50	ChrI	28116055	T	TG	intron	ppa_stranded_DN28196_c0_g2_i4	intron|ppa_stranded_DN28196_c0_g2_i4||protein_coding
MA line 38	PS312	E. coli OP50	ChrI	28905782	TCTCGTTTCAGTCTCGTTCCAGATTGTTTTCACTGCAACGGACA	T	intron	PPA20178	intron|PPA20178||protein_coding
MA line 38	PS312	E. coli OP50	ChrI	33303606	TG	T	intergenic
MA line 38	PS312	E. coli OP50	ChrI	34264903	TC	T	intron	PPA00140	intron|PPA00140||protein_coding
MA line 38	PS312	E. coli OP50	ChrI	36297676	A	AG	intergenic
MA line 38	PS312	E. coli OP50	ChrI	36840772	CA	C	intergenic
MA line 38	PS312	E. coli OP50	ChrI	37347839	TC	T	intron	PPA22539	intron|PPA22539||protein_coding
MA line 38	PS312	E. coli OP50	ChrII	14798069	CT	C	intron	ppa_stranded_DN8971_c0_g1_i1	intron|ppa_stranded_DN8971_c0_g1_i1||protein_coding
MA line 38	PS312	E. coli OP50	ChrII	21320369	G	GT	intergenic
MA line 38	PS312	E. coli OP50	ChrII	22733382	A	AG	intergenic
MA line 38	PS312	E. coli OP50	ChrIII	1161129	TCTCATCTGTTAA	T	intron	PPA08498	intron|PPA08498||protein_coding
MA line 38	PS312	E. coli OP50	ChrIII	4088661	TC	T	intergenic
MA line 38	PS312	E. coli OP50	ChrIII	8295376	A	AC	intron	PPA15422	intron|PPA15422||protein_coding
MA line 38	PS312	E. coli OP50	ChrIII	14567950	ATACTTTTTTTTTTAGTGACACATCATCGAGGAAGTCT	A	intron	PPA00837	intron|PPA00837||protein_coding
MA line 38	PS312	E. coli OP50	ChrIV	4198907	ATAGGAAGGCTACCGTACCCTGCACACGCCCGCGCCAAAGTCGAGCAGGTTGAAGATGGAGCAGTAGGAGACACCGCACGATAGTTGCAGGGGTCCCTCGTGAGGCGGCGCCGGCATCACC	A	splice_donor&coding_sequence	PPA23287	splice_donor&coding_sequence|PPA23287|PPA23287|protein_coding
MA line 38	PS312	E. coli OP50	ChrIV	20025856	T	TA	intron	UMM-S233-19.74-mRNA-3_frag_cr	intron|UMM-S233-19.74-mRNA-3_frag_cr||protein_coding
MA line 38	PS312	E. coli OP50	ChrIV	22420127	A	AG	intron	PPA39763	intron|PPA39763||protein_coding
MA line 38	PS312	E. coli OP50	ChrV	2393994	T	TC	intergenic
MA line 38	PS312	E. coli OP50	ChrV	5887988	T	TG	intron	PPA03567	intron|PPA03567||protein_coding
MA line 38	PS312	E. coli OP50	ChrV	7149734	AG	A	intron	ppa_stranded_DN49229_c0_g1_i1	intron|ppa_stranded_DN49229_c0_g1_i1||protein_coding
MA line 38	PS312	E. coli OP50	ChrV	11632175	A	AAG	intergenic
MA line 38	PS312	E. coli OP50	ChrV	15560783	CATAAAA	C	intergenic
MA line 38	PS312	E. coli OP50	ChrV	15942146	A	AG	intron	Iso_D.13591.1	intron|Iso_D.13591.1||protein_coding
MA line 38	PS312	E. coli OP50	ChrV	18049144	GACT	G	intron	PPA26068	intron|PPA26068||protein_coding
MA line 38	PS312	E. coli OP50	ChrX	2209801	GT	G	intron	PPA22173	intron|PPA22173||protein_coding
MA line 23	PS312	E. coli OP50	ChrI	1608501	C	CG	intergenic
MA line 23	PS312	E. coli OP50	ChrI	6404861	A	AG	intron	ppa_stranded_DN26382_c0_g2_i2	intron|ppa_stranded_DN26382_c0_g2_i2||protein_coding
MA line 23	PS312	E. coli OP50	ChrI	14799831	T	TATTACCCTCCTGCTCAAGCATA	intergenic
MA line 23	PS312	E. coli OP50	ChrI	18770734	AG	A	intron	PPA18032	intron|PPA18032||protein_coding
MA line 23	PS312	E. coli OP50	ChrI	19593499	AG	A	intergenic
MA line 23	PS312	E. coli OP50	ChrI	30679350	TC	T	intergenic
MA line 23	PS312	E. coli OP50	ChrI	35346795	T	TC	intergenic
MA line 23	PS312	E. coli OP50	ChrII	22385618	C	CA	intergenic
MA line 23	PS312	E. coli OP50	ChrIII	3080693	AG	A	intergenic
MA line 23	PS312	E. coli OP50	ChrIII	4061917	G	GC	intergenic
MA line 23	PS312	E. coli OP50	ChrIII	5102401	A	AG	intergenic
MA line 23	PS312	E. coli OP50	ChrIII	12428341	TTAAGAA	T	intron	ppa_stranded_DN31388_c0_g7_i1	intron|ppa_stranded_DN31388_c0_g7_i1||protein_coding
MA line 23	PS312	E. coli OP50	ChrIII	12691393	TC	T	intron	ppa_stranded_DN29272_c2_g1_i1	intron|ppa_stranded_DN29272_c2_g1_i1||protein_coding
MA line 23	PS312	E. coli OP50	ChrIII	18755696	G	GC	intron	PPA38087	intron|PPA38087||protein_coding
MA line 23	PS312	E. coli OP50	ChrIV	7951769	G	GC	intron	PPA30901	intron|PPA30901||protein_coding
MA line 23	PS312	E. coli OP50	ChrIV	22794465	CATATTTTAAAATCGAATAT	C	intron	ppa_stranded_DN18743_c0_g1_i1	intron|ppa_stranded_DN18743_c0_g1_i1||protein_coding
MA line 23	PS312	E. coli OP50	ChrIV	28876785	TA	T	intergenic
MA line 23	PS312	E. coli OP50	ChrIV	30411794	TCCG	T	intron	ppa_stranded_DN31226_c0_g1_i5	intron|ppa_stranded_DN31226_c0_g1_i5||protein_coding
MA line 23	PS312	E. coli OP50	ChrV	2318393	T	TC	intron	ppa_stranded_DN31319_c0_g4_i1	intron|ppa_stranded_DN31319_c0_g4_i1||protein_coding
MA line 23	PS312	E. coli OP50	ChrV	5319156	A	AG	intergenic
MA line 23	PS312	E. coli OP50	ChrV	6128814	A	AT	intron	PPA46419	intron|PPA46419||protein_coding
MA line 23	PS312	E. coli OP50	ChrV	14181040	AG	A	intron	PPA35692	intron|PPA35692||protein_coding
MA line 23	PS312	E. coli OP50	ChrV	20375336	T	TG	intron	PPA05729	intron|PPA05729||protein_coding
MA line 23	PS312	E. coli OP50	ChrV	21451938	TC	T	intron	PPA24385	intron|PPA24385||protein_coding
MA line 23	PS312	E. coli OP50	ChrX	8397516	GTATT	G	stop_gained&frameshift	PPA05618	stop_gained&frameshift|PPA05618|PPA05618|protein_coding|-|372KYGQPAQLKYENCAYVAPEGKRIEVVFDAIYSGYGSGCRMGGIELKTKTNMLQRGFRFCETPTKKSYWSDTNKLPMLVWSNEGSFRADIHLNKMVRAFRCKLFSFLTIHSIKCTFA>372TVSPHSSNTKIVHTLPPKAKESKLCLTQFTLDTVVDAEWEELN*|8397516GTATT>G
MA line 23	PS312	E. coli OP50	ChrX	13730842	AG	A	intron	PPA25751	intron|PPA25751||protein_coding
MA line 59	PS312	E. coli OP50	ChrI	1164095	GA	G	intron	ppa_stranded_DN25305_c0_g1_i1	intron|ppa_stranded_DN25305_c0_g1_i1||protein_coding
MA line 59	PS312	E. coli OP50	ChrI	1841235	ATAACTCCC	A	intron	ppa_stranded_DN26929_c2_g1_i1	intron|ppa_stranded_DN26929_c2_g1_i1||protein_coding
MA line 59	PS312	E. coli OP50	ChrI	4197709	TC	T	intron	PPA05105	intron|PPA05105||protein_coding
MA line 59	PS312	E. coli OP50	ChrI	4344730	T	TC	intergenic
MA line 59	PS312	E. coli OP50	ChrI	4627372	A	AC	intron	PPA09539	intron|PPA09539||protein_coding
MA line 59	PS312	E. coli OP50	ChrI	19336341	TC	T	intron	PPA34693	intron|PPA34693||protein_coding
MA line 59	PS312	E. coli OP50	ChrI	20214287	C	CG	intergenic
MA line 59	PS312	E. coli OP50	ChrI	24229589	ACC	A	intron	Contig26-snapTAU.209	intron|Contig26-snapTAU.209||protein_coding
MA line 59	PS312	E. coli OP50	ChrI	36809764	AG	A	intergenic
MA line 59	PS312	E. coli OP50	ChrII	1085346	T	TTATTCTTATTCTTATTC	intron	ppa_stranded_DN27219_c0_g1_i1	intron|ppa_stranded_DN27219_c0_g1_i1||protein_coding
MA line 59	PS312	E. coli OP50	ChrII	1426634	T	TC	intergenic
MA line 59	PS312	E. coli OP50	ChrII	5265021	TC	T	intergenic
MA line 59	PS312	E. coli OP50	ChrII	8244704	AG	A	intergenic
MA line 59	PS312	E. coli OP50	ChrII	19567339	AGG	A	intron	ppa_stranded_DN23369_c0_g1_i1	intron|ppa_stranded_DN23369_c0_g1_i1||protein_coding
MA line 59	PS312	E. coli OP50	ChrII	21349247	G	GA	intron	ppa_stranded_DN28433_c0_g1_i4	intron|ppa_stranded_DN28433_c0_g1_i4||protein_coding
MA line 59	PS312	E. coli OP50	ChrIII	2306863	A	AC	intron	PPA02726	intron|PPA02726||protein_coding
MA line 59	PS312	E. coli OP50	ChrIII	2418537	T	TC	intron	PPA02744	intron|PPA02744||protein_coding
MA line 59	PS312	E. coli OP50	ChrIII	15468205	GC	G	intron	ppa_stranded_DN30734_c0_g1_i1	intron|ppa_stranded_DN30734_c0_g1_i1||protein_coding
MA line 59	PS312	E. coli OP50	ChrIII	18090257	TTG	T	intron	PPA16049	intron|PPA16049||protein_coding
MA line 59	PS312	E. coli OP50	ChrIII	20908570	TGG	T	intron	PPA33879	intron|PPA33879||protein_coding
MA line 59	PS312	E. coli OP50	ChrIV	11129720	CA	C	intron	PPA10989	intron|PPA10989||protein_coding
MA line 59	PS312	E. coli OP50	ChrIV	26180827	A	AG	intron	PPA31808	intron|PPA31808||protein_coding
MA line 59	PS312	E. coli OP50	ChrIV	26584776	T	TG	intron	Iso_D.11613.1	intron|Iso_D.11613.1||protein_coding
MA line 59	PS312	E. coli OP50	ChrV	4311600	G	GC	intergenic
MA line 59	PS312	E. coli OP50	ChrV	7205483	GA	G	intron	PPA43384	intron|PPA43384||protein_coding
MA line 59	PS312	E. coli OP50	ChrV	10422129	TC	T	intron	PPA09651	intron|PPA09651||protein_coding
MA line 59	PS312	E. coli OP50	ChrV	13073476	TG	T	intron	PPA35619	intron|PPA35619||protein_coding
MA line 59	PS312	E. coli OP50	ChrV	13567372	TG	T	intron	ppa_stranded_DN16620_c0_g1_i1	intron|ppa_stranded_DN16620_c0_g1_i1||protein_coding
MA line 59	PS312	E. coli OP50	ChrV	14591455	G	GC	intron	ppa_stranded_DN30153_c0_g2_i2	intron|ppa_stranded_DN30153_c0_g2_i2||protein_coding
MA line 59	PS312	E. coli OP50	ChrV	17681570	GC	G	intron	ppa_stranded_DN21917_c0_g1_i1	intron|ppa_stranded_DN21917_c0_g1_i1||protein_coding
MA line 59	PS312	E. coli OP50	ChrV	19554822	A	AT	intron	PPA10769	intron|PPA10769||protein_coding
MA line 59	PS312	E. coli OP50	ChrX	1463603	CT	C	3_prime_utr	ppa_stranded_DN24984_c0_g1_i2	3_prime_utr|ppa_stranded_DN24984_c0_g1_i2|ppa_stranded_DN24984_c0_g1_i2|protein_coding
MA line 59	PS312	E. coli OP50	ChrX	4964762	TC	T	intergenic
MA line 59	PS312	E. coli OP50	ChrX	4965317	T	TCCC	intergenic
MA line 59	PS312	E. coli OP50	ChrX	9612404	GC	G	intergenic
MA line 59	PS312	E. coli OP50	ChrX	11379981	CTTTCCTAGACCATTTCACGACTA	C	intergenic
MA line 59	PS312	E. coli OP50	ChrX	13403449	CAT	C	intergenic
MA line 59	PS312	E. coli OP50	ChrX	14899943	G	GAGA	intergenic
MA line 59	PS312	E. coli OP50	ChrX	16928215	T	TTACCG	intron	PPA04363	intron|PPA04363||protein_coding
MA line 59	PS312	E. coli OP50	ChrX	16928218	T	TAACCGTCTAACTCTTTTGCG	intron	PPA04363	intron|PPA04363||protein_coding
MA line 43	PS312	E. coli OP50	ChrI	798899	T	TG	intergenic
MA line 43	PS312	E. coli OP50	ChrI	8882349	A	AG	intergenic
MA line 43	PS312	E. coli OP50	ChrI	16884566	GC	G	intergenic
MA line 43	PS312	E. coli OP50	ChrII	11699927	TC	T	intron	PPA25259	intron|PPA25259||protein_coding
MA line 43	PS312	E. coli OP50	ChrII	12376124	G	GC	intron	ppa_stranded_DN31537_c11_g2_i5	intron|ppa_stranded_DN31537_c11_g2_i5||protein_coding
MA line 43	PS312	E. coli OP50	ChrIII	5409609	TC	T	intron	PPA37651	intron|PPA37651||protein_coding
MA line 43	PS312	E. coli OP50	ChrIII	7277250	T	TA	intron	PPA15233	intron|PPA15233||protein_coding
MA line 43	PS312	E. coli OP50	ChrIII	9377729	A	AG	intergenic
MA line 43	PS312	E. coli OP50	ChrIII	12583193	A	AG	intron	PPA02505	intron|PPA02505||protein_coding
MA line 43	PS312	E. coli OP50	ChrIII	20892393	TC	T	intergenic
MA line 43	PS312	E. coli OP50	ChrIV	9235217	A	AAG	intergenic
MA line 43	PS312	E. coli OP50	ChrIV	15531406	TA	T	intron	PPA02116	intron|PPA02116||protein_coding
MA line 43	PS312	E. coli OP50	ChrIV	15545016	TA	T	intron	PPA02111	intron|PPA02111||protein_coding
MA line 43	PS312	E. coli OP50	ChrIV	25886009	TTC	T	intron	PPA06225	intron|PPA06225||protein_coding
MA line 43	PS312	E. coli OP50	ChrIV	26853531	CGTCGTGTCTAGCACATGCTTAGCCTATAAG	C	intron	ppa_stranded_DN27690_c0_g1_i2	intron|ppa_stranded_DN27690_c0_g1_i2||protein_coding
MA line 43	PS312	E. coli OP50	ChrIV	30287575	A	AG	intron	PPA16746	intron|PPA16746||protein_coding
MA line 43	PS312	E. coli OP50	ChrV	397345	TC	T	intergenic
MA line 43	PS312	E. coli OP50	ChrV	1063131	G	GC	intergenic
MA line 43	PS312	E. coli OP50	ChrV	3884055	T	TC	intergenic
MA line 43	PS312	E. coli OP50	ChrV	16762311	CA	C	intron	Iso_D.13672.1	intron|Iso_D.13672.1||protein_coding
MA line 43	PS312	E. coli OP50	ChrV	22415592	A	AG	intron	PPA23053	intron|PPA23053||protein_coding
MA line 43	PS312	E. coli OP50	ChrX	3630525	C	CGAGAGAGAGAGAAAGAGAGAGAGAGAGA	intergenic
MA line 4	PS312	E. coli OP50	ChrI	1436664	CT	C	intergenic
MA line 4	PS312	E. coli OP50	ChrI	7252568	T	TG	intron	PPA08046	intron|PPA08046||protein_coding
MA line 4	PS312	E. coli OP50	ChrI	12202450	AG	A	intron	ppa_stranded_DN30414_c4_g6_i5	intron|ppa_stranded_DN30414_c4_g6_i5||protein_coding
MA line 4	PS312	E. coli OP50	ChrI	17159969	ACC	A	intron	PPA18295	intron|PPA18295||protein_coding
MA line 4	PS312	E. coli OP50	ChrI	18459159	T	TTTTTTCGCCAATAGTTTCACACA	intron	PPA18088	intron|PPA18088||protein_coding
MA line 4	PS312	E. coli OP50	ChrI	20732085	A	AG	intergenic
MA line 4	PS312	E. coli OP50	ChrI	21561799	G	GC	intergenic
MA line 4	PS312	E. coli OP50	ChrI	23310484	CCTGAGCGATGATCTTTGATCT	C	synonymous&splice_acceptor	ppa_stranded_DN27750_c0_g1_i1	synonymous&splice_acceptor|ppa_stranded_DN27750_c0_g1_i1|ppa_stranded_DN27750_c0_g1_i1|protein_coding
MA line 4	PS312	E. coli OP50	ChrI	24319012	AG	A	intron	ppa_stranded_DN31657_c1_g1_i1	intron|ppa_stranded_DN31657_c1_g1_i1||protein_coding
MA line 4	PS312	E. coli OP50	ChrI	25802998	TC	T	intron	PPA35056	intron|PPA35056||protein_coding
MA line 4	PS312	E. coli OP50	ChrI	32256572	A	AG	intron	ppa_stranded_DN27620_c1_g1_i1	intron|ppa_stranded_DN27620_c1_g1_i1||protein_coding
MA line 4	PS312	E. coli OP50	ChrI	34494400	TG	T	3_prime_utr	ppa_stranded_DN3970_c0_g1_i1	3_prime_utr|ppa_stranded_DN3970_c0_g1_i1|ppa_stranded_DN3970_c0_g1_i1|protein_coding
MA line 4	PS312	E. coli OP50	ChrI	38262087	G	GAT	intergenic
MA line 4	PS312	E. coli OP50	ChrII	4225708	A	AT	frameshift	PPA04580	frameshift|PPA04580|PPA04580|protein_coding|-|413NDSVWHVAKPAPNPECDPATVIAAYLRRDDVQYHLNSDTVPLYKDILDLAPGDFRILFYTGDMDLVCPPLHVAYGAKRIAEANGMKQSNENHWTYLGDYGGAQTSYYTTDGRRFTIDVITVRGASHMVPQKQPDRAFQMINNFIIPREPFNYSSPIPRRTSA*>413K*|4225708A>AT
MA line 4	PS312	E. coli OP50	ChrII	10333503	G	GC	intergenic
MA line 4	PS312	E. coli OP50	ChrIII	3503983	AG	A	intron	PPA12097	intron|PPA12097||protein_coding
MA line 4	PS312	E. coli OP50	ChrIII	11109061	TC	T	intron	PPA25401	intron|PPA25401||protein_coding
MA line 4	PS312	E. coli OP50	ChrIII	11602905	TC	T	intron	ppa_stranded_DN13533_c0_g1_i1	intron|ppa_stranded_DN13533_c0_g1_i1||protein_coding
MA line 4	PS312	E. coli OP50	ChrIII	17489441	TC	T	intergenic
MA line 4	PS312	E. coli OP50	ChrIII	21263006	A	AG	intron	PPA28562	intron|PPA28562||protein_coding
MA line 4	PS312	E. coli OP50	ChrIV	16920704	TC	T	intron	ppa_stranded_DN29446_c0_g1_i1	intron|ppa_stranded_DN29446_c0_g1_i1||protein_coding
MA line 4	PS312	E. coli OP50	ChrIV	26680920	C	CTAAAA	intron	ppa_stranded_DN8318_c0_g1_i1	intron|ppa_stranded_DN8318_c0_g1_i1||protein_coding
MA line 4	PS312	E. coli OP50	ChrIV	29811453	A	AG	intron	PPA42534	intron|PPA42534||protein_coding
MA line 4	PS312	E. coli OP50	ChrV	9154273	G	GT	intron	PPA43471	intron|PPA43471||protein_coding
MA line 4	PS312	E. coli OP50	ChrV	16339234	G	GT	intron	PPA11033	intron|PPA11033||protein_coding
MA line 4	PS312	E. coli OP50	ChrX	9796435	G	GC	intron	PPA20399	intron|PPA20399||protein_coding
MA line 4	PS312	E. coli OP50	ChrX	11871187	GTGAGATGAAACACACCAA	G	intron	PPA43043	intron|PPA43043||protein_coding
MA line 4	PS312	E. coli OP50	ChrX	16146951	C	CT	intron	PPA34365	intron|PPA34365||protein_coding
MA line 64	PS312	E. coli OP50	ChrI	4009841	G	GC	intron	PPA25566	intron|PPA25566||protein_coding
MA line 64	PS312	E. coli OP50	ChrI	6333289	GT	G	intron	PPA26949	intron|PPA26949||protein_coding
MA line 64	PS312	E. coli OP50	ChrI	13808300	A	AT	intron	PPA19047	intron|PPA19047||protein_coding
MA line 64	PS312	E. coli OP50	ChrI	17103961	ATCACAATCTGTG	A	intergenic
MA line 64	PS312	E. coli OP50	ChrI	23581084	AC	A	intron	PPA34931	intron|PPA34931||protein_coding
MA line 64	PS312	E. coli OP50	ChrI	30765049	T	TC	intron	PPA38497	intron|PPA38497||protein_coding
MA line 64	PS312	E. coli OP50	ChrI	33829742	A	AC	intron	PPA00063	intron|PPA00063||protein_coding
MA line 64	PS312	E. coli OP50	ChrII	7452113	A	AG	intergenic
MA line 64	PS312	E. coli OP50	ChrII	8181534	T	TC	intergenic
MA line 64	PS312	E. coli OP50	ChrII	14230641	T	TC	intergenic
MA line 64	PS312	E. coli OP50	ChrII	15619221	AG	A	intron	ppa_stranded_DN28538_c0_g1_i5	intron|ppa_stranded_DN28538_c0_g1_i5||protein_coding
MA line 64	PS312	E. coli OP50	ChrIII	1650620	TTTAGG	T	intron	PPA43118	intron|PPA43118||protein_coding
MA line 64	PS312	E. coli OP50	ChrIII	3646310	A	AAATAATATAT	intron	PPA08270	intron|PPA08270||protein_coding
MA line 64	PS312	E. coli OP50	ChrIII	3912266	GC	G	intron	PPA05383	intron|PPA05383||protein_coding
MA line 64	PS312	E. coli OP50	ChrIII	10067552	A	AG	intron	PPA39805	intron|PPA39805||protein_coding
MA line 64	PS312	E. coli OP50	ChrIII	17409440	AC	A	intron	PPA24647	intron|PPA24647||protein_coding
MA line 64	PS312	E. coli OP50	ChrIII	19003478	A	AG	intron	Iso_D.8721.2	intron|Iso_D.8721.2||protein_coding
MA line 64	PS312	E. coli OP50	ChrIII	20415254	G	GC	intergenic
MA line 64	PS312	E. coli OP50	ChrIV	13851190	T	TG	intron	PPA05900	intron|PPA05900||protein_coding
MA line 64	PS312	E. coli OP50	ChrIV	15908837	TGAATGTCGGGTATGTTTAC	T	intron	ppa_stranded_DN31612_c3_g9_i6	intron|ppa_stranded_DN31612_c3_g9_i6||protein_coding
MA line 64	PS312	E. coli OP50	ChrIV	27899517	AG	A	intron	PPA02462	intron|PPA02462||protein_coding
MA line 64	PS312	E. coli OP50	ChrV	425269	T	TG	intron	PPA45258	intron|PPA45258||protein_coding
MA line 64	PS312	E. coli OP50	ChrV	765645	A	AACT	intron	UMM-S311-3.0-mRNA-1_frag	intron|UMM-S311-3.0-mRNA-1_frag||protein_coding
MA line 64	PS312	E. coli OP50	ChrV	6251123	TA	T	intron	ppa_stranded_DN31117_c5_g2_i2	intron|ppa_stranded_DN31117_c5_g2_i2||protein_coding
MA line 64	PS312	E. coli OP50	ChrV	8813441	T	TC	intergenic
MA line 64	PS312	E. coli OP50	ChrV	9715526	G	GC	intergenic
MA line 64	PS312	E. coli OP50	ChrV	11445649	TC	T	intergenic
MA line 64	PS312	E. coli OP50	ChrX	1925041	AG	A	intron	PPA06844	intron|PPA06844||protein_coding
MA line 64	PS312	E. coli OP50	ChrX	7608564	TC	T	intergenic
PT10	RSC019	E. coli OP50	ChrIII_RagTag	2581345	TG	T	frameshift	RSC019000013339	frameshift|RSC019000013339|RSC019000013339|protein_coding|-|85NMAYLVGQRYSCTDKCPIFNGRQEIFERFPTDGGINFCQKPEGSCKFQLQLS*>85KWPISLASATVAPTSARSSTGDRRYSNGSQQTEASTFARSRKDLANSNYNYP|2581345TG>T
PT10	RSC019	E. coli OP50	ChrIII_RagTag	6170030	T	TA	intron	RSC019000005452	intron|RSC019000005452||protein_coding
PT10	RSC019	E. coli OP50	ChrIII_RagTag	16263103	C	CCCATTG	intron	RSC019000015854	intron|RSC019000015854||protein_coding
PT10	RSC019	E. coli OP50	ChrIII_RagTag	16263105	C	CCAT	intron	RSC019000015854	intron|RSC019000015854||protein_coding
PT10	RSC019	E. coli OP50	ChrIII_RagTag	16263107	G	GACGAAATA	intron	RSC019000015854	intron|RSC019000015854||protein_coding
PT10	RSC019	E. coli OP50	ChrII_RagTag	2038372	GA	G	intron	RSC019000015789	intron|RSC019000015789||protein_coding
PT10	RSC019	E. coli OP50	ChrII_RagTag	8238015	T	TG	intron	RSC019000006936	intron|RSC019000006936||protein_coding
PT10	RSC019	E. coli OP50	ChrII_RagTag	11502180	CCTATT	C	intergenic
PT10	RSC019	E. coli OP50	ChrI_RagTag	11976372	TG	T	intron	RSC019000007888	intron|RSC019000007888||protein_coding
PT10	RSC019	E. coli OP50	ChrI_RagTag	15256595	C	CTACATTTCATTTCATTTTTCATTTAAACAACTTTATCAGCTGGTTAATGGTGGGATCTATA	intron	RSC019000029237	intron|RSC019000029237||protein_coding
PT10	RSC019	E. coli OP50	ChrI_RagTag	15983697	GT	G	intron	RSC019000013155	intron|RSC019000013155||protein_coding
PT10	RSC019	E. coli OP50	ChrI_RagTag	18828646	GT	G	frameshift	RSC019000019679	frameshift|RSC019000019679|RSC019000019679|protein_coding|-|754HQLTRFSCGSWRPGQDGGDFDLAATAAALSVSPSGVAISPPPPANASKRSTGTALPYSSSNAVLAPASSSSSLPPISVFVEIILNPENLALDRLTPVIFKKARIELRRSLRALDDARRSLPYNFELALVLAEIKLVTELLVLASRIGQSLCQHGGSFLASNNNVNGGLEADRKRSDTGIPYSPGRVGVGHLPLAIRTDLANSLLEIRAQFQHVWLSRSIPSTLPNALKIFDNLFKALLPPDLQEFGKQLL*>754PS*|18828646GT>G
PT10	RSC019	E. coli OP50	ChrI_RagTag	19122322	CCCGTTGCGGAGCCATGCGGA	C	stop_gained&frameshift	RSC019000022567	stop_gained&frameshift|RSC019000022567|RSC019000022567|protein_coding|-|18SAWLRNGKKRRLNLPFHSSHHLQAFRETLKIHRTRQDHTICSQDEQKEREVVAQSNNGHTLDNGWTVQNIKLTQNCHRTLVVSGMCVNKSFVCWTFSRWMSQSGLRNRFDSDACSLITMSVLEAFYRDANLSKSLRLDAHNEQFTMGENITLNVVGQCPSIPQELIPMMQNAIDKGNLINDDEKKRGKESVFFVSDDALLIIGMTAENAAKTRNRFVLEQNALLANTDHSTMRIVDYRREKGFKKLSVAVNLAISHPALSEWKIFCFWIAFRTKACSLVYRRDSDLVCLLDLHENYGPTTGAIVALCRLENLPQMTEWAELRIFP…
PT10	RSC019	E. coli OP50	ChrV_RagTag	5701258	GGCGGGAAAACCGGGAGACAATGAGCCTAATAATGACGACGCTTTGCGACGAATGGGCAAAAACAAGGCGCAGAAAGAAGCGGAGGGAGATATT	G	intergenic
PT10	RSC019	E. coli OP50	ChrV_RagTag	7590121	TA	T	intron	RSC019000007408	intron|RSC019000007408||protein_coding
PT10	RSC019	E. coli OP50	ChrV_RagTag	10307730	A	AG	intron	RSC019000006028	intron|RSC019000006028||protein_coding
PT11	RSC019	E. coli OP50	ChrII_RagTag	11421473	A	AG	intron	RSC019000000919	intron|RSC019000000919||protein_coding
PT11	RSC019	E. coli OP50	ChrII_RagTag	21420632	AAATTGAC	A	intron	RSC019000021981	intron|RSC019000021981||protein_coding
PT11	RSC019	E. coli OP50	ChrIV_RagTag	26418374	C	CT	intron	RSC019000008705	intron|RSC019000008705||protein_coding
PT11	RSC019	E. coli OP50	ChrI_RagTag	14281761	ATTTTTGTTTCATAT	A	intron	RSC019000010900	intron|RSC019000010900||protein_coding
PT11	RSC019	E. coli OP50	ChrI_RagTag	17460856	AAGCTTTCTAG	A	intergenic
PT11	RSC019	E. coli OP50	ChrI_RagTag	23465074	GGT	G	intron	RSC019000015278	intron|RSC019000015278||protein_coding
PT11	RSC019	E. coli OP50	ChrV_RagTag	14902924	CTT	C	intergenic
PT11	RSC019	E. coli OP50	ChrV_RagTag	14919412	GGTCTAGCCGGGCGTAGCCCGGCTA	G	inframe_deletion	RSC019000029054	inframe_deletion|RSC019000029054|RSC019000029054|protein_coding|-
PT11	RSC019	E. coli OP50	ChrX_RagTag	15574187	GC	G	frameshift	RSC019000007474	frameshift|RSC019000007474|RSC019000007474|protein_coding|+|7PPILMTAASSSRDTNPFSTGHRNASLHDIHENELSHYGHSVKSAPICIPSASRSPRDDKPERVSCSSTEDPLVDSKEDREQFAIDDISTRSQMMEVLRPMIDELRALKEELEDTKSTLDVYKGAMEGDGQDILDKVTACHVNIVATVKEHHEKELEEEKDMIAALEEKIATLEKRIDDQDEQIAFRDGQIDGLREIDEDKDEKIKELTEQLAGADDRLKEATDEIFKKLIIEYELAKDREASDFRETIEEKEEALRQMQREMDKKQADLEKLKKGPGHEEYRQIVESEIRTAMEKEFKSRIDLLSKGLEQKKEDSIARMRKDVEFEHKKREAEKDMEF…
PT12	RSC019	E. coli OP50	ChrIII_RagTag	5594120	G	GT	intron	RSC019000015006	intron|RSC019000015006||protein_coding
PT12	RSC019	E. coli OP50	ChrIII_RagTag	11259666	ATAGTCTCATTCAATATACAGTAATGTGTAGT	A	intron	RSC019000000507	intron|RSC019000000507||protein_coding
PT12	RSC019	E. coli OP50	ChrIII_RagTag	11824104	G	GC	intergenic
PT12	RSC019	E. coli OP50	ChrIII_RagTag	16719265	AG	A	intergenic
PT12	RSC019	E. coli OP50	ChrII_RagTag	5201075	C	CT	intergenic
PT12	RSC019	E. coli OP50	ChrIV_RagTag	26289317	T	TC	intron	RSC019000015562	intron|RSC019000015562||protein_coding
PT12	RSC019	E. coli OP50	ChrI_RagTag	7850415	CAATCGATCCACTTCTTTCTGTTTCTTCTCCTTCTCAGATTCGTCATCTTGACGTTGCTGTACCAAATTG	C	frameshift&splice_acceptor	RSC019000011052	frameshift&splice_acceptor|RSC019000011052|RSC019000011052|protein_coding
PT12	RSC019	E. coli OP50	ChrI_RagTag	17312462	GC	G	intron	RSC019000022700	intron|RSC019000022700||protein_coding
PT12	RSC019	E. coli OP50	ChrI_RagTag	17872219	T	TC	intron	RSC019000011453	intron|RSC019000011453||protein_coding
PT12	RSC019	E. coli OP50	ChrI_RagTag	19365439	AGAGAG	A	intron	RSC019000004360	intron|RSC019000004360||protein_coding
PT12	RSC019	E. coli OP50	ChrX_RagTag	6538627	TTC	T	intron	RSC019000008931	intron|RSC019000008931||protein_coding
PT13	RSC019	E. coli OP50	ChrIII_RagTag	1216924	GGTCA	G	splice_donor	RSC019000004814	splice_donor|RSC019000004814|RSC019000004814|protein_coding
PT13	RSC019	E. coli OP50	ChrIII_RagTag	5503936	GTAGGTAGGAATGCTGATGATCAGTTCATTCTGCGATCATTAGTATTTCGGAAATGAAGAAAGCTTTGCTGACTGGTCGT	G	intron	RSC019000003421	intron|RSC019000003421||protein_coding
PT13	RSC019	E. coli OP50	ChrIII_RagTag	16251681	C	CA	intergenic
PT13	RSC019	E. coli OP50	ChrII_RagTag	5936434	A	AG	intron	RSC019000012806	intron|RSC019000012806||protein_coding
PT13	RSC019	E. coli OP50	ChrIV_RagTag	13533598	TCC	T	intergenic
PT13	RSC019	E. coli OP50	ChrIV_RagTag	21836431	A	AG	intron	RSC019000003736	intron|RSC019000003736||protein_coding
PT13	RSC019	E. coli OP50	ChrIV_RagTag	25210002	CCTCTA	C	intron	RSC019000009014	intron|RSC019000009014||protein_coding
PT13	RSC019	E. coli OP50	ChrIV_RagTag	28275939	TCTGCAGCAGCCTTCTCTGCTGCAG	T	inframe_deletion,inframe_deletion	RSC019000020017	inframe_deletion|RSC019000020017|RSC019000020017|protein_coding|+|98VCSSLLCCS>98V|28275939TCTGCAGCAGCCTTCTCTGCTGCAG>T,inframe_deletion|RSC019000010152|RSC019000010152|protein_coding|-|533AAAEKAAAD>533D|28275939TCTGCAGCAGCCTTCTCTGCTGCAG>T
PT13	RSC019	E. coli OP50	ChrI_RagTag	17521424	AATAG	A	frameshift	RSC019000019711	frameshift|RSC019000019711|RSC019000019711|protein_coding|+|139NRWIDRSTRLIVADFAVFNGRLNLFCVVKLIFELSRFGGVITTVNIDTLRLIRYLTTFDYFVGMCEGVFCQFVLLLIFKEFIDICRYRSSYLKQFWNYIDLAIIGEFSQSFDQVIKAENAYNTYAAFLFLFVVLKTFKYFGIILKKLSATAKEIFVFSGMIFTIFFAFVHFGFLVYVSYKIDAHVM*>139NGSIDPLD*|17521424AATAG>A
PT13	RSC019	E. coli OP50	ChrI_RagTag	17926528	G	GC	intron	RSC019000006681	intron|RSC019000006681||protein_coding
PT14	RSC019	E. coli OP50	ChrIII_RagTag	1802094	TGGGGGAGGGGAGTACGGTGGGGGG	T	intron	RSC019000010904	intron|RSC019000010904||protein_coding
PT14	RSC019	E. coli OP50	ChrII_RagTag	20522894	G	GC	intron	RSC019000007096	intron|RSC019000007096||protein_coding
PT14	RSC019	E. coli OP50	ChrIV_RagTag	4217721	TC	T	intron	RSC019000006519	intron|RSC019000006519||protein_coding
PT14	RSC019	E. coli OP50	ChrIV_RagTag	10038286	AG	A	intergenic
PT14	RSC019	E. coli OP50	ChrIV_RagTag	15868034	TA	T	intergenic
PT14	RSC019	E. coli OP50	ChrI_RagTag	2947616	TA	T	intergenic
PT14	RSC019	E. coli OP50	ChrI_RagTag	7440652	A	AG	intron	RSC019000015246	intron|RSC019000015246||protein_coding
PT14	RSC019	E. coli OP50	ChrI_RagTag	12371887	T	TA	intron	RSC019000005857	intron|RSC019000005857||protein_coding
PT14	RSC019	E. coli OP50	ChrI_RagTag	15968978	CGGT	C	intergenic
PT14	RSC019	E. coli OP50	ChrV_RagTag	11062848	GT	G	intron	RSC019000002981	intron|RSC019000002981||protein_coding
PT15	RSC019	E. coli OP50	ChrIII_RagTag	5163063	TC	T	intron	RSC019000013292	intron|RSC019000013292||protein_coding
PT15	RSC019	E. coli OP50	ChrIII_RagTag	15894216	TG	T	intron	RSC019000014100	intron|RSC019000014100||protein_coding
PT15	RSC019	E. coli OP50	ChrII_RagTag	512412	T	TG	intergenic
PT15	RSC019	E. coli OP50	ChrII_RagTag	10998748	C	CACA	intron	RSC019000003102	intron|RSC019000003102||protein_coding
PT15	RSC019	E. coli OP50	ChrIV_RagTag	9747716	ATTTTAC	A	intergenic
PT15	RSC019	E. coli OP50	ChrI_RagTag	12781955	TCTC	T	intron	RSC019000003635	intron|RSC019000003635||protein_coding
PT15	RSC019	E. coli OP50	ChrI_RagTag	27137748	G	GA	intron	RSC019000017143	intron|RSC019000017143||protein_coding
PT15	RSC019	E. coli OP50	ChrV_RagTag	10699785	C	CCCCCCCCCCCCCCCCCCCCCCCCCCCCCCCCCCCCCCCCCCCCCCA	intergenic
PT15	RSC019	E. coli OP50	ChrV_RagTag	17738794	GTAA	G	5_prime_utr	RSC019000021428	5_prime_utr|RSC019000021428|RSC019000021428|protein_coding
PT15	RSC019	E. coli OP50	ChrX_RagTag	14722995	GA	G	intron	RSC019000016827	intron|RSC019000016827||protein_coding
PT16	RSC019	E. coli OP50	ChrIII_RagTag	5522247	CG	C	frameshift	RSC019000022438	frameshift|RSC019000022438|RSC019000022438|protein_coding|-|126IAAEREAMLEIEEKKRGVRHKLRYGNAPEGYWSKAAYRKFNPPQMASYWSRETREVHVVQVGAWEFDYPSDDDDDDQDTTMTSAIDAPESLDDVVEKEEVGQPGNDAATDDAPTRVESGGDAHSEATTGAATSRESAASAASSNAARDAETESADETVPKPKRICRSK*>126MLQRGRQCWR*|5522247CG>C
PT16	RSC019	E. coli OP50	ChrIII_RagTag	21046167	TATAAATAA	T	intron	RSC019000022035	intron|RSC019000022035||protein_coding
PT16	RSC019	E. coli OP50	ChrII_RagTag	8121253	T	TC	intron	RSC019000000611	intron|RSC019000000611||protein_coding
PT16	RSC019	E. coli OP50	ChrIV_RagTag	3127654	T	TC	intron	RSC019000009920	intron|RSC019000009920||protein_coding
PT16	RSC019	E. coli OP50	ChrIV_RagTag	21635386	A	AG	intergenic
PT16	RSC019	E. coli OP50	ChrI_RagTag	3035013	T	TG	intergenic
PT16	RSC019	E. coli OP50	ChrI_RagTag	28348203	GAAATCCACTCGCGTGTGA	G	intergenic
PT16	RSC019	E. coli OP50	ChrV_RagTag	19255832	GGTGGATCATCATGAGTACA	G	intron	RSC019000018790	intron|RSC019000018790||protein_coding
PT16	RSC019	E. coli OP50	ChrV_RagTag	19927713	A	AT	intron	RSC019000004347	intron|RSC019000004347||protein_coding
PT16	RSC019	E. coli OP50	ChrV_RagTag	21686180	G	GT	intron	RSC019000007076	intron|RSC019000007076||protein_coding
PT16	RSC019	E. coli OP50	ChrX_RagTag	224540	GCTA	G	intergenic
PT17	RSC019	E. coli OP50	ChrIV_RagTag	1724661	T	TTCCTAC	splice_region,stop_gained&inframe_insertion	RSC019000018165	splice_region|RSC019000018165|RSC019000018165|protein_coding,stop_gained&inframe_insertion|RSC019000018165|RSC019000018165|protein_coding|-|154E>154E*|1724661T>TTCCTAC
PT17	RSC019	E. coli OP50	ChrIV_RagTag	26158139	TC	T	intron	RSC019000007246	intron|RSC019000007246||protein_coding
PT17	RSC019	E. coli OP50	ChrI_RagTag	22004437	GT	G	intron	RSC019000005910	intron|RSC019000005910||protein_coding
PT17	RSC019	E. coli OP50	ChrI_RagTag	25644138	CT	C	intron	RSC019000003450	intron|RSC019000003450||protein_coding
PT17	RSC019	E. coli OP50	ChrI_RagTag	28758547	AGAG	A	intergenic
PT17	RSC019	E. coli OP50	ChrI_RagTag	33304922	TCAATTAATTGGTCAACCCAATACCAATTACC	T	intron	RSC019000006113	intron|RSC019000006113||protein_coding
PT17	RSC019	E. coli OP50	ChrV_RagTag	8220659	C	CA	intron	RSC019000005895	intron|RSC019000005895||protein_coding
PT17	RSC019	E. coli OP50	ChrX_RagTag	4210405	G	GA	intergenic
PT18	RSC019	E. coli OP50	ChrIII_RagTag	1830274	TG	T	intron	RSC019000010904	intron|RSC019000010904||protein_coding
PT18	RSC019	E. coli OP50	ChrIII_RagTag	21022176	G	GC	intron	RSC019000024360	intron|RSC019000024360||protein_coding
PT18	RSC019	E. coli OP50	ChrII_RagTag	1320734	CT	C	intergenic
PT18	RSC019	E. coli OP50	ChrII_RagTag	3726550	GA	G	intron	RSC019000019801	intron|RSC019000019801||protein_coding
PT18	RSC019	E. coli OP50	ChrIV_RagTag	4269383	CA	C	intergenic
PT18	RSC019	E. coli OP50	ChrIV_RagTag	4419654	T	TG	intergenic
PT18	RSC019	E. coli OP50	ChrIV_RagTag	14432174	CA	C	intergenic
PT18	RSC019	E. coli OP50	ChrI_RagTag	19254745	CT	C	intron	RSC019000004487	intron|RSC019000004487||protein_coding
PT18	RSC019	E. coli OP50	ChrI_RagTag	37228159	TC	T	intron	RSC019000019457	intron|RSC019000019457||protein_coding
PT18	RSC019	E. coli OP50	ChrV_RagTag	19150167	G	GT	intron	RSC019000026014	intron|RSC019000026014||protein_coding
PT19	RSC019	E. coli OP50	ChrIII_RagTag	9007704	G	GA	intergenic
PT19	RSC019	E. coli OP50	ChrII_RagTag	16061747	AG	A	intergenic
PT19	RSC019	E. coli OP50	ChrII_RagTag	18392597	T	TAAG	intron	RSC019000018089	intron|RSC019000018089||protein_coding
PT19	RSC019	E. coli OP50	ChrII_RagTag	20784376	TGTTC	T	intron	RSC019000000395	intron|RSC019000000395||protein_coding
PT19	RSC019	E. coli OP50	ChrIV_RagTag	18407875	C	CT	intron	RSC019000003106	intron|RSC019000003106||protein_coding
PT19	RSC019	E. coli OP50	ChrIV_RagTag	18666420	T	TG	intron	RSC019000008833	intron|RSC019000008833||protein_coding
PT19	RSC019	E. coli OP50	ChrI_RagTag	10766725	CTT	C	intergenic
PT19	RSC019	E. coli OP50	ChrI_RagTag	35075554	AAGAGGC	A	intergenic
PT19	RSC019	E. coli OP50	ChrV_RagTag	545746	T	TC	intron	RSC019000019504	intron|RSC019000019504||protein_coding
PT19	RSC019	E. coli OP50	ChrV_RagTag	20766670	G	GT	intron	RSC019000024865	intron|RSC019000024865||protein_coding
PT19	RSC019	E. coli OP50	ChrX_RagTag	3232013	T	TC	intron	RSC019000006481	intron|RSC019000006481||protein_coding
PT2	RSC019	E. coli OP50	ChrIII_RagTag	5008455	G	GT	intron	RSC019000017882	intron|RSC019000017882||protein_coding
PT2	RSC019	E. coli OP50	ChrIV_RagTag	5371054	AG	A	intergenic
PT2	RSC019	E. coli OP50	ChrV_RagTag	22363693	GAGATCAA	G	intron	RSC019000000380	intron|RSC019000000380||protein_coding
PT20	RSC019	E. coli OP50	ChrII_RagTag	12405443	TG	T	intron	RSC019000003362	intron|RSC019000003362||protein_coding
PT20	RSC019	E. coli OP50	ChrII_RagTag	13567024	AC	A	intron	RSC019000015787	intron|RSC019000015787||protein_coding
PT20	RSC019	E. coli OP50	ChrI_RagTag	14794318	TATGCTACACTAAGAAGACTA	T	intron	RSC019000015308	intron|RSC019000015308||protein_coding
PT20	RSC019	E. coli OP50	ChrI_RagTag	20669346	T	TG	intron	RSC019000013771	intron|RSC019000013771||protein_coding
PT20	RSC019	E. coli OP50	ChrV_RagTag	12565076	GT	G	intron	RSC019000000069	intron|RSC019000000069||protein_coding
PT20	RSC019	E. coli OP50	ChrV_RagTag	12985425	GA	G	frameshift	RSC019000011219	frameshift|RSC019000011219|RSC019000011219|protein_coding|+|45DRAKKKFANALDGLRSLGNRNEMSIDVEERLQPENCVLRTVVRHGFPDDAKCLAYDPVQRLIAIGTGRGCVRVLGEAGVDYQMVHPTDYPVTNIIFCINEGALVTACSNDMVHLWNFRQKHPEILHSLQMSKEGITSMHLPYGGRWLMLGTEKGNVYFVCVSTFQLSTYVINWNKAIDIACRVHPGSVRQISTCPTDHTKIGIVFEKGVVALWDLVTKTAERLPMDPPVKCLSWHYNGQSLMTGNVDGSLCIYNAKKWTEVFQKSTPHGIGSCRPIHQVEWRHANEADQFLVFSGGMPSDDNLPIPAITVLRGSKSATVMEMEQPIITFITLNSVPL…
PT21	RSC019	E. coli OP50	ChrIV_RagTag	14084053	C	CGGTCAT	intergenic
PT21	RSC019	E. coli OP50	ChrI_RagTag	29077710	T	TC	intron	RSC019000007509	intron|RSC019000007509||protein_coding
PT21	RSC019	E. coli OP50	ChrX_RagTag	14267893	GT	G	intergenic
PT3	RSC019	E. coli OP50	ChrIV_RagTag	17177617	T	TC	intron	RSC019000004809	intron|RSC019000004809||protein_coding
PT3	RSC019	E. coli OP50	ChrIV_RagTag	26543346	CGAGTGAT	C	intron	RSC019000007811	intron|RSC019000007811||protein_coding
PT3	RSC019	E. coli OP50	ChrI_RagTag	27918300	AAATAG	A	intron	RSC019000005074	intron|RSC019000005074||protein_coding
PT3	RSC019	E. coli OP50	ChrI_RagTag	29990639	TGGTGGAGG	T	intron	RSC019000005701	intron|RSC019000005701||protein_coding
PT3	RSC019	E. coli OP50	ChrV_RagTag	774479	A	AT	intron	RSC019000016161	intron|RSC019000016161||protein_coding
PT3	RSC019	E. coli OP50	ChrV_RagTag	20137189	CTAATTAAT	C	intron	RSC019000011602	intron|RSC019000011602||protein_coding
PT4	RSC019	E. coli OP50	ChrIII_RagTag	21150175	TCATGTCAAATCA	T	intron	RSC019000011933	intron|RSC019000011933||protein_coding
PT4	RSC019	E. coli OP50	ChrII_RagTag	695123	A	AT	intergenic
PT4	RSC019	E. coli OP50	ChrIV_RagTag	3294569	GA	G	intron	RSC019000008167	intron|RSC019000008167||protein_coding
PT4	RSC019	E. coli OP50	ChrIV_RagTag	21510823	T	TC	intron	RSC019000005599	intron|RSC019000005599||protein_coding
PT4	RSC019	E. coli OP50	ChrIV_RagTag	25606507	T	TC	intron	RSC019000014867	intron|RSC019000014867||protein_coding
PT4	RSC019	E. coli OP50	ChrI_RagTag	12261659	AG	A	intergenic
PT4	RSC019	E. coli OP50	ChrI_RagTag	23859892	TCAAG	T	intron	RSC019000006950	intron|RSC019000006950||protein_coding
PT4	RSC019	E. coli OP50	ChrI_RagTag	28448928	A	AT	intron	RSC019000012488	intron|RSC019000012488||protein_coding
PT4	RSC019	E. coli OP50	ChrV_RagTag	1420819	T	TA	intron	RSC019000029389	intron|RSC019000029389||protein_coding
PT4	RSC019	E. coli OP50	ChrX_RagTag	3004547	TC	T	intergenic
PT4	RSC019	E. coli OP50	ChrX_RagTag	7091551	CA	C	intergenic
PT4	RSC019	E. coli OP50	ChrX_RagTag	8931495	AG	A	intergenic
PT4	RSC019	E. coli OP50	ChrX_RagTag	11849253	CTCGATA	C	intron	RSC019000006271	intron|RSC019000006271||protein_coding
PT4	RSC019	E. coli OP50	ChrX_RagTag	14967670	TC	T	intron	RSC019000004101	intron|RSC019000004101||protein_coding
PT4	RSC019	E. coli OP50	ChrX_RagTag	16434891	TC	T	intron	RSC019000021057	intron|RSC019000021057||protein_coding
PT5	RSC019	E. coli OP50	ChrIII_RagTag	11991051	T	TG	intron	RSC019000005554	intron|RSC019000005554||protein_coding
PT5	RSC019	E. coli OP50	ChrII_RagTag	8032469	A	AG	intron	RSC019000008987	intron|RSC019000008987||protein_coding
PT5	RSC019	E. coli OP50	ChrII_RagTag	10714006	ACGTCGCCGGAGTATTT	A	intron	RSC019000007166	intron|RSC019000007166||protein_coding
PT5	RSC019	E. coli OP50	ChrIV_RagTag	213533	AC	A	intron	RSC019000013773	intron|RSC019000013773||protein_coding
PT5	RSC019	E. coli OP50	ChrIV_RagTag	15741574	G	GC	frameshift	RSC019000028735	frameshift|RSC019000028735|RSC019000028735|protein_coding|+|18APPIGELRRKLPQDPNKWDGILEGTKYSAACLSNHTDTQKMDEDCLYLNVFVSAECRGECPIILMFHGGAMNFNSAVYYNDDHLIESFASKGIMLVVPAFRLGFMGIFNLGDDFIPTNLGLHDALHALQFVSKEAVNFGGNKDALTLMGHSYGGTIAGVLAYSPLRREKVNISRLIMMSPSFQFTSLQTVQTLSLRLVEKSGCSGRSSSLILSCLKSKDAVELLRYQSEIQKEDESI*>18APPNRRIKKEIATRSE*|15741574G>GC
PT5	RSC019	E. coli OP50	ChrIV_RagTag	16897990	CG	C	intron	RSC019000004550	intron|RSC019000004550||protein_coding
PT5	RSC019	E. coli OP50	ChrIV_RagTag	24610944	A	AT	intron	RSC019000004533	intron|RSC019000004533||protein_coding
PT5	RSC019	E. coli OP50	ChrI_RagTag	5537234	A	AT	intron	RSC019000024518	intron|RSC019000024518||protein_coding
PT5	RSC019	E. coli OP50	ChrI_RagTag	36236725	GCCTGGTACTACAGTACT	G	intergenic
PT5	RSC019	E. coli OP50	ChrV_RagTag	9080464	AT	A	intron	RSC019000008233	intron|RSC019000008233||protein_coding
PT5	RSC019	E. coli OP50	ChrV_RagTag	19577476	G	GA	intergenic
PT5	RSC019	E. coli OP50	ChrX_RagTag	5452458	AG	A	intergenic
PT6	RSC019	E. coli OP50	ChrIII_RagTag	3807028	T	TC	intergenic
PT6	RSC019	E. coli OP50	ChrIII_RagTag	19402589	TC	T	intron	RSC019000011068	intron|RSC019000011068||protein_coding
PT6	RSC019	E. coli OP50	ChrII_RagTag	4873975	AG	A	intron	RSC019000009712	intron|RSC019000009712||protein_coding
PT6	RSC019	E. coli OP50	ChrII_RagTag	10213236	C	CT	intergenic
PT6	RSC019	E. coli OP50	ChrII_RagTag	14750095	A	AT	intergenic
PT6	RSC019	E. coli OP50	ChrIV_RagTag	265736	TGTGATTATGAGCAA	T	intron	RSC019000015179	intron|RSC019000015179||protein_coding
PT6	RSC019	E. coli OP50	ChrIV_RagTag	6340538	CATTTCCGGGATTCTCTCCAATTGGCAGACAATCT	C	intron	RSC019000009287	intron|RSC019000009287||protein_coding
PT6	RSC019	E. coli OP50	ChrIV_RagTag	12199981	G	GT	intron	RSC019000009227	intron|RSC019000009227||protein_coding
PT6	RSC019	E. coli OP50	ChrIV_RagTag	13981940	GC	G	intron	RSC019000000038	intron|RSC019000000038||protein_coding
PT8	RSC019	E. coli OP50	ChrIII_RagTag	20448176	CAG	C	intergenic
PT8	RSC019	E. coli OP50	ChrII_RagTag	1085024	AGTTGT	A	intron	RSC019000013020	intron|RSC019000013020||protein_coding
PT8	RSC019	E. coli OP50	ChrII_RagTag	11539669	G	GT	intron	RSC019000004832	intron|RSC019000004832||protein_coding
PT8	RSC019	E. coli OP50	ChrII_RagTag	13593465	CA	C	intergenic
PT8	RSC019	E. coli OP50	ChrIV_RagTag	21959604	CATA	C	intron	RSC019000007734	intron|RSC019000007734||protein_coding
PT8	RSC019	E. coli OP50	ChrIV_RagTag	22864436	AATGGTGAAGGGTCCTCGAGGTTCAGCGAGAGCATCTCG	A	intron	RSC019000012075	intron|RSC019000012075||protein_coding
PT8	RSC019	E. coli OP50	ChrI_RagTag	37269047	T	TA	intergenic
PT8	RSC019	E. coli OP50	ChrV_RagTag	7882312	GTAGCACTCGTTTGGTCTTGACTGCCTACAAATGGATCCACTTGGCAC	G	intron	RSC019000003563	intron|RSC019000003563||protein_coding
PT8	RSC019	E. coli OP50	ChrV_RagTag	11914795	T	TA	intron	RSC019000003408	intron|RSC019000003408||protein_coding
PT8	RSC019	E. coli OP50	ChrV_RagTag	12683111	AAATT	A	intergenic
PT8	RSC019	E. coli OP50	ChrV_RagTag	12995887	TC	T	intron	RSC019000011219	intron|RSC019000011219||protein_coding
PT8	RSC019	E. coli OP50	ChrX_RagTag	8220098	C	CGA	intron	RSC019000021228	intron|RSC019000021228||protein_coding
PT8	RSC019	E. coli OP50	ChrX_RagTag	11825291	TG	T	intergenic
PT8	RSC019	E. coli OP50	ChrX_RagTag	14529957	GCCGGATCTACAAGCTCCGAAAA	G	intron	RSC019000014034	intron|RSC019000014034||protein_coding
PT9	RSC019	E. coli OP50	ChrIII_RagTag	1095068	ACAATGAGAAGC	A	intergenic
PT9	RSC019	E. coli OP50	ChrIII_RagTag	9212669	AT	A	intron	RSC019000005984	intron|RSC019000005984||protein_coding
PT9	RSC019	E. coli OP50	ChrIII_RagTag	14161833	AGGTAT	A	intron	RSC019000020068	intron|RSC019000020068||protein_coding
PT9	RSC019	E. coli OP50	ChrIII_RagTag	21700699	AAAAGATGGGCCTAG	A	intergenic
PT9	RSC019	E. coli OP50	ChrII_RagTag	4954534	GT	G	intergenic
PT9	RSC019	E. coli OP50	ChrII_RagTag	6109521	A	AC	frameshift	RSC019000024429	frameshift|RSC019000024429|RSC019000024429|protein_coding|+|110TPVRDSCPVGKTDLRNLGFQLSGQSYVHNLEGRGVLVGWVSVAVGSCGANWPIKKWKSRKNNGMYAADMEWNADYKGMVQDNGAILYYMWK*>110TPRQRLLPCRKN*|6109521A>AC
PT9	RSC019	E. coli OP50	ChrII_RagTag	6832367	A	AC	intron	RSC019000006645	intron|RSC019000006645||protein_coding
PT9	RSC019	E. coli OP50	ChrIV_RagTag	21171706	AC	A	intergenic
PT9	RSC019	E. coli OP50	ChrIV_RagTag	23581563	A	AT	intron	RSC019000020370	intron|RSC019000020370||protein_coding
PT9	RSC019	E. coli OP50	ChrI_RagTag	2897026	C	CG	intergenic
PT9	RSC019	E. coli OP50	ChrI_RagTag	12941494	A	AG	intergenic
PT9	RSC019	E. coli OP50	ChrI_RagTag	22514910	AT	A	intron	RSC019000024207	intron|RSC019000024207||protein_coding
PT9	RSC019	E. coli OP50	ChrI_RagTag	38866965	CGAAGATTGTACAGCT	C	inframe_deletion	RSC019000002629	inframe_deletion|RSC019000002629|RSC019000002629|protein_coding|+|391SKIVQL>391S|38866965CGAAGATTGTACAGCT>C
PT9	RSC019	E. coli OP50	ChrV_RagTag	13440210	TA	T	intergenic
PT9	RSC019	E. coli OP50	ChrV_RagTag	19824775	ACAAGGTCGCGGTAATCCACGC	A	inframe_deletion	RSC019000015488	inframe_deletion|RSC019000015488|RSC019000015488|protein_coding|-|195GVDYRDLV>195V|19824775ACAAGGTCGCGGTAATCCACGC>A
PT22	RSC019	A. tumefaciens L27	ChrIII_RagTag	1009000	C	CA	intron	RSC019000009363	intron|RSC019000009363||protein_coding
PT22	RSC019	A. tumefaciens L27	ChrIII_RagTag	12453721	T	TC	intron	RSC019000001639	intron|RSC019000001639||protein_coding
PT22	RSC019	A. tumefaciens L27	ChrIII_RagTag	14718720	G	GT	intergenic
PT22	RSC019	A. tumefaciens L27	ChrIII_RagTag	20652340	GCA	G	intergenic
PT22	RSC019	A. tumefaciens L27	ChrII_RagTag	20837790	TCCTCTTC	T	intergenic
PT22	RSC019	A. tumefaciens L27	ChrIV_RagTag	3166243	TC	T	intergenic
PT22	RSC019	A. tumefaciens L27	ChrIV_RagTag	28254547	TGGGGGGGGGGGGGGG	T	intron	RSC019000004590	intron|RSC019000004590||protein_coding
PT22	RSC019	A. tumefaciens L27	ChrX_RagTag	8963673	A	AATGAT	intergenic
PT23	RSC019	A. tumefaciens L27	ChrI_RagTag	14633462	A	AT	intron	RSC019000024592	intron|RSC019000024592||protein_coding
PT23	RSC019	A. tumefaciens L27	ChrI_RagTag	23948513	T	TTC	intron	RSC019000003687	intron|RSC019000003687||protein_coding
PT24	RSC019	A. tumefaciens L27	ChrIII_RagTag	15500813	CG	C	intron	RSC019000006478	intron|RSC019000006478||protein_coding
PT24	RSC019	A. tumefaciens L27	ChrII_RagTag	12629055	GA	G	intergenic
PT24	RSC019	A. tumefaciens L27	ChrII_RagTag	14622983	AGGCGTGCATG	A	intron	RSC019000021078	intron|RSC019000021078||protein_coding
PT24	RSC019	A. tumefaciens L27	ChrIV_RagTag	21756783	ACTAAACGTCGTAACAATGAG	A	intergenic
PT24	RSC019	A. tumefaciens L27	ChrIV_RagTag	29408613	G	GA	intergenic
PT24	RSC019	A. tumefaciens L27	ChrI_RagTag	31504982	TTCGG	T	stop_gained&frameshift	RSC019000007104	stop_gained&frameshift|RSC019000007104|RSC019000007104|protein_coding|+|407FGHPQHRFHLNMQLLYSLFHIDNKNTTKILGSEISFVIAASQDNYKSARLFIRELVRSNLRTDFLFSDFAYSFMNNVVYKSRQPDPVPAYLSRLTVDICTWLPLVAITQQVKDAFANRRANGIAAPSAMETINKFQSEMREYYRVVIQCLNALHPLIIQPEQEMDFPKAFYRMLFLDAREKLDSYSSLETGTSDEIGKGIAVILECPINEKLICLIAKCDTLSKDDRLNLIDKLINNAIVSRPPTDMVLPLMNITTLNVFETLFRLAEYKEGLTLDPWFWKTWRLCLLLLCATPPPSAFTLAYNEYPMIRMLTKMILLGNFSFP…
PT25	RSC019	A. tumefaciens L27	ChrIII_RagTag	2208033	CGACTCCATTCGCTTGTGT	C	intron	RSC019000026760	intron|RSC019000026760||protein_coding
PT25	RSC019	A. tumefaciens L27	ChrIII_RagTag	19712719	TG	T	intergenic
PT25	RSC019	A. tumefaciens L27	ChrII_RagTag	20014696	TAA	T	intergenic
PT25	RSC019	A. tumefaciens L27	ChrII_RagTag	22761022	TA	T	intergenic
PT25	RSC019	A. tumefaciens L27	ChrIV_RagTag	15750116	AT	A	frameshift	RSC019000011963	frameshift|RSC019000011963|RSC019000011963|protein_coding|-|585MQLRWIDRPTEYYHISFDDENHRMIDSSDEEESGERRDLAVDSLSDFIIKTSLSPMGDSYQQDFI*>585CN*|15750116AT>A
PT25	RSC019	A. tumefaciens L27	ChrIV_RagTag	21624161	GC	G	intron	RSC019000009979	intron|RSC019000009979||protein_coding
PT25	RSC019	A. tumefaciens L27	ChrV_RagTag	10252062	T	TA	intron	RSC019000002669	intron|RSC019000002669||protein_coding
PT25	RSC019	A. tumefaciens L27	ChrV_RagTag	20519256	GC	G	intron	RSC019000016747	intron|RSC019000016747||protein_coding
PT26	RSC019	A. tumefaciens L27	ChrIII_RagTag	14154358	ATTCATAACGTGAAAAACAGCT	A	intron	RSC019000008853	intron|RSC019000008853||protein_coding
PT26	RSC019	A. tumefaciens L27	ChrIII_RagTag	17440682	GTAAA	G	intergenic
PT26	RSC019	A. tumefaciens L27	ChrII_RagTag	1827172	G	GCT	intron	RSC019000017139	intron|RSC019000017139||protein_coding
PT26	RSC019	A. tumefaciens L27	ChrI_RagTag	26441658	CG	C	intron	RSC019000004081	intron|RSC019000004081||protein_coding
PT26	RSC019	A. tumefaciens L27	ChrI_RagTag	28060648	GACCAATGATCAAA	G	intron	RSC019000007319	intron|RSC019000007319||protein_coding
PT26	RSC019	A. tumefaciens L27	ChrI_RagTag	37438549	CT	C	intergenic
PT26	RSC019	A. tumefaciens L27	ChrX_RagTag	6097274	CACA	C	intron	RSC019000020696	intron|RSC019000020696||protein_coding
PT27	RSC019	A. tumefaciens L27	ChrIII_RagTag	3211005	T	TG	intron	RSC019000020716	intron|RSC019000020716||protein_coding
PT27	RSC019	A. tumefaciens L27	ChrIII_RagTag	15047235	GGGA	G	inframe_deletion	RSC019000014275	inframe_deletion|RSC019000014275|RSC019000014275|protein_coding|-|262TP>262T|15047235GGGA>G
PT27	RSC019	A. tumefaciens L27	ChrIII_RagTag	18655504	TA	T	intron	RSC019000022826	intron|RSC019000022826||protein_coding
PT27	RSC019	A. tumefaciens L27	ChrII_RagTag	5402713	T	TC	intergenic
PT27	RSC019	A. tumefaciens L27	ChrI_RagTag	7530838	C	CA	intron	RSC019000003263	intron|RSC019000003263||protein_coding
PT27	RSC019	A. tumefaciens L27	ChrI_RagTag	36884126	ACT	A	frameshift	RSC019000006962	frameshift|RSC019000006962|RSC019000006962|protein_coding|+|490DSMEASEHDGEEEIHGESTLVESNETAEIREESAIGGGGEGVDTPPASGVKGAEGDAGEAVELSDEVKTLDGKKEDEERSTLESNDRKEEEEQSAHDSIDRAKKGEAAIPDELEAKSIDASESRGEDNHEAPKTDDCMTGGTRSLIEAGDHTVECREREGDALLADPSMDASEKDGTREGGGGEEEQMEEGEEMEDEDEEEMEDEEELSEITFVGSEEDVGEQDERDHFIYDSNDLPPFLLPFNEHSHDGEEVVLMAEEEEIQTAYFEEEVEVDEENGYYGGSYGGRRMEEGDEAMEAGEHSADDSQRIERIGEDEGMEEGEVEGEEEESSDGSAV…
PT27	RSC019	A. tumefaciens L27	ChrV_RagTag	5764245	AC	A	intron	RSC019000005170	intron|RSC019000005170||protein_coding
PT27	RSC019	A. tumefaciens L27	ChrV_RagTag	9819265	A	AG	intron	RSC019000020892	intron|RSC019000020892||protein_coding
PT27	RSC019	A. tumefaciens L27	ChrV_RagTag	21686180	G	GT	intron	RSC019000007076	intron|RSC019000007076||protein_coding
PT28	RSC019	A. tumefaciens L27	ChrIII_RagTag	2572608	GA	G	intron	RSC019000000584	intron|RSC019000000584||protein_coding
PT28	RSC019	A. tumefaciens L27	ChrIII_RagTag	16136700	TC	T	intron	RSC019000009500	intron|RSC019000009500||protein_coding
PT28	RSC019	A. tumefaciens L27	ChrIII_RagTag	16666119	A	AG	intergenic
PT28	RSC019	A. tumefaciens L27	ChrII_RagTag	5204166	C	CT	intron	RSC019000023315	intron|RSC019000023315||protein_coding
PT28	RSC019	A. tumefaciens L27	ChrIV_RagTag	337232	A	AG	intron	RSC019000014897	intron|RSC019000014897||protein_coding
PT28	RSC019	A. tumefaciens L27	ChrIV_RagTag	22638346	GCCCGCTACGATCGTAACGGGCCCGCTACCCTCTCCCTCTCCTCGCCCAGATGTAGCGAGCCCGT	G	intron	RSC019000004176	intron|RSC019000004176||protein_coding
PT28	RSC019	A. tumefaciens L27	ChrIV_RagTag	26459477	ATCAAAAGACCCTCGCCTCTC	A	intron	RSC019000021430	intron|RSC019000021430||protein_coding
PT28	RSC019	A. tumefaciens L27	ChrI_RagTag	3297859	AAGAGAATTTTTATGAAAAAAAAATCAATTTAC	A	intergenic
PT28	RSC019	A. tumefaciens L27	ChrI_RagTag	33959401	T	TC	intron	RSC019000025315	intron|RSC019000025315||protein_coding
PT28	RSC019	A. tumefaciens L27	ChrV_RagTag	8664889	GT	G	intron	RSC019000028681	intron|RSC019000028681||protein_coding
PT28	RSC019	A. tumefaciens L27	ChrV_RagTag	15972540	TGCAGCAGCC	T	synonymous&splice_acceptor&coding_sequence	RSC019000012492	synonymous&splice_acceptor&coding_sequence|RSC019000012492|RSC019000012492|protein_coding
PT28	RSC019	A. tumefaciens L27	ChrX_RagTag	9576275	TG	T	intron	RSC019000015921	intron|RSC019000015921||protein_coding
PT29	RSC019	A. tumefaciens L27	ChrIII_RagTag	7945971	A	AG	intron	RSC019000004292	intron|RSC019000004292||protein_coding
PT29	RSC019	A. tumefaciens L27	ChrII_RagTag	10213235	C	CCTT	intergenic
PT29	RSC019	A. tumefaciens L27	ChrIV_RagTag	10984785	C	CA	intron	RSC019000023812	intron|RSC019000023812||protein_coding
PT29	RSC019	A. tumefaciens L27	ChrIV_RagTag	20058698	GA	G	intron	RSC019000017140	intron|RSC019000017140||protein_coding
PT29	RSC019	A. tumefaciens L27	ChrI_RagTag	333861	T	TCACACACACATTA	intron	RSC019000013885	intron|RSC019000013885||protein_coding
PT29	RSC019	A. tumefaciens L27	ChrI_RagTag	37948643	A	AG	intergenic
PT29	RSC019	A. tumefaciens L27	ChrV_RagTag	5404202	T	TA	intergenic
PT29	RSC019	A. tumefaciens L27	ChrV_RagTag	11478962	AG	A	intron	RSC019000000349	intron|RSC019000000349||protein_coding
PT29	RSC019	A. tumefaciens L27	ChrV_RagTag	19454036	AG	A	intron	RSC019000017454	intron|RSC019000017454||protein_coding
PT29	RSC019	A. tumefaciens L27	ChrX_RagTag	2795623	ACTTG	A	intron	RSC019000019569	intron|RSC019000019569||protein_coding
PT29	RSC019	A. tumefaciens L27	ChrX_RagTag	9842788	CATTTCCGTTTTTT	C	intron	RSC019000023450	intron|RSC019000023450||protein_coding
PT30	RSC019	A. tumefaciens L27	ChrIII_RagTag	13918077	G	GC	intron	RSC019000004726	intron|RSC019000004726||protein_coding
PT30	RSC019	A. tumefaciens L27	ChrII_RagTag	13340010	T	TG	intron	RSC019000011791	intron|RSC019000011791||protein_coding
PT30	RSC019	A. tumefaciens L27	ChrIV_RagTag	21024887	GT	G	intron	RSC019000007276	intron|RSC019000007276||protein_coding
PT30	RSC019	A. tumefaciens L27	ChrIV_RagTag	21123387	TC	T	intergenic
PT30	RSC019	A. tumefaciens L27	ChrI_RagTag	10457094	CCATCATCAT	C	splice_region,inframe_deletion	RSC019000007765	splice_region|RSC019000007765|RSC019000007765|protein_coding,inframe_deletion|RSC019000007765|RSC019000007765|protein_coding|-|297DDDD>297?|10457094CCATCATCAT>C
PT30	RSC019	A. tumefaciens L27	ChrV_RagTag	6496795	T	TA	intron	RSC019000012196	intron|RSC019000012196||protein_coding
PT31	RSC019	A. tumefaciens L27	ChrIII_RagTag	7321522	TACTACA	T	intron	RSC019000009903	intron|RSC019000009903||protein_coding
PT31	RSC019	A. tumefaciens L27	ChrIII_RagTag	11417475	A	AG	frameshift	RSC019000027081	frameshift|RSC019000027081|RSC019000027081|protein_coding|-|156SQSG*>156LPVRL|11417475A>AG
PT31	RSC019	A. tumefaciens L27	ChrIV_RagTag	6570205	GC	G	intron	RSC019000006575	intron|RSC019000006575||protein_coding
PT31	RSC019	A. tumefaciens L27	ChrI_RagTag	14724021	G	GC	intergenic
PT31	RSC019	A. tumefaciens L27	ChrI_RagTag	15907761	T	TC	intron	RSC019000008232	intron|RSC019000008232||protein_coding
PT31	RSC019	A. tumefaciens L27	ChrI_RagTag	36422961	ACTGG	A	intron	RSC019000001680	intron|RSC019000001680||protein_coding
PT32	RSC019	A. tumefaciens L27	ChrIII_RagTag	11940150	T	TC	intron	RSC019000001468	intron|RSC019000001468||protein_coding
PT32	RSC019	A. tumefaciens L27	ChrIII_RagTag	12036727	A	AG	intron	RSC019000011431	intron|RSC019000011431||protein_coding
PT32	RSC019	A. tumefaciens L27	ChrII_RagTag	13212822	T	TGA	intron	RSC019000009953	intron|RSC019000009953||protein_coding
PT32	RSC019	A. tumefaciens L27	ChrII_RagTag	16334078	GC	G	intergenic
PT32	RSC019	A. tumefaciens L27	ChrIV_RagTag	13642671	AAATATTATCACTAACCAACCGATCGTGTAAGCTGCATAAACCATAAATCCGTAGCCACAGCTCATAGTAGAAGCGAGTACAAGTAAACCG	A	splice_donor&coding_sequence	RSC019000001389	splice_donor&coding_sequence|RSC019000001389|RSC019000001389|protein_coding
PT32	RSC019	A. tumefaciens L27	ChrI_RagTag	21714602	GC	G	intron	RSC019000014848	intron|RSC019000014848||protein_coding
PT32	RSC019	A. tumefaciens L27	ChrI_RagTag	24362215	GGAGGGGAGGGAGGGATGCAACGTTGCAACGAGAGGGT	G	intergenic
PT32	RSC019	A. tumefaciens L27	ChrI_RagTag	35116695	CG	C	intron	RSC019000024572	intron|RSC019000024572||protein_coding
PT32	RSC019	A. tumefaciens L27	ChrV_RagTag	3693908	AG	A	intron	RSC019000011243	intron|RSC019000011243||protein_coding
PT33	RSC019	A. tumefaciens L27	ChrIII_RagTag	1269103	A	AT	intergenic
PT33	RSC019	A. tumefaciens L27	ChrIII_RagTag	17032432	TACATATC	T	intron	RSC019000003402	intron|RSC019000003402||protein_coding
PT33	RSC019	A. tumefaciens L27	ChrII_RagTag	22086281	TCTCTTG	T	splice_region,inframe_deletion	RSC019000004322	splice_region|RSC019000004322|RSC019000004322|protein_coding,inframe_deletion|RSC019000004322|RSC019000004322|protein_coding|+|1739SLA>1739S|22086281TCTCTTG>T
PT33	RSC019	A. tumefaciens L27	ChrIV_RagTag	1818654	CA	C	intergenic
PT33	RSC019	A. tumefaciens L27	ChrIV_RagTag	17234658	TC	T	intron	RSC019000007673	intron|RSC019000007673||protein_coding
PT33	RSC019	A. tumefaciens L27	ChrIV_RagTag	24232787	GTA	G	intergenic
PT33	RSC019	A. tumefaciens L27	ChrI_RagTag	34435583	A	AC	intergenic
PT33	RSC019	A. tumefaciens L27	ChrV_RagTag	2263942	A	ATTG	intergenic
PT33	RSC019	A. tumefaciens L27	ChrV_RagTag	2457824	GT	G	intergenic
PT33	RSC019	A. tumefaciens L27	ChrV_RagTag	19265193	C	CAACAG	intron	RSC019000020441	intron|RSC019000020441||protein_coding
PT33	RSC019	A. tumefaciens L27	ChrX_RagTag	9193289	G	GT	intergenic
PT35	RSC019	A. tumefaciens L27	ChrII_RagTag	6087674	TG	T	intron	RSC019000018930	intron|RSC019000018930||protein_coding
PT35	RSC019	A. tumefaciens L27	ChrV_RagTag	13121756	A	AT	intergenic
PT36	RSC019	A. tumefaciens L27	ChrIV_RagTag	7915043	ATT	A	intergenic
PT36	RSC019	A. tumefaciens L27	ChrIV_RagTag	8726274	ATAAGTT	A	intron	RSC019000003607	intron|RSC019000003607||protein_coding
PT36	RSC019	A. tumefaciens L27	ChrIV_RagTag	30078917	T	TTTTTAAAAAAAATTTTA	intron	RSC019000022415	intron|RSC019000022415||protein_coding
PT36	RSC019	A. tumefaciens L27	ChrI_RagTag	14484778	TGA	T	intron	RSC019000002349	intron|RSC019000002349||protein_coding
PT36	RSC019	A. tumefaciens L27	ChrI_RagTag	30004016	TC	T	intron	RSC019000003251	intron|RSC019000003251||protein_coding
PT36	RSC019	A. tumefaciens L27	ChrI_RagTag	36118114	CAGACG	C	intergenic
PT36	RSC019	A. tumefaciens L27	ChrX_RagTag	5943809	G	GT	intron	RSC019000017909	intron|RSC019000017909||protein_coding
PT36	RSC019	A. tumefaciens L27	ChrX_RagTag	13334614	A	AC	intergenic
PT37	RSC019	A. tumefaciens L27	ChrIII_RagTag	6710992	T	TG	intron	RSC019000010343	intron|RSC019000010343||protein_coding
PT37	RSC019	A. tumefaciens L27	ChrIII_RagTag	7028525	GTACGGTAGAT	G	intron	RSC019000007918	intron|RSC019000007918||protein_coding
PT37	RSC019	A. tumefaciens L27	ChrIII_RagTag	19064075	TCTACCGTAC	T	intron	RSC019000018230	intron|RSC019000018230||protein_coding
PT37	RSC019	A. tumefaciens L27	ChrI_RagTag	9309671	GAGAGA	G	intron	RSC019000027086	intron|RSC019000027086||protein_coding
PT37	RSC019	A. tumefaciens L27	ChrI_RagTag	36880127	G	GC	intron	RSC019000006962	intron|RSC019000006962||protein_coding
PT37	RSC019	A. tumefaciens L27	ChrV_RagTag	9543920	A	AC	intergenic
PT37	RSC019	A. tumefaciens L27	ChrX_RagTag	10961221	AGCAACGGCAGATCACAATTGGAAGTTG	A	intron	RSC019000011046	intron|RSC019000011046||protein_coding
PT38	RSC019	A. tumefaciens L27	ChrIII_RagTag	14401572	T	TC	intron	RSC019000014242	intron|RSC019000014242||protein_coding
PT38	RSC019	A. tumefaciens L27	ChrIII_RagTag	19788165	A	AT	intron	RSC019000000148	intron|RSC019000000148||protein_coding
PT38	RSC019	A. tumefaciens L27	ChrIV_RagTag	19623134	ACTCAACACTAT	A	intron	RSC019000004677	intron|RSC019000004677||protein_coding
PT38	RSC019	A. tumefaciens L27	ChrIV_RagTag	27471405	GTATTTACTGTTTCAGTATA	G	intron	RSC019000013914	intron|RSC019000013914||protein_coding
PT38	RSC019	A. tumefaciens L27	ChrI_RagTag	37365360	GCTTCT	G	intergenic
PT38	RSC019	A. tumefaciens L27	ChrV_RagTag	8135057	A	AG	intron	RSC019000004493	intron|RSC019000004493||protein_coding
PT39	RSC019	A. tumefaciens L27	ChrII_RagTag	13086334	ATTTT	A	intron	RSC019000003556	intron|RSC019000003556||protein_coding
PT39	RSC019	A. tumefaciens L27	ChrII_RagTag	14804604	A	AACGTGGCGTATCGCCGATG	intron	RSC019000015468	intron|RSC019000015468||protein_coding
PT39	RSC019	A. tumefaciens L27	ChrI_RagTag	18359337	TC	T	intergenic
PT39	RSC019	A. tumefaciens L27	ChrI_RagTag	24405813	GA	G	intergenic
PT39	RSC019	A. tumefaciens L27	ChrX_RagTag	15771224	A	AG	intergenic
PT40	RSC019	A. tumefaciens L27	ChrIII_RagTag	3407820	TC	T	intergenic
PT40	RSC019	A. tumefaciens L27	ChrIII_RagTag	9874635	T	TG	intergenic
PT40	RSC019	A. tumefaciens L27	ChrIV_RagTag	20810801	AC	A	intron	RSC019000010235	intron|RSC019000010235||protein_coding
PT40	RSC019	A. tumefaciens L27	ChrI_RagTag	27786451	C	CAG	intron	RSC019000015911	intron|RSC019000015911||protein_coding
PT40	RSC019	A. tumefaciens L27	ChrV_RagTag	21206570	T	TC	intergenic
PT41	RSC019	A. tumefaciens L27	ChrIII_RagTag	2212593	GA	G	intron	RSC019000026760	intron|RSC019000026760||protein_coding
PT41	RSC019	A. tumefaciens L27	ChrII_RagTag	4002548	AT	A	intergenic
PT41	RSC019	A. tumefaciens L27	ChrII_RagTag	5918793	T	TC	intergenic
PT41	RSC019	A. tumefaciens L27	ChrII_RagTag	7377840	A	AT	intron	RSC019000001665	intron|RSC019000001665||protein_coding
PT41	RSC019	A. tumefaciens L27	ChrIV_RagTag	18217836	T	TC	intergenic
PT42	RSC019	H. alvei LRB17	ChrIII_RagTag	10527306	TAAAAAAGTTTCATTTCTGACAAATTTGACTTGAGACCGCCTTATATTATCGACTATCTCATGATTGATAATTATAGCTCGGAATAAGAAGAGAACTGCAATGGCAGAGAG	T	splice_acceptor&coding_sequence	RSC019000002053	splice_acceptor&coding_sequence|RSC019000002053|RSC019000002053|protein_coding
PT42	RSC019	H. alvei LRB17	ChrII_RagTag	2069437	GT	G	intron	RSC019000006933	intron|RSC019000006933||protein_coding
PT42	RSC019	H. alvei LRB17	ChrII_RagTag	13524667	G	GGCTTCGTGGACCCCCATCGGTCTGGAGCTTAA	intron	RSC019000012036	intron|RSC019000012036||protein_coding
PT42	RSC019	H. alvei LRB17	ChrII_RagTag	22772215	TCA	T	intron	RSC019000006557	intron|RSC019000006557||protein_coding
PT42	RSC019	H. alvei LRB17	ChrX_RagTag	4272141	CAGT	C	intergenic
PT43	RSC019	H. alvei LRB17	ChrII_RagTag	17734808	G	GCAGGGGCACAACGGATTGGTAGCCCTTGATATAAAGTCCTTCACCCCAC	intron	RSC019000012024	intron|RSC019000012024||protein_coding
PT43	RSC019	H. alvei LRB17	ChrIV_RagTag	8495053	ACTT	A	intergenic
PT43	RSC019	H. alvei LRB17	ChrIV_RagTag	18979614	TATGTC	T	intron	RSC019000010265	intron|RSC019000010265||protein_coding
PT43	RSC019	H. alvei LRB17	ChrI_RagTag	9127851	TC	T	intron	RSC019000008493	intron|RSC019000008493||protein_coding
PT43	RSC019	H. alvei LRB17	ChrI_RagTag	20782143	CGGAGCAGCTGCA	C	inframe_deletion	RSC019000007890	inframe_deletion|RSC019000007890|RSC019000007890|protein_coding|+|353PEQLQ>353P|20782143CGGAGCAGCTGCA>C
PT43	RSC019	H. alvei LRB17	ChrI_RagTag	33073044	T	TC	intergenic
PT43	RSC019	H. alvei LRB17	ChrX_RagTag	12565020	TTGCG	T	intergenic
PT44	RSC019	H. alvei LRB17	ChrIII_RagTag	2411607	T	TC	intergenic
PT44	RSC019	H. alvei LRB17	ChrII_RagTag	4225676	AGGACTACCTCGG	A	inframe_deletion	RSC019000008438	inframe_deletion|RSC019000008438|RSC019000008438|protein_coding|+|176EDYLG>176D|4225676AGGACTACCTCGG>A
PT44	RSC019	H. alvei LRB17	ChrII_RagTag	19231461	A	ACAAGTAAGG	intergenic
PT44	RSC019	H. alvei LRB17	ChrI_RagTag	8929162	CCCTTTTATGG	C	intron	RSC019000001342	intron|RSC019000001342||protein_coding
PT44	RSC019	H. alvei LRB17	ChrI_RagTag	9952424	TC	T	intergenic
PT44	RSC019	H. alvei LRB17	ChrI_RagTag	15435570	C	CT	intron	RSC019000020031	intron|RSC019000020031||protein_coding
PT44	RSC019	H. alvei LRB17	ChrI_RagTag	20884969	CA	C	intron	RSC019000018711	intron|RSC019000018711||protein_coding
PT44	RSC019	H. alvei LRB17	ChrI_RagTag	30059305	TA	T	intron	RSC019000006979	intron|RSC019000006979||protein_coding
PT44	RSC019	H. alvei LRB17	ChrI_RagTag	33708879	GA	G	intron	RSC019000019086	intron|RSC019000019086||protein_coding
PT44	RSC019	H. alvei LRB17	ChrV_RagTag	205516	TGATAATCACTGATAATCACC	T	intron	RSC019000019302	intron|RSC019000019302||protein_coding
PT45	RSC019	H. alvei LRB17	ChrII_RagTag	11450654	TCTCTCTC	T	intergenic
PT45	RSC019	H. alvei LRB17	ChrIV_RagTag	2949286	GAGTGGAAT	G	intergenic
PT45	RSC019	H. alvei LRB17	ChrIV_RagTag	16865498	GTAGGGCTATTCAGTTAGCCGAAGAGAAGTCGAAAGACGATATCACAGTAGATAATCACTGT	G	intergenic
PT45	RSC019	H. alvei LRB17	ChrI_RagTag	14110657	CTTTCGAAGTCAAAAATCA	C	intergenic
PT45	RSC019	H. alvei LRB17	ChrI_RagTag	17749200	A	AG	intron	RSC019000001536	intron|RSC019000001536||protein_coding
PT45	RSC019	H. alvei LRB17	ChrI_RagTag	35352971	TTCTC	T	inframe_deletion&splice_acceptor	RSC019000017043	inframe_deletion&splice_acceptor|RSC019000017043|RSC019000017043|protein_coding
PT45	RSC019	H. alvei LRB17	ChrX_RagTag	11606784	CTCGAGCA	C	intergenic
PT46	RSC019	H. alvei LRB17	ChrIII_RagTag	788782	GAAC	G	intron	RSC019000009331	intron|RSC019000009331||protein_coding
PT46	RSC019	H. alvei LRB17	ChrIII_RagTag	9225309	T	TAG	intergenic
PT46	RSC019	H. alvei LRB17	ChrII_RagTag	16292424	AATTGCG	A	intron	RSC019000029351	intron|RSC019000029351||protein_coding
PT46	RSC019	H. alvei LRB17	ChrIV_RagTag	4427663	TAGTCGGC	T	intergenic
PT47	RSC019	H. alvei LRB17	ChrIII_RagTag	16698449	AATTG	A	intron	RSC019000016677	intron|RSC019000016677||protein_coding
PT47	RSC019	H. alvei LRB17	ChrII_RagTag	7589833	T	TGGAGAG	intron	RSC019000003217	intron|RSC019000003217||protein_coding
PT47	RSC019	H. alvei LRB17	ChrI_RagTag	26008560	T	TC	intron	RSC019000015652	intron|RSC019000015652||protein_coding
PT47	RSC019	H. alvei LRB17	ChrV_RagTag	16553729	TGA	T	intergenic
PT48	RSC019	H. alvei LRB17	ChrIV_RagTag	16897990	CG	C	intron	RSC019000004550	intron|RSC019000004550||protein_coding
PT48	RSC019	H. alvei LRB17	ChrIV_RagTag	18497587	CT	C	intron	RSC019000008225	intron|RSC019000008225||protein_coding
PT48	RSC019	H. alvei LRB17	ChrI_RagTag	10679575	A	AG	intron	RSC019000002870	intron|RSC019000002870||protein_coding
PT48	RSC019	H. alvei LRB17	ChrI_RagTag	18615291	G	GC	intergenic
PT48	RSC019	H. alvei LRB17	ChrI_RagTag	25537433	CTTGGCTG	C	frameshift	RSC019000001863	frameshift|RSC019000001863|RSC019000001863|protein_coding|+|51AWLSANGYGADQFARTDYGTQGSYGGRQDDSDKVVKTPVVFIHGNTDSALAAGIYSGFTNNIAYFLDKGYSTSELYATSWGDVSMLNSSLRTHDCATTSRLRRFLLAVQAYTGADKLHIIGHSMGVTLGRKIVLGGNINANDGNCSIGVPLRFIDVFVGVSGANYGLCNCAAPFDAFAPTCNHNDGFWPGDSCGDNKVCGERTMKHPCDGVTYSKFLTDINQDFTQLAKRVVSTWSSVDDMIMYGDQTWGKPTSLIPRSTDQKIYPNLTHMQTKESDEAVADQYNFVNRLV*>51AAPMDTVLINLREQTTAHRAATAAGRMTATRS*|25537433…
PT48	RSC019	H. alvei LRB17	ChrV_RagTag	806131	A	AG	intron	RSC019000017734	intron|RSC019000017734||protein_coding
PT48	RSC019	H. alvei LRB17	ChrV_RagTag	6175139	CCGGTTCGTTATTCCCTTCATGAAGAATGACGCCGATT	C	intergenic
PT48	RSC019	H. alvei LRB17	ChrX_RagTag	15392397	GTTGAATAGGCTTATT	G	intergenic
PT49	RSC019	H. alvei LRB17	ChrIII_RagTag	15012883	G	GCT	intron	RSC019000009115	intron|RSC019000009115||protein_coding
PT49	RSC019	H. alvei LRB17	ChrIII_RagTag	18537729	CACTTAGGGAAAATTTAGGGA	C	intergenic
PT49	RSC019	H. alvei LRB17	ChrIII_RagTag	18844590	GA	G	intergenic
PT49	RSC019	H. alvei LRB17	ChrII_RagTag	314935	AACT	A	intron	RSC019000022583	intron|RSC019000022583||protein_coding
PT49	RSC019	H. alvei LRB17	ChrIV_RagTag	3695500	T	TG	intergenic
PT49	RSC019	H. alvei LRB17	ChrI_RagTag	14553418	T	TG	intron	RSC019000010318	intron|RSC019000010318||protein_coding
PT49	RSC019	H. alvei LRB17	ChrI_RagTag	29763081	T	TA	intron	RSC019000021066	intron|RSC019000021066||protein_coding
PT49	RSC019	H. alvei LRB17	ChrV_RagTag	1899169	T	TAA	intergenic
PT49	RSC019	H. alvei LRB17	ChrV_RagTag	3694307	GTATTTATT	G	intron	RSC019000011243	intron|RSC019000011243||protein_coding
PT49	RSC019	H. alvei LRB17	ChrV_RagTag	18969973	T	TA	intergenic
PT49	RSC019	H. alvei LRB17	ChrX_RagTag	292103	TCAAGGTATACGCACATTTTACACACTATATTCGCACATTCCCCCCCCCCCCCCCCCGCAAGCAGATCAGAACAGCTA	T	frameshift&splice_donor	RSC019000007377	frameshift&splice_donor|RSC019000007377|RSC019000007377|protein_coding
PT49	RSC019	H. alvei LRB17	ChrX_RagTag	5604506	ATACGCTCAT	A	intron	RSC019000023239	intron|RSC019000023239||protein_coding
PT50	RSC019	H. alvei LRB17	ChrIII_RagTag	15242576	ATAATCGGACCAGAAGGTCCGCAGATT	A	intergenic
PT50	RSC019	H. alvei LRB17	ChrI_RagTag	620356	G	GA	intron	RSC019000006063	intron|RSC019000006063||protein_coding
PT50	RSC019	H. alvei LRB17	ChrV_RagTag	9399551	GC	G	intron	RSC019000008463	intron|RSC019000008463||protein_coding
PT50	RSC019	H. alvei LRB17	ChrV_RagTag	19021210	TGCGGGGAGTCAAAC	T	intron	RSC019000012754	intron|RSC019000012754||protein_coding
PT50	RSC019	H. alvei LRB17	ChrX_RagTag	15597150	GA	G	intron	RSC019000016068	intron|RSC019000016068||protein_coding
PT51	RSC019	H. alvei LRB17	ChrIII_RagTag	2647790	T	TGAGGGGCG	intergenic
PT51	RSC019	H. alvei LRB17	ChrIV_RagTag	3870488	CAACGAGCGAGTGTGGACAGGAAAGTGTACGAGGTG	C	frameshift&splice_donor	RSC019000017151	frameshift&splice_donor|RSC019000017151|RSC019000017151|protein_coding
PT51	RSC019	H. alvei LRB17	ChrIV_RagTag	15317759	T	TTTTTCTTTTTTAA	intergenic
PT51	RSC019	H. alvei LRB17	ChrI_RagTag	23471265	G	GC	intron	RSC019000015278	intron|RSC019000015278||protein_coding
PT52	RSC019	H. alvei LRB17	ChrIII_RagTag	886969	GACGACA	G	inframe_deletion,inframe_deletion	RSC019000021112	inframe_deletion|RSC019000021112|RSC019000021112|protein_coding|-|817VVV>817V|886969GACGACA>G,inframe_deletion|RSC019000017696|RSC019000017696|protein_coding|+|238KTT>238K|886969GACGACA>G
PT52	RSC019	H. alvei LRB17	ChrI_RagTag	21781164	C	CG	intron	RSC019000021291	intron|RSC019000021291||protein_coding
PT52	RSC019	H. alvei LRB17	ChrI_RagTag	32886087	T	TTATTTATTA	intron	RSC019000020880	intron|RSC019000020880||protein_coding
PT53	RSC019	H. alvei LRB17	ChrII_RagTag	10329584	A	AGTT	intron	RSC019000007195	intron|RSC019000007195||protein_coding
PT53	RSC019	H. alvei LRB17	ChrIV_RagTag	8297157	A	AG	intergenic
PT53	RSC019	H. alvei LRB17	ChrIV_RagTag	22514450	TGTACTTTTTTTACTTAAA	T	intergenic
PT53	RSC019	H. alvei LRB17	ChrI_RagTag	3603576	TAGG	T	intron	RSC019000026389	intron|RSC019000026389||protein_coding
PT53	RSC019	H. alvei LRB17	ChrI_RagTag	17459514	AG	A	intergenic
PT53	RSC019	H. alvei LRB17	ChrV_RagTag	7888708	TTCGCAATTTCAATA	T	intergenic
PT53	RSC019	H. alvei LRB17	ChrV_RagTag	16942756	CGCTCAAAGTG	C	frameshift	RSC019000000026	frameshift|RSC019000000026|RSC019000000026|protein_coding|+|40SLKVVDLREELKSRGLSYVGTKAVLAERLKEYLISSGETESETAPPKYDEEQPNDFVAAYKAKQQAALEQQKITAAKIRRESETGSPVKSPIKSGEEETDEEVKKDDQAEKKAKEEEAKKKEEEERKKKEEEERKKKEEEEKVKKAAEEKKRKEEEEREAERKRKEEEDRKAKEEVAAAAAKEAEEKKRKEEADKKATEAAAAASKKEEAERAATAAAAAAAAATAAANEKASEEEDSQDSASKDEGNKVSAGSTDEDGLELDYGEEEETMGAEDGGKGVKEEKKEEEEGADETMDVARPVPTADVVAAVARSSRHPPATVVHMRCLVRPFTLPQLR…
PT53	RSC019	H. alvei LRB17	ChrV_RagTag	19444955	GT	G	intergenic
PT53	RSC019	H. alvei LRB17	ChrX_RagTag	6067971	CTGATCTCACTATGTTAGTTACATTTTCTCAAAAAGATCTTTTGGTACCGATAAA	C	inframe_deletion&splice_donor	RSC019000011589	inframe_deletion&splice_donor|RSC019000011589|RSC019000011589|protein_coding
PT53	RSC019	H. alvei LRB17	ChrX_RagTag	10940032	AG	A	intron	RSC019000005323	intron|RSC019000005323||protein_coding
PT53	RSC019	H. alvei LRB17	ChrX_RagTag	16169274	GA	G	intron	RSC019000016427	intron|RSC019000016427||protein_coding
PT54	RSC019	H. alvei LRB17	ChrIII_RagTag	4754223	AGTGAGTTTACGCCCTCAGACTTTCAATT	A	splice_donor	RSC019000017913	splice_donor|RSC019000017913|RSC019000017913|protein_coding
PT54	RSC019	H. alvei LRB17	ChrIII_RagTag	16984671	G	GT	intergenic
PT54	RSC019	H. alvei LRB17	ChrI_RagTag	19614031	GA	G	intron	RSC019000014246	intron|RSC019000014246||protein_coding
PT54	RSC019	H. alvei LRB17	ChrV_RagTag	7972480	T	TGGATAAGCAGAAA	intron	RSC019000012060	intron|RSC019000012060||protein_coding
PT54	RSC019	H. alvei LRB17	ChrV_RagTag	17556654	AACATCT	A	intron	RSC019000009584	intron|RSC019000009584||protein_coding
PT54	RSC019	H. alvei LRB17	ChrX_RagTag	9593097	TATA	T	intron	RSC019000008445	intron|RSC019000008445||protein_coding
PT55	RSC019	H. alvei LRB17	ChrIII_RagTag	7027931	G	GT	intergenic
PT55	RSC019	H. alvei LRB17	ChrIV_RagTag	378226	TGACACCCGGG	T	intron	RSC019000017518	intron|RSC019000017518||protein_coding
PT55	RSC019	H. alvei LRB17	ChrI_RagTag	8631460	AT	A	intergenic
PT55	RSC019	H. alvei LRB17	ChrI_RagTag	12826811	TC	T	intergenic
PT55	RSC019	H. alvei LRB17	ChrV_RagTag	3469076	G	GA	intergenic
PT55	RSC019	H. alvei LRB17	ChrX_RagTag	9637679	TACAAA	T	intron	RSC019000029299	intron|RSC019000029299||protein_coding
PT56	RSC019	H. alvei LRB17	ChrIII_RagTag	19973367	TG	T	intron	RSC019000007458	intron|RSC019000007458||protein_coding
PT56	RSC019	H. alvei LRB17	ChrII_RagTag	10345546	AGT	A	intergenic
PT56	RSC019	H. alvei LRB17	ChrIV_RagTag	6513074	TG	T	intergenic
PT56	RSC019	H. alvei LRB17	ChrIV_RagTag	9143122	ACATCCATACCGC	A	3_prime_utr	RSC019000018833	3_prime_utr|RSC019000018833|RSC019000018833|protein_coding
PT56	RSC019	H. alvei LRB17	ChrI_RagTag	18000893	A	AT	intron	RSC019000016626	intron|RSC019000016626||protein_coding
PT56	RSC019	H. alvei LRB17	ChrV_RagTag	11513338	C	CA	intron	RSC019000003283	intron|RSC019000003283||protein_coding
PT56	RSC019	H. alvei LRB17	ChrV_RagTag	20307090	A	AC	intergenic
PT56	RSC019	H. alvei LRB17	ChrX_RagTag	12437248	A	AG	intergenic
PT57	RSC019	H. alvei LRB17	ChrIII_RagTag	8070558	A	ACAT	intergenic
PT57	RSC019	H. alvei LRB17	ChrIII_RagTag	14118243	CT	C	intron	RSC019000003527	intron|RSC019000003527||protein_coding
PT57	RSC019	H. alvei LRB17	ChrI_RagTag	16519209	AC	A	intergenic
PT57	RSC019	H. alvei LRB17	ChrV_RagTag	15150651	AC	A	intron	RSC019000010126	intron|RSC019000010126||protein_coding
PT58	RSC019	H. alvei LRB17	ChrII_RagTag	1734499	CA	C	intergenic
PT58	RSC019	H. alvei LRB17	ChrI_RagTag	2732081	G	GGT	intron	RSC019000012944	intron|RSC019000012944||protein_coding
PT58	RSC019	H. alvei LRB17	ChrI_RagTag	5824961	GA	G	intron	RSC019000006037	intron|RSC019000006037||protein_coding
PT58	RSC019	H. alvei LRB17	ChrI_RagTag	6341632	AACTTC	A	intron	RSC019000010133	intron|RSC019000010133||protein_coding
PT58	RSC019	H. alvei LRB17	ChrI_RagTag	16083035	TG	T	intergenic
PT58	RSC019	H. alvei LRB17	ChrI_RagTag	30494027	TCTC	T	intergenic
PT59	RSC019	H. alvei LRB17	ChrII_RagTag	14783459	A	AG	intergenic
PT59	RSC019	H. alvei LRB17	ChrII_RagTag	17099332	AATCAGT	A	intron	RSC019000028596	intron|RSC019000028596||protein_coding
PT59	RSC019	H. alvei LRB17	ChrIV_RagTag	20680425	ATTATCTTCAT	A	intergenic
PT59	RSC019	H. alvei LRB17	ChrIV_RagTag	23569241	TAAAGATC	T	intron	RSC019000021396	intron|RSC019000021396||protein_coding
PT59	RSC019	H. alvei LRB17	ChrI_RagTag	3309291	TACAACGCCTGGGCGGAGGGAGCGGCCGCTCTCCCCGCTCATTTTG	T	intron	RSC019000001810	intron|RSC019000001810||protein_coding
PT59	RSC019	H. alvei LRB17	ChrI_RagTag	11401498	GC	G	intergenic
PT59	RSC019	H. alvei LRB17	ChrV_RagTag	20699911	CATGA	C	frameshift	RSC019000018030	frameshift|RSC019000018030|RSC019000018030|protein_coding|+|525HDLTELLPDITSSPSHTNQIGLQILTTDVVVCILTAGKSNRYRIQSDSLDYLYLVTMKLMEGIKEKNENARINVNFAVSSAVEAAENYVQLETKYEKEKEGLTKNAAEVRAMQAVLIPMTRNTKYTPLANLTLLIETTYNRLLSAIDSHAATGIRLNGLRRSLASALGVLSLSQHSLGSVAGLHFFEHTQQSLMTRLAWASKDNSGDIARMMLALLETTGPPIRSLMNIREEEEDEEEDENQDFKMGENATLGAYKEVSELVEVGDEERGREAEDDW*>525P*|20699911CATGA>C
PT60	RSC019	H. alvei LRB17	ChrI_RagTag	6238367	ACAAGGT	A	intron	RSC019000015779	intron|RSC019000015779||protein_coding
PT60	RSC019	H. alvei LRB17	ChrI_RagTag	19185797	GTGAATTGGAAATGCACGAGTGGAAAACAA	G	intron	RSC019000020260	intron|RSC019000020260||protein_coding
PT60	RSC019	H. alvei LRB17	ChrI_RagTag	24366456	GAGTTTGT	G	intron	RSC019000010155	intron|RSC019000010155||protein_coding
PT60	RSC019	H. alvei LRB17	ChrV_RagTag	7625537	A	AT	intergenic
PT60	RSC019	H. alvei LRB17	ChrV_RagTag	12844135	T	TC	intron	RSC019000006215	intron|RSC019000006215||protein_coding
PT60	RSC019	H. alvei LRB17	ChrX_RagTag	6351015	CT	C	intergenic
PT61	RSC019	H. alvei LRB17	ChrII_RagTag	1273374	ACT	A	intron	RSC019000007258	intron|RSC019000007258||protein_coding
PT61	RSC019	H. alvei LRB17	ChrII_RagTag	5166024	GAACGAATTCCTTCTATTTTGCATCAGTGTATTTTTCA	G	intergenic
PT61	RSC019	H. alvei LRB17	ChrIV_RagTag	5841695	T	TG	intergenic
PT61	RSC019	H. alvei LRB17	ChrIV_RagTag	22118237	CTA	C	frameshift	RSC019000010383	frameshift|RSC019000010383|RSC019000010383|protein_coding|+|71LEYEHHVESPSYTFSSLLNDIGGNAGLWLGLSVVSAIEITGLIFISLIYLVSCRRLSIRPHENPEDDEIRRRKEQDRSAQSGKAHFLT*>71RV*|22118237CTA>C
PT61	RSC019	H. alvei LRB17	ChrIV_RagTag	25510693	GGCTACA	G	intron	RSC019000012954	intron|RSC019000012954||protein_coding
PT61	RSC019	H. alvei LRB17	ChrI_RagTag	3011518	CGAAATAGTCCGCTCGT	C	frameshift	RSC019000019808	frameshift|RSC019000019808|RSC019000019808|protein_coding|-|209TSGLFREKMEAIQKGNTWRARSSFAFNRPLSHFFYVFAMLMIGQLYGAQFAGNASTPNAVSGTDLFEMAQSLNRGSNQLLVQDTAFLADDFYNEVYPAGNITGRVLVQPDMNAFKSQPDMNTCKSQICKKGSLFGYVTSYQMTTMDPTDPYKAPCSFIKVDSVSGLHKFPPNSNMSKQSFGTEEPIAFYIDTGMHPTDAAAQLGMIYGTNPIMGAHEGSSGAQISRNLNIQNLWWRRFTGKERNPIIIPPQFSFEPMQMKDFQLVLVLLIVIYALAALVFTGEMLYYRYHRSAFKVRVNRTLFTAVTKITSINAAKMPFVPRRKGNEEP*>209ER…
PT61	RSC019	H. alvei LRB17	ChrI_RagTag	24374070	CAACGGACCCGTCGCACATCTG	C	inframe_deletion&splice_region	RSC019000007286	inframe_deletion&splice_region|RSC019000007286|RSC019000007286|protein_coding
MAN_107	RSC011	N. sp. L76	ChrI	18603795	CT	C	intergenic
MAN_107	RSC011	N. sp. L76	ChrI	18765475	AAAAAGGT	A	intron	RSC011000020963	intron|RSC011000020963||protein_coding
MAN_107	RSC011	N. sp. L76	ChrII	3676728	TC	T	intron	RSC011000016946	intron|RSC011000016946||protein_coding
MAN_107	RSC011	N. sp. L76	ChrII	8420954	CGGAAAACCCA	C	intergenic
MAN_107	RSC011	N. sp. L76	ChrIII	648450	TA	T	intergenic
MAN_107	RSC011	N. sp. L76	ChrIII	3667031	A	AT	intron	RSC011000006897	intron|RSC011000006897||protein_coding
MAN_107	RSC011	N. sp. L76	ChrIII	6592305	GC	G	intron	RSC011000007904	intron|RSC011000007904||protein_coding
MAN_107	RSC011	N. sp. L76	ChrIII	9935990	TTCCGTTCATTGCATTCAA	T	intron	RSC011000010893	intron|RSC011000010893||protein_coding
MAN_107	RSC011	N. sp. L76	ChrIV	2004438	TG	T	intergenic
MAN_107	RSC011	N. sp. L76	ChrIV	7386900	AGTCAGC	A	inframe_deletion	RSC011000001508	inframe_deletion|RSC011000001508|RSC011000001508|protein_coding|-|170ADC>170C|7386900AGTCAGC>A
MAN_107	RSC011	N. sp. L76	ChrIV	11417183	TA	T	intron	RSC011000002946	intron|RSC011000002946||protein_coding
MAN_107	RSC011	N. sp. L76	ChrIV	19561099	T	TA	intron	RSC011000017133	intron|RSC011000017133||protein_coding
MAN_111	RSC011	N. sp. L76	ChrI	10179830	AGGATACGGTAGTATTGATTGATTCAAGGGAGG	A	intron	RSC011000002697	intron|RSC011000002697||protein_coding
MAN_111	RSC011	N. sp. L76	ChrI	24205488	TTTTGATC	T	intron	RSC011000015621	intron|RSC011000015621||protein_coding
MAN_111	RSC011	N. sp. L76	ChrI	28114446	G	GGGAAGT	intergenic
MAN_111	RSC011	N. sp. L76	ChrI	39026951	A	AG	intergenic
MAN_111	RSC011	N. sp. L76	ChrI	40009765	AT	A	intron	RSC011000008232	intron|RSC011000008232||protein_coding
MAN_111	RSC011	N. sp. L76	ChrIII	7707839	GA	G	intron	RSC011000000800	intron|RSC011000000800||protein_coding
MAN_111	RSC011	N. sp. L76	ChrIII	15213760	AC	A	intron	RSC011000013158	intron|RSC011000013158||protein_coding
MAN_111	RSC011	N. sp. L76	ChrIII	16743688	TA	T	frameshift	RSC011000017470	frameshift|RSC011000017470|RSC011000017470|protein_coding|+|80IKDMVLGEAEEEAPEIIEGEEKEVVKEVTKTWGTIETAQTAPELIPTANEYAAAKSSRYIAPSLRGGGSTGGGKIDLTNQEMFPTFAAAEQIEKHKKDEVKTTAWSTAGVPAARPGAYVPPRTDTWSSARPSAREKDDALAAVRAMSATAAPTPVRAPHPPEPVLNKSANAYVPPHLRNQS*>80IRTWSSERRRKKPPKLLRARRKKL*|16743688TA>T+16743786A>C
MAN_111	RSC011	N. sp. L76	ChrIV	18757129	AC	A	frameshift	RSC011000030643	frameshift|RSC011000030643|RSC011000030643|protein_coding|-|184C*>184F|18757129AC>A
MAN_111	RSC011	N. sp. L76	ChrV	5381561	GTGAGAACGGTTATTGCAAAAATGAAGTGAGCGCTAGGACAATGTTGGAGATAATGAAA	G	intergenic
MAN_111	RSC011	N. sp. L76	ChrX	14119766	CG	C	intergenic
MAN_114	RSC011	N. sp. L76	ChrI	22160506	G	GT	intergenic
MAN_114	RSC011	N. sp. L76	ChrII	9409209	AT	A	intron	RSC011000013707	intron|RSC011000013707||protein_coding
MAN_114	RSC011	N. sp. L76	ChrII	21830660	CAAT	C	intergenic
MAN_114	RSC011	N. sp. L76	ChrII	21923338	GA	G	intron	RSC011000021059	intron|RSC011000021059||protein_coding
MAN_114	RSC011	N. sp. L76	ChrIII	21019022	T	TC	intergenic
MAN_114	RSC011	N. sp. L76	ChrIV	5645513	GAAGAAGAGCACGTAGATTGC	G	intergenic
MAN_114	RSC011	N. sp. L76	ChrIV	20370554	AG	A	intergenic
MAN_114	RSC011	N. sp. L76	ChrV	2504158	AT	A	intron	RSC011000001842	intron|RSC011000001842||protein_coding
MAN_114	RSC011	N. sp. L76	ChrV	20386295	AT	A	intron	RSC011000012416	intron|RSC011000012416||protein_coding
MAN_114	RSC011	N. sp. L76	ChrX	1649033	AT	A	intron	RSC011000007194	intron|RSC011000007194||protein_coding
MAN_118	RSC011	N. sp. L76	ChrI	3138421	C	CA	intron	RSC011000023135	intron|RSC011000023135||protein_coding
MAN_118	RSC011	N. sp. L76	ChrI	3805225	CA	C	intergenic
MAN_118	RSC011	N. sp. L76	ChrI	31816194	TC	T	frameshift	RSC011000001655	frameshift|RSC011000001655|RSC011000001655|protein_coding|-|384RKISDVHPLKEHPAAVWDDQQDKPIRKGPSVISLDGLRNIRGQIQKTAHYQLKPDGNGVASKQAENGKVIGKMIPRSRIDARAETVVGEIIAEPASPGYHVFTLEQAMRQQLPPPSVPIEVDPPPTLIDFDEIFRSGRFLDADGAPLPREEIGELNTTTLKKVEETKKLPKGYGLPRFPL*>384KRSLTSIHSRSILQQYGMINRTNLYVRVPQ*|31816194TC>T
MAN_118	RSC011	N. sp. L76	ChrII	5414	C	CTAAGCCTAAGCCTAAGCCTAAGCA	intergenic
MAN_118	RSC011	N. sp. L76	ChrIII	3238631	G	GC	intron	RSC011000013704	intron|RSC011000013704||protein_coding
MAN_118	RSC011	N. sp. L76	ChrIII	7077526	ACAT	A	inframe_deletion	RSC011000019701	inframe_deletion|RSC011000019701|RSC011000019701|protein_coding|-|389DV>389V|7077526ACAT>A
MAN_118	RSC011	N. sp. L76	ChrV	5756621	TGAG	T	intron	RSC011000018566	intron|RSC011000018566||protein_coding
MAN_118	RSC011	N. sp. L76	ChrV	6288078	TA	T	intron	RSC011000021570	intron|RSC011000021570||protein_coding
MAN_120	RSC011	N. sp. L76	ChrI	1093602	GT	G	intron	RSC011000021528	intron|RSC011000021528||protein_coding
MAN_120	RSC011	N. sp. L76	ChrI	10883115	TA	T	intron	RSC011000008177	intron|RSC011000008177||protein_coding
MAN_120	RSC011	N. sp. L76	ChrI	23398820	A	AT	intergenic
MAN_120	RSC011	N. sp. L76	ChrI	23917159	CCTACGATA	C	intergenic
MAN_120	RSC011	N. sp. L76	ChrII	8170367	GC	G	intron	RSC011000001465	intron|RSC011000001465||protein_coding
MAN_120	RSC011	N. sp. L76	ChrII	16206408	C	CAAAA	intron	RSC011000003464	intron|RSC011000003464||protein_coding
MAN_120	RSC011	N. sp. L76	ChrIII	9398616	CAGGTTGTATCGATGTACAACAAGGAAGACATAATAGAACGAAAGGAAGCATCGTTCTCTTCATTTGATACTGGAATGTGTAAA	C	inframe_deletion	RSC011000002829	inframe_deletion|RSC011000002829|RSC011000002829|protein_coding|-
MAN_120	RSC011	N. sp. L76	ChrIV	1378290	GCT	G	frameshift	RSC011000013753	frameshift|RSC011000013753|RSC011000013753|protein_coding|+|1179ALQHLCKANCFCKRDRNAYAGADKAFRAAGGCYHYAPSGVPFNKAKATCAQEGGILATIHDENKAHFLHHLTSKAPQGQFWMGYQKSAEGDWQWLDQSTDPYTNWDGLEPSEEAVAKCAYVSTANATLPWSAGNCQLGLPYICQYTPCSVGYKEC*>1179APTPLQGKLLLQARQKCVRWCG*|1378290GCT>G
MAN_120	RSC011	N. sp. L76	ChrIV	10506685	CGACGG	C	intron	RSC011000009254	intron|RSC011000009254||protein_coding
MAN_120	RSC011	N. sp. L76	ChrIV	23868212	A	AT	intron	RSC011000017968	intron|RSC011000017968||protein_coding
MAN_120	RSC011	N. sp. L76	ChrIV	30055047	AT	A	intergenic
MAN_120	RSC011	N. sp. L76	ChrV	3184517	T	TG	intron	RSC011000009360	intron|RSC011000009360||protein_coding
MAN_120	RSC011	N. sp. L76	ChrV	13192444	A	AG	intron	RSC011000005056	intron|RSC011000005056||protein_coding
MAN_14	RSC011	N. sp. L76	ChrI	17006463	TA	T	intron	RSC011000010608	intron|RSC011000010608||protein_coding
MAN_14	RSC011	N. sp. L76	ChrIII	1189558	ATTAGTC	A	intergenic
MAN_14	RSC011	N. sp. L76	ChrIII	14235572	C	CTG	intergenic
MAN_14	RSC011	N. sp. L76	ChrV	9303381	TTTGTTG	T	intron	RSC011000009400	intron|RSC011000009400||protein_coding
MAN_18	RSC011	N. sp. L76	ChrI	7755011	T	TTC	intergenic
MAN_18	RSC011	N. sp. L76	ChrI	14344983	CCTCACTT	C	intergenic
MAN_18	RSC011	N. sp. L76	ChrI	19574631	A	AG	intergenic
MAN_18	RSC011	N. sp. L76	ChrI	19841186	A	AC	intron	RSC011000004067	intron|RSC011000004067||protein_coding
MAN_18	RSC011	N. sp. L76	ChrII	6319404	G	GC	intron	RSC011000004149	intron|RSC011000004149||protein_coding
MAN_18	RSC011	N. sp. L76	ChrII	10511193	CTCTTAG	C	intron	RSC011000006073	intron|RSC011000006073||protein_coding
MAN_18	RSC011	N. sp. L76	ChrIII	10246127	CT	C	intron	RSC011000006267	intron|RSC011000006267||protein_coding
MAN_18	RSC011	N. sp. L76	ChrIV	2120671	AACTTT	A	intergenic
MAN_18	RSC011	N. sp. L76	ChrIV	26622997	A	AC	intergenic
MAN_18	RSC011	N. sp. L76	ChrV	3554920	G	GGTAC	intergenic
MAN_18	RSC011	N. sp. L76	ChrV	12821273	CATCT	C	frameshift	RSC011000001025	frameshift|RSC011000001025|RSC011000001025|protein_coding|+|1238SSTGDSERSGTLSRSYQHSTTSLDQRQRTPHMVYGGHGRGMGKIDISESPYGSWMGLPSGTPPPPNLAPPQPPIVTADGYRSIRDASNIANMPSGGLRSFSNINGGLSTVRQIPIGRAQAQPRVNVANLCSPYVSSSAMSVEDEKVGYKEDEMSNPSHLTLHQSISTEELDEMGDVDIMITDLQALQQEFGVNP*>1238SLEIVRGVELCLEVINIQQLLLISDNVLPIWYTEGMEGEWVRSI*|12821273CATCT>C
MAN_27	RSC011	N. sp. L76	ChrI	713124	GT	G	intron	RSC011000004701	intron|RSC011000004701||protein_coding
MAN_27	RSC011	N. sp. L76	ChrI	36594630	TTG	T	intron	RSC011000022538	intron|RSC011000022538||protein_coding
MAN_27	RSC011	N. sp. L76	ChrI	36941715	TA	T	intron	RSC011000011085	intron|RSC011000011085||protein_coding
MAN_27	RSC011	N. sp. L76	ChrII	22636632	GAT	G	intron	RSC011000001292	intron|RSC011000001292||protein_coding
MAN_27	RSC011	N. sp. L76	ChrIII	2717527	AG	A	intergenic
MAN_27	RSC011	N. sp. L76	ChrIII	5741052	A	AG	intergenic
MAN_27	RSC011	N. sp. L76	ChrIV	487520	A	AG	intron	RSC011000015894	intron|RSC011000015894||protein_coding
MAN_27	RSC011	N. sp. L76	ChrIV	2639916	GAAGGAGCTCAATTGGAA	G	intergenic
MAN_27	RSC011	N. sp. L76	ChrIV	6618101	ATGT	A	intergenic
MAN_27	RSC011	N. sp. L76	ChrIV	12731289	GACAT	G	intron	RSC011000000575	intron|RSC011000000575||protein_coding
MAN_27	RSC011	N. sp. L76	ChrV	12901520	ATTACAACGATT	A	intron	RSC011000012800	intron|RSC011000012800||protein_coding
MAN_27	RSC011	N. sp. L76	ChrV	15381893	T	TA	intron	RSC011000013040	intron|RSC011000013040||protein_coding
MAN_27	RSC011	N. sp. L76	ChrX	12450086	CT	C	intron	RSC011000007898	intron|RSC011000007898||protein_coding
MAN_35	RSC011	N. sp. L76	ChrI	3121770	T	TC	intron	RSC011000004408	intron|RSC011000004408||protein_coding
MAN_35	RSC011	N. sp. L76	ChrI	15214006	GC	G	intergenic
MAN_35	RSC011	N. sp. L76	ChrII	11063884	GCTGTGTA	G	frameshift	RSC011000001991	frameshift|RSC011000001991|RSC011000001991|protein_coding|-|255YTASTIKKAYLSFAENHMNRCASFKPCRDMMGGLWANHIITSLEGAASGTAKTRLIGYASHTEVTLSVMILLGIHKSELTTSAGFVIELRNNTSPPHVRLLQHDPNPIDAHVIYPAHLVPELSSKSDSNGWMPLSALKEFVSRSSFSDWESQCGINHCSSQSSAQSLSMQNGVPSSSTCVYMDSLSSLECNQLIDTLGCNHPHSQSFCRKTCLCPSNRPLQSQSDSLTLSVSQLGNYPSVISSVPISYQTFPDGSYSGSYYFYGK*>255HPLSRRHISHSLRTI*|11063884GCTGTGTA>G
MAN_35	RSC011	N. sp. L76	ChrII	18696353	CT	C	intron	RSC011000016788	intron|RSC011000016788||protein_coding
MAN_35	RSC011	N. sp. L76	ChrII	22433897	C	CG	intron	RSC011000002029	intron|RSC011000002029||protein_coding
MAN_35	RSC011	N. sp. L76	ChrIII	19570821	G	GC	intron	RSC011000000978	intron|RSC011000000978||protein_coding
MAN_35	RSC011	N. sp. L76	ChrIV	7053281	T	TC	intergenic
MAN_35	RSC011	N. sp. L76	ChrIV	14148567	CGTCCATTCAACTCACCCAAAATCCCATCGCCGCTCCCAATCTCCAGGCCACTTAACTCAGTCGAATCAGCAACAGATCTTCCGTGA	C	frameshift&splice_donor	RSC011000017514	frameshift&splice_donor|RSC011000017514|RSC011000017514|protein_coding
MAN_35	RSC011	N. sp. L76	ChrV	6091288	GC	G	intron	RSC011000021747	intron|RSC011000021747||protein_coding
MAN_35	RSC011	N. sp. L76	ChrV	10277551	G	GCTGCAGCCCCTGCAGCTC	5_prime_utr,inframe_insertion	RSC011000025441	5_prime_utr|RSC011000025441|RSC011000025441|protein_coding,inframe_insertion|RSC011000025503|RSC011000025503|protein_coding|+|63A>63AAAPAAP|10277551G>GCTGCAGCCCCTGCAGCTC
MAN_4	RSC011	N. sp. L76	ChrI	4782971	GGAA	G	intergenic
MAN_4	RSC011	N. sp. L76	ChrI	11833570	CG	C	intron	RSC011000005191	intron|RSC011000005191||protein_coding
MAN_4	RSC011	N. sp. L76	ChrI	18162956	T	TAATTGC	intergenic
MAN_4	RSC011	N. sp. L76	ChrI	35880799	CATGAAA	C	intron	RSC011000009860	intron|RSC011000009860||protein_coding
MAN_4	RSC011	N. sp. L76	ChrI	37024899	GACA	G	intron	RSC011000002088	intron|RSC011000002088||protein_coding
MAN_4	RSC011	N. sp. L76	ChrII	22362364	TAGGGGTG	T	intergenic
MAN_4	RSC011	N. sp. L76	ChrII	23378985	AGACCTTCC	A	frameshift	RSC011000023615	frameshift|RSC011000023615|RSC011000023615|protein_coding|+|543GDLPKASNILAMSLDLFPIFNPIIVIFFTEEYKRYLLRQGSSIVQISSSKSRDQISVKKTRRT*>543GEGKQYSSYVIGPLSHIQPHHCHLLHRRVQKVPPQTRL*|23378985AGACCTTCC>A
MAN_4	RSC011	N. sp. L76	ChrIII	5048198	GT	G	intron	RSC011000030591	intron|RSC011000030591||protein_coding
MAN_4	RSC011	N. sp. L76	ChrIII	7314736	CAGTGAGA	C	frameshift	RSC011000004109	frameshift|RSC011000004109|RSC011000004109|protein_coding|-|278FSLWAFVIWVKSCRG*>278CGHLSSG*|7314736CAGTGAGA>C
MAN_4	RSC011	N. sp. L76	ChrIII	20507292	GT	G	intron	RSC011000011653	intron|RSC011000011653||protein_coding
MAN_4	RSC011	N. sp. L76	ChrV	17993835	G	GT	intron	RSC011000000745	intron|RSC011000000745||protein_coding
MAN_4	RSC011	N. sp. L76	ChrX	5561955	GCATTACTTTGCTT	G	intergenic
MAN_4	RSC011	N. sp. L76	ChrX	10983697	GA	G	intergenic
MAN_41	RSC011	N. sp. L76	ChrI	16859917	C	CA	intron	RSC011000010189	intron|RSC011000010189||protein_coding
MAN_41	RSC011	N. sp. L76	ChrI	35127144	T	TA	intergenic
MAN_41	RSC011	N. sp. L76	ChrII	10343873	CCTGAGAGATGGAA	C	frameshift	RSC011000000300	frameshift|RSC011000000300|RSC011000000300|protein_coding|-|29FHLSGTPFEDHRVTMEDWPKYKDTTPFGQMPVLFVDGKPLPQSFAIARYLANLFGFAGKTPFEAAWVDALADQYKDYLNEIRGFLVVAYGFADGDKEKLKKEVAEPAIHKFYSILEKRAKDNGSNGHFVGNSLTWIDLIISDHIGVLEGHIPNAISAFPLVNEIRKKTTSNPKLKEWIDKRPVTPF*>29ELPSRIIE*|10343873CCTGAGAGATGGAA>C
MAN_41	RSC011	N. sp. L76	ChrV	4319491	A	AG	intergenic
MAN_53	RSC011	N. sp. L76	ChrI	8861653	A	ATACAT	intron	RSC011000015056	intron|RSC011000015056||protein_coding
MAN_53	RSC011	N. sp. L76	ChrI	13794558	A	AT	intron	RSC011000017521	intron|RSC011000017521||protein_coding
MAN_53	RSC011	N. sp. L76	ChrI	15618488	T	TG	intron	RSC011000027446	intron|RSC011000027446||protein_coding
MAN_53	RSC011	N. sp. L76	ChrI	21577996	GAGATCAAAGATCAGAAA	G	intron	RSC011000018551	intron|RSC011000018551||protein_coding
MAN_53	RSC011	N. sp. L76	ChrI	21720192	AT	A	intron	RSC011000008734	intron|RSC011000008734||protein_coding
MAN_53	RSC011	N. sp. L76	ChrI	22915396	AG	A	intergenic
MAN_53	RSC011	N. sp. L76	ChrI	28604616	A	AAGT	intron	RSC011000002530	intron|RSC011000002530||protein_coding
MAN_53	RSC011	N. sp. L76	ChrI	34511106	CA	C	intergenic
MAN_53	RSC011	N. sp. L76	ChrI	36654980	CATCCGCCGCAGCAGCAGCAGAGTCAGGTAA	C	frameshift&splice_donor	RSC011000017340	frameshift&splice_donor|RSC011000017340|RSC011000017340|protein_coding
MAN_53	RSC011	N. sp. L76	ChrIII	6618199	G	GC	intron	RSC011000015473	intron|RSC011000015473||protein_coding
MAN_53	RSC011	N. sp. L76	ChrIV	4531997	CCTCG	C	intron	RSC011000017137	intron|RSC011000017137||protein_coding
MAN_53	RSC011	N. sp. L76	ChrIV	13474674	TG	T	intron	RSC011000002932	intron|RSC011000002932||protein_coding
MAN_53	RSC011	N. sp. L76	ChrIV	21099871	A	AG	intron	RSC011000027805	intron|RSC011000027805||protein_coding
MAN_53	RSC011	N. sp. L76	ChrIV	28735196	T	TC	intron	RSC011000013161	intron|RSC011000013161||protein_coding
MAN_53	RSC011	N. sp. L76	ChrX	16274958	GAGCTAGAGAGTGGCTGGGAGAAGGAGAGAGTGGCTAGAGAGT	G	intergenic
MAN_60	RSC011	N. sp. L76	ChrIII	9018626	T	TA	intron	RSC011000017390	intron|RSC011000017390||protein_coding
MAN_60	RSC011	N. sp. L76	ChrX	10675352	GTTGGA	G	intron	RSC011000001132	intron|RSC011000001132||protein_coding
MAN_64	RSC011	N. sp. L76	ChrI	3025247	CGACGTG	C	intron	RSC011000009698	intron|RSC011000009698||protein_coding
MAN_64	RSC011	N. sp. L76	ChrI	15358624	TA	T	intron	RSC011000018904	intron|RSC011000018904||protein_coding
MAN_64	RSC011	N. sp. L76	ChrI	16331742	TA	T	intergenic
MAN_64	RSC011	N. sp. L76	ChrI	32864218	G	GT	intron	RSC011000009541	intron|RSC011000009541||protein_coding
MAN_64	RSC011	N. sp. L76	ChrI	34859298	TGGGATACGGTAGTGTG	T	intergenic
MAN_64	RSC011	N. sp. L76	ChrII	417914	AT	A	intergenic
MAN_64	RSC011	N. sp. L76	ChrII	15329700	C	CA	intron	RSC011000030301	intron|RSC011000030301||protein_coding
MAN_64	RSC011	N. sp. L76	ChrIV	13687280	AATATT	A	intron	RSC011000019217	intron|RSC011000019217||protein_coding
MAN_64	RSC011	N. sp. L76	ChrIV	16186726	A	AG	intron	RSC011000011006	intron|RSC011000011006||protein_coding
MAN_64	RSC011	N. sp. L76	ChrIV	16490590	A	AT	intron	RSC011000014894	intron|RSC011000014894||protein_coding
MAN_64	RSC011	N. sp. L76	ChrIV	29647509	TTGTCATTGCCATTGTCACTGTCATTGCCACTGTCATTGTCATTGACATTGTCATTGCCACTGTCATTGCCATTGTCATTGCCATTGCCAC	T	intron	RSC011000032258	intron|RSC011000032258||protein_coding
MAN_64	RSC011	N. sp. L76	ChrV	18143960	GACTA	G	intergenic
MAN_64	RSC011	N. sp. L76	ChrX	17446455	C	CA	intergenic
MAN_71	RSC011	N. sp. L76	ChrI	3452376	AACATTGTTTTGTC	A	intron	RSC011000009895	intron|RSC011000009895||protein_coding
MAN_71	RSC011	N. sp. L76	ChrI	22540996	AATAG	A	intergenic
MAN_71	RSC011	N. sp. L76	ChrI	28035920	AT	A	intergenic
MAN_71	RSC011	N. sp. L76	ChrI	33912982	AT	A	intron	RSC011000013277	intron|RSC011000013277||protein_coding
MAN_71	RSC011	N. sp. L76	ChrII	4963435	TA	T	intron	RSC011000006853	intron|RSC011000006853||protein_coding
MAN_71	RSC011	N. sp. L76	ChrII	21534178	GA	G	intron	RSC011000007474	intron|RSC011000007474||protein_coding
MAN_71	RSC011	N. sp. L76	ChrIII	12988284	A	AG	intron	RSC011000012994	intron|RSC011000012994||protein_coding
MAN_71	RSC011	N. sp. L76	ChrIII	18626020	CG	C	frameshift	RSC011000007408	frameshift|RSC011000007408|RSC011000007408|protein_coding|-|791PARTPKLVLEVDDHIATRTRSRNGEVTPPASAFTPATSASGSRKRPRAAAGGGASTSSTATPLLARISLAEMNENAGSSAGSSGDGSDKKAEGGPTNKSARTESPWVRVRCEEEDGQAVGGEEQTFYEVVPATGSEPEEAGEDEDRGEPPAKRFRLWGMLKKWWSGGE*>791PPARPSSCSRWTITLPRAPGAETARSPLPHLPSLRPHRRADRASARVLRLAAVRRPLRPRRPSSREYPLPR*|18626020CG>C
MAN_71	RSC011	N. sp. L76	ChrV	8464145	T	TCATGAA	intron	RSC011000007994	intron|RSC011000007994||protein_coding
MAN_71	RSC011	N. sp. L76	ChrV	11424949	A	AG	intron	RSC011000004172	intron|RSC011000004172||protein_coding
MAN_71	RSC011	N. sp. L76	ChrV	18662628	CG	C	intron	RSC011000009849	intron|RSC011000009849||protein_coding
MAN_71	RSC011	N. sp. L76	ChrX	2201489	TGTAAAGA	T	intron	RSC011000017960	intron|RSC011000017960||protein_coding
MAN_71	RSC011	N. sp. L76	ChrX	13287787	GGGCATATT	G	frameshift	RSC011000017901	frameshift|RSC011000017901|RSC011000017901|protein_coding|-|267QYAQHGVPATNPFAAQQGYQY*>267PTRCARDQSLRSTARIPVL|13287787GGGCATATT>G
MAN_81	RSC011	N. sp. L76	ChrI	4492456	TAGGGGATCACGC	T	intergenic
MAN_81	RSC011	N. sp. L76	ChrI	30269327	TGATACTCATGAGGTGAGAGAAGGAAGGAGAA	T	inframe_deletion&splice_donor	RSC011000004650	inframe_deletion&splice_donor|RSC011000004650|RSC011000004650|protein_coding
MAN_81	RSC011	N. sp. L76	ChrII	4255257	A	AG	intron	RSC011000014161	intron|RSC011000014161||protein_coding
MAN_81	RSC011	N. sp. L76	ChrII	5093529	TCCG	T	intron	RSC011000013265	intron|RSC011000013265||protein_coding
MAN_81	RSC011	N. sp. L76	ChrII	7745329	TGAAA	T	intergenic
MAN_81	RSC011	N. sp. L76	ChrIII	1609273	G	GC	intergenic
MAN_81	RSC011	N. sp. L76	ChrIII	9366715	AGAC	A	intron	RSC011000001117	intron|RSC011000001117||protein_coding
MAN_81	RSC011	N. sp. L76	ChrIV	5986387	G	GT	intron	RSC011000016452	intron|RSC011000016452||protein_coding
MAN_81	RSC011	N. sp. L76	ChrIV	24262660	CGGACTA	C	intron	RSC011000001857	intron|RSC011000001857||protein_coding
MAN_81	RSC011	N. sp. L76	ChrIV	31065974	G	GC	intron	RSC011000016828	intron|RSC011000016828||protein_coding
MAN_81	RSC011	N. sp. L76	ChrV	21566638	CTCCTCGGA	C	intron	RSC011000005346	intron|RSC011000005346||protein_coding
MAN_81	RSC011	N. sp. L76	ChrX	17535953	GA	G	intergenic
MAN_82	RSC011	N. sp. L76	ChrI	17663675	TTTTTTCTCACTAAGTTCTCTATACCAACCTGCTGCCACCCCCGACGCCCCACACCTCCAAACCGAA	T	intron	RSC011000018638	intron|RSC011000018638||protein_coding
MAN_82	RSC011	N. sp. L76	ChrI	36432985	TAAATATTTTGCG	T	intron	RSC011000017820	intron|RSC011000017820||protein_coding
MAN_82	RSC011	N. sp. L76	ChrII	958461	G	GCATGTAT	inframe_insertion	RSC011000018945	inframe_insertion|RSC011000018945|RSC011000018945|protein_coding|-|556L>556IHAV|958460A>ACT+958461G>GCATGTAT
MAN_82	RSC011	N. sp. L76	ChrIII	8913429	TA	T	intron	RSC011000010855	intron|RSC011000010855||protein_coding
MAN_82	RSC011	N. sp. L76	ChrIV	15277701	T	TC	intron	RSC011000010993	intron|RSC011000010993||protein_coding
MAN_82	RSC011	N. sp. L76	ChrIV	23562346	C	CGAGA	intergenic
MAN_82	RSC011	N. sp. L76	ChrV	4191584	CG	C	intron	RSC011000006736	intron|RSC011000006736||protein_coding
MAN_82	RSC011	N. sp. L76	ChrV	12541802	GTTACAACACGTGTGGCGGTT	G	intron	RSC011000003207	intron|RSC011000003207||protein_coding
MAN_82	RSC011	N. sp. L76	ChrV	18006289	A	AC	intron	RSC011000000745	intron|RSC011000000745||protein_coding
MAN_95	RSC011	N. sp. L76	ChrII	2248475	A	AG	intron	RSC011000016662	intron|RSC011000016662||protein_coding
MAN_95	RSC011	N. sp. L76	ChrII	2279640	GC	G	intron	RSC011000015666	intron|RSC011000015666||protein_coding
MAN_95	RSC011	N. sp. L76	ChrIII	7018129	A	AT	intergenic
MAN_95	RSC011	N. sp. L76	ChrIII	8065529	A	AC	intron	RSC011000016904	intron|RSC011000016904||protein_coding
MAN_95	RSC011	N. sp. L76	ChrIII	12856049	T	TC	intron	RSC011000008525	intron|RSC011000008525||protein_coding
MAN_95	RSC011	N. sp. L76	ChrIV	20372235	AG	A	intergenic
MAN_95	RSC011	N. sp. L76	ChrIV	22396009	CTCATCA	C	intron	RSC011000010047	intron|RSC011000010047||protein_coding
MAN_95	RSC011	N. sp. L76	ChrIV	27032951	AAGCG	A	intergenic
MAN_95	RSC011	N. sp. L76	ChrX	604646	C	CCCCCA	frameshift	RSC011000012231	frameshift|RSC011000012231|RSC011000012231|protein_coding|+|140PTHCPIPCEYKNTVNTISLGLSIALNAILIATLIVVLTKGCGKASRRSRQLVPTEEQ*>140PPPHTVRFRASTRTL*|604646C>CCCCCA
MAN_96	RSC011	N. sp. L76	ChrI	36158841	A	AG	intergenic
MAN_96	RSC011	N. sp. L76	ChrII	17351111	CTGCTGT	C	intron	RSC011000023567	intron|RSC011000023567||protein_coding
MAN_96	RSC011	N. sp. L76	ChrIII	17951700	CA	C	intron	RSC011000002370	intron|RSC011000002370||protein_coding
MAN_96	RSC011	N. sp. L76	ChrV	2474565	ATCTTATTCTTATTCTTAT	A	intron	RSC011000011042	intron|RSC011000011042||protein_coding
MAN_96	RSC011	N. sp. L76	ChrX	904299	G	GC	intron	RSC011000013425	intron|RSC011000013425||protein_coding
MAN_96	RSC011	N. sp. L76	ChrX	13243394	TC	T	intergenic
MAN_96	RSC011	N. sp. L76	ChrX	13369088	T	TC	intron	RSC011000000498	intron|RSC011000000498||protein_coding
