# Supplementary material for: Bacterial diet influences mutation rate in Pristionchus pacificus
Source: G3 (Bethesda). 2026 Feb 13;16(4):jkag038. doi: 10.1093/g3journal/jkag038 (PMC13042309; doi:10.1093/g3journal/jkag038)
Supplement: jkag038_Supplementary_Data [file jkag038_supplementary_data.zip › Supplemental_Table_2_G3-2025-406371.xlsx]

## Sheet: All_MALine99.sample_info.cov_ac
MALine	Accession	Strain	Bacteria	Generation	SNV	Insertion	Deletion	MutationRateSNV	MutationRateInsertion	MutationRateDeletion	Depth	Length_for_mutation_detection	PercentCoverage
MA_68	SRR748891	PS312	E. coli OP50	142	9	1	0	1.0834e-09	1.20377e-10	0	5.0096	58501440	0.374033
Pristionchus pacificus Mutation accumulation line 24	SRR749005	PS312	E. coli OP50	142	38	23	17	2.01005e-09	1.21661e-09	8.99235e-10	45.8283	133133490	0.851199
MA line 66	SRR764596	PS312	E. coli OP50	142	21	2	2	1.64211e-09	1.56392e-10	1.56392e-10	7.73338	90059272	0.575801
MA 62	SRR764597	PS312	E. coli OP50	142	32	5	9	1.80576e-09	2.82151e-10	5.07871e-10	12.0841	124796004	0.797892
MA39	SRR764598	PS312	E. coli OP50	142	45	7	10	2.53984e-09	3.95087e-10	5.6441e-10	13.1312	124772015	0.797739
MA line 21	SRR764599	PS312	E. coli OP50	142	51	9	17	2.70088e-09	4.76626e-10	9.00294e-10	31.3314	132976924	0.850198
MA line 36	SRR764600	PS312	E. coli OP50	142	48	8	15	2.54887e-09	4.24811e-10	7.96521e-10	30.0015	132618947	0.847909
MA line 46	SRR764601	PS312	E. coli OP50	142	51	19	11	2.70036e-09	1.00602e-09	5.82431e-10	31.6535	133002450	0.850361
MA line 30	SRR764602	PS312	E. coli OP50	142	63	16	19	3.34415e-09	8.49308e-10	1.00855e-09	25.2404	132668109	0.848223
MA line 14	SRR764603	PS312	E. coli OP50	142	37	5	8	2.04277e-09	2.7605e-10	4.4168e-10	15.3539	127553984	0.815526
MA line 33	SRR764605	PS312	E. coli OP50	142	29	10	8	1.57247e-09	5.4223e-10	4.33784e-10	15.976	129875780	0.83037
MA line 26	SRR764606	PS312	E. coli OP50	142	44	14	9	2.35929e-09	7.50685e-10	4.82583e-10	18.31	131335520	0.839703
MA line 16	SRR764607	PS312	E. coli OP50	142	32	5	10	1.73445e-09	2.71008e-10	5.42016e-10	16.034	129927087	0.830698
MA line 58	SRR764646	PS312	E. coli OP50	142	43	4	8	2.29692e-09	2.13667e-10	4.27334e-10	20.9155	131836003	0.842903
MA line 42	SRR764650	PS312	E. coli OP50	142	57	15	4	3.04052e-09	8.00136e-10	2.1337e-10	21.851	132019757	0.844078
MA line 67	SRR764654	PS312	E. coli OP50	142	45	16	17	2.39801e-09	8.52626e-10	9.05915e-10	22.8379	132151784	0.844922
MA line 38	SRR764671	PS312	E. coli OP50	142	65	11	17	3.45448e-09	5.84604e-10	9.03478e-10	25.0887	132508221	0.847201
MA line 23	SRR764672	PS312	E. coli OP50	142	43	13	13	2.28175e-09	6.89833e-10	6.89833e-10	25.5595	132712302	0.848506
MA line 59	SRR764673	PS312	E. coli OP50	142	53	17	23	2.81352e-09	9.0245e-10	1.22096e-09	25.9006	132659176	0.848166
MA line 43	SRR764674	PS312	E. coli OP50	142	44	12	10	2.33313e-09	6.36308e-10	5.30257e-10	26.3585	132808345	0.84912
MA line 4	SRR764676	PS312	E. coli OP50	142	40	15	13	2.12288e-09	7.9608e-10	6.89936e-10	26.8122	132692404	0.848379
MA line 64	SRR764677	PS312	E. coli OP50	142	54	16	13	2.86567e-09	8.49087e-10	6.89884e-10	26.9314	132702537	0.848443
PT15	SAMEA118774723	RSC019	E. coli OP50	100	33	4	6	2.45612e-09	2.97712e-10	4.46568e-10	21.1019	134358027	0.8708
PT17	SAMEA118774725	RSC019	E. coli OP50	100	24	3	5	1.78777e-09	2.23472e-10	3.72453e-10	21.1048	134245243	0.870069
PT19	SAMEA118774727	RSC019	E. coli OP50	100	33	7	4	2.456e-09	5.20969e-10	2.97697e-10	21.5016	134365000	0.870845
PT22	SAMEA118774731	RSC019	A. tumefaciens L27	100	20	4	4	1.48431e-09	2.96861e-10	2.96861e-10	24.7174	134743043	0.873295
PT25	SAMEA118774734	RSC019	A. tumefaciens L27	100	22	1	7	1.63643e-09	7.43833e-11	5.20683e-10	21.7225	134438799	0.871323
PT26	SAMEA118774735	RSC019	A. tumefaciens L27	100	24	1	6	1.78344e-09	7.43099e-11	4.45859e-10	23.4024	134571641	0.872184
PT28	SAMEA118774737	RSC019	A. tumefaciens L27	100	24	4	8	1.78561e-09	2.97602e-10	5.95203e-10	21.5764	134407838	0.871123
PT32	SAMEA118774742	RSC019	A. tumefaciens L27	100	22	3	6	1.63309e-09	2.22694e-10	4.45387e-10	24.8793	134714223	0.873108
PT36	SAMEA118774746	RSC019	A. tumefaciens L27	100	20	3	5	1.487e-09	2.2305e-10	3.7175e-10	22.8813	134499073	0.871714
PT42	SAMEA118774753	RSC019	H. alvei LRB17	100	15	1	4	1.12595e-09	7.50631e-11	3.00252e-10	19.0586	133221298	0.863432
PT51	SAMEA118774763	RSC019	H. alvei LRB17	100	33	3	1	2.4704e-09	2.24582e-10	7.48607e-11	20.1956	133581440	0.865767
PT54	SAMEA118774766	RSC019	H. alvei LRB17	100	28	2	4	2.08414e-09	1.48867e-10	2.97734e-10	22.8951	134347992	0.870735
PT57	SAMEA118774769	RSC019	H. alvei LRB17	100	29	1	3	2.16184e-09	7.45463e-11	2.23639e-10	21.2094	134144837	0.869418
PT5	SAMEA118774761	RSC019	E. coli OP50	100	32	6	6	2.38293e-09	4.46799e-10	4.46799e-10	20.9562	134288698	0.87035
PT60	SAMEA118774773	RSC019	H. alvei LRB17	100	15	2	4	1.11723e-09	1.48964e-10	2.97928e-10	23.5922	134260465	0.870168
PT6	SAMEA118774772	RSC019	E. coli OP50	100	31	4	5	2.30365e-09	2.97245e-10	3.71557e-10	23.9336	134568961	0.872167
PT10	SAMEA118774718	RSC019	E. coli OP50	100	35	7	9	2.60337e-09	5.20675e-10	6.69439e-10	22.9026	134440892	0.871337
PT11	SAMEA118774719	RSC019	E. coli OP50	100	26	2	7	1.93361e-09	1.48739e-10	5.20586e-10	23.3203	134463797	0.871485
PT13	SAMEA118774721	RSC019	E. coli OP50	100	30	4	6	2.23395e-09	2.9786e-10	4.4679e-10	20.8031	134291252	0.870367
PT16	SAMEA118774724	RSC019	E. coli OP50	100	22	6	5	1.63439e-09	4.45741e-10	3.71451e-10	23.5393	134607201	0.872415
PT18	SAMEA118774726	RSC019	E. coli OP50	100	32	3	7	2.37945e-09	2.23073e-10	5.20504e-10	22.5515	134484911	0.871622
PT23	SAMEA118774732	RSC019	A. tumefaciens L27	100	15	2	0	1.1196e-09	1.4928e-10	0	19.7116	133976588	0.868328
PT24	SAMEA118774733	RSC019	A. tumefaciens L27	100	25	1	5	1.85504e-09	7.42017e-11	3.71009e-10	25.2292	134767719	0.873455
PT27	SAMEA118774736	RSC019	A. tumefaciens L27	100	27	5	4	2.00624e-09	3.71526e-10	2.97221e-10	23.8329	134579923	0.872238
PT2	SAMEA118774728	RSC019	E. coli OP50	100	38	1	2	2.83039e-09	7.4484e-11	1.48968e-10	21.3189	134257051	0.870145
PT33	SAMEA118774743	RSC019	A. tumefaciens L27	100	26	5	6	1.94193e-09	3.73448e-10	4.48138e-10	18.9463	133887418	0.86775
PT35	SAMEA118774745	RSC019	A. tumefaciens L27	100	14	1	1	1.04481e-09	7.46292e-11	7.46292e-11	19.2913	133995800	0.868452
PT39	SAMEA118774749	RSC019	A. tumefaciens L27	100	20	2	3	1.49023e-09	1.49023e-10	2.23535e-10	20.6056	134207084	0.869822
PT3	SAMEA118774739	RSC019	E. coli OP50	100	26	2	4	1.93612e-09	1.48932e-10	2.97865e-10	21.3192	134289214	0.870354
PT41	SAMEA118774752	RSC019	A. tumefaciens L27	100	23	3	2	1.71017e-09	2.23065e-10	1.4871e-10	22.078	134489873	0.871654
PT43	SAMEA118774754	RSC019	H. alvei LRB17	100	19	2	5	1.41421e-09	1.48864e-10	3.72161e-10	23.8206	134350447	0.870751
PT46	SAMEA118774757	RSC019	H. alvei LRB17	100	25	1	3	1.86601e-09	7.46403e-11	2.23921e-10	20.1776	133975877	0.868323
PT47	SAMEA118774758	RSC019	H. alvei LRB17	100	21	2	2	1.56714e-09	1.49251e-10	1.49251e-10	21.371	134002143	0.868493
PT49	SAMEA118774760	RSC019	H. alvei LRB17	100	27	6	6	2.02114e-09	4.49143e-10	4.49143e-10	20.2352	133587683	0.865807
PT4	SAMEA118774750	RSC019	E. coli OP50	100	32	5	10	2.38705e-09	3.72977e-10	7.45954e-10	20.6907	134056498	0.868846
PT52	SAMEA118774764	RSC019	H. alvei LRB17	100	19	2	1	1.42e-09	1.49473e-10	7.47367e-11	20.9848	133803002	0.867203
PT55	SAMEA118774767	RSC019	H. alvei LRB17	100	24	2	4	1.79872e-09	1.49893e-10	2.99787e-10	20.0194	133428154	0.864773
PT56	SAMEA118774768	RSC019	H. alvei LRB17	100	26	4	4	1.94219e-09	2.98798e-10	2.98798e-10	20.4285	133869557	0.867634
PT61	SAMEA118774774	RSC019	H. alvei LRB17	100	22	1	6	1.63982e-09	7.45371e-11	4.47223e-10	21.5036	134161304	0.869525
PT12	SAMEA118774720	RSC019	E. coli OP50	100	28	5	6	2.08447e-09	3.72227e-10	4.46672e-10	21.6568	134326612	0.870596
PT14	SAMEA118774722	RSC019	E. coli OP50	100	32	3	7	2.38693e-09	2.23775e-10	5.22141e-10	19.9885	134063427	0.86889
PT20	SAMEA118774729	RSC019	E. coli OP50	100	26	1	5	1.93723e-09	7.45088e-11	3.72544e-10	20.4804	134212309	0.869855
PT21	SAMEA118774730	RSC019	E. coli OP50	100	37	2	1	2.75615e-09	1.48981e-10	7.44905e-11	20.8524	134245339	0.870069
PT29	SAMEA118774738	RSC019	A. tumefaciens L27	100	28	6	5	2.07943e-09	4.45593e-10	3.71327e-10	24.1745	134652097	0.872706
PT30	SAMEA118774740	RSC019	A. tumefaciens L27	100	21	3	3	1.56712e-09	2.23875e-10	2.23875e-10	19.6257	134003511	0.868502
PT31	SAMEA118774741	RSC019	A. tumefaciens L27	100	27	3	3	2.00994e-09	2.23326e-10	2.23326e-10	21.275	134332477	0.870634
PT37	SAMEA118774747	RSC019	A. tumefaciens L27	100	23	3	4	1.71125e-09	2.23207e-10	2.97609e-10	21.4691	134404449	0.871101
PT38	SAMEA118774748	RSC019	A. tumefaciens L27	100	25	3	3	1.86231e-09	2.23478e-10	2.23478e-10	20.7758	134241699	0.870046
PT40	SAMEA118774751	RSC019	A. tumefaciens L27	100	25	3	2	1.85704e-09	2.22844e-10	1.48563e-10	23.2902	134623073	0.872518
PT44	SAMEA118774755	RSC019	H. alvei LRB17	100	28	3	7	2.0859e-09	2.2349e-10	5.21476e-10	23.0262	134234434	0.869999
PT45	SAMEA118774756	RSC019	H. alvei LRB17	100	27	1	6	2.00836e-09	7.43836e-11	4.46301e-10	25.3707	134438275	0.87132
PT48	SAMEA118774759	RSC019	H. alvei LRB17	100	23	3	5	1.71286e-09	2.23417e-10	3.72362e-10	22.964	134278065	0.870282
PT50	SAMEA118774762	RSC019	H. alvei LRB17	100	25	1	4	1.86784e-09	7.47135e-11	2.98854e-10	19.4644	133844601	0.867472
PT53	SAMEA118774765	RSC019	H. alvei LRB17	100	19	2	9	1.41937e-09	1.49407e-10	6.72332e-10	19.9308	133862485	0.867588
PT58	SAMEA118774770	RSC019	H. alvei LRB17	100	19	1	5	1.41655e-09	7.45555e-11	3.72778e-10	22.6527	134128233	0.86931
PT59	SAMEA118774771	RSC019	H. alvei LRB17	100	22	1	6	1.63694e-09	7.44065e-11	4.46439e-10	23.2444	134396808	0.871051
PT8	SAMEA118774776	RSC019	E. coli OP50	100	21	4	10	1.56397e-09	2.97899e-10	7.44748e-10	21.0453	134273645	0.870253
PT9	SAMEA118774777	RSC019	E. coli OP50	100	31	5	10	2.30764e-09	3.722e-10	7.44401e-10	21.6062	134336276	0.870659
MAN_114	SAMEA115468731	RSC011	N. sp. L76	100	21	2	8	1.54792e-09	1.47421e-10	5.89683e-10	24.6632	135666065	0.857577
MAN_118	SAMEA115468732	RSC011	N. sp. L76	100	27	3	5	1.99213e-09	2.21348e-10	3.68913e-10	23.5372	135533322	0.856738
MAN_18	SAMEA115468735	RSC011	N. sp. L76	100	24	6	5	1.76959e-09	4.42398e-10	3.68665e-10	24.7383	135624389	0.857314
MAN_27	SAMEA115468736	RSC011	N. sp. L76	100	32	3	10	2.36392e-09	2.21617e-10	7.38724e-10	22.6397	135368529	0.855696
MAN_4	SAMEA115468739	RSC011	N. sp. L76	100	19	2	11	1.40188e-09	1.47566e-10	8.11614e-10	22.9858	135532458	0.856733
MAN_60	SAMEA115468742	RSC011	N. sp. L76	100	31	1	1	2.2951e-09	7.40355e-11	7.40355e-11	21.7997	135070410	0.853812
MAN_95	SAMEA115468747	RSC011	N. sp. L76	100	30	5	4	2.22152e-09	3.70253e-10	2.96203e-10	20.7744	135042639	0.853636
MAN_96	SAMEA115468748	RSC011	N. sp. L76	100	19	3	4	1.40443e-09	2.21752e-10	2.9567e-10	23.8945	135285989	0.855175
MAN_107	SAMEA115468729	RSC011	N. sp. L76	100	28	2	10	2.06599e-09	1.47571e-10	7.37853e-10	24.4648	135528287	0.856706
MAN_111	SAMEA115468730	RSC011	N. sp. L76	100	24	2	9	1.76482e-09	1.47069e-10	6.61809e-10	29.4791	135990878	0.85963
MAN_120	SAMEA115468733	RSC011	N. sp. L76	100	21	5	8	1.55328e-09	3.69828e-10	5.91725e-10	21.5975	135197880	0.854618
MAN_14	SAMEA115468734	RSC011	N. sp. L76	100	24	1	3	1.77815e-09	7.40895e-11	2.22268e-10	19.8614	134971940	0.853189
MAN_41	SAMEA115468738	RSC011	N. sp. L76	100	30	3	1	2.23108e-09	2.23108e-10	7.43695e-11	18.9934	134463748	0.849977
MAN_53	SAMEA115468741	RSC011	N. sp. L76	100	20	7	8	1.47246e-09	5.1536e-10	5.88983e-10	26.7976	135827360	0.858597
MAN_71	SAMEA115468744	RSC011	N. sp. L76	100	33	3	10	2.42906e-09	2.20824e-10	7.36079e-10	26.8001	135854919	0.858771
MAN_81	SAMEA115468745	RSC011	N. sp. L76	100	29	4	8	2.13583e-09	2.94598e-10	5.89195e-10	27.0909	135778473	0.858288
MAN_35	SAMEA115468737	RSC011	N. sp. L76	100	22	5	5	1.63734e-09	3.72123e-10	3.72123e-10	18.4912	134364205	0.849348
MAN_64	SAMEA115468743	RSC011	N. sp. L76	100	25	5	8	1.84161e-09	3.68321e-10	5.89314e-10	25.6788	135750977	0.858114
MAN_82	SAMEA115468746	RSC011	N. sp. L76	100	25	4	5	1.8443e-09	2.95088e-10	3.6886e-10	23.3614	135552809	0.856861

## Sheet: RSC019_Ancestral_Line
MALine	Accession	Strain	Bacteria	Generation	Depth
PT1	SAMEA118774717	RSC010	E. coli OP50	0	23.8853
