# Supplementary material for: Bacterial diet influences mutation rate in Pristionchus pacificus
Source: G3 (Bethesda). 2026 Feb 13;16(4):jkag038. doi: 10.1093/g3journal/jkag038 (PMC13042309; doi:10.1093/g3journal/jkag038)
Supplement: jkag038_Supplementary_Data [file jkag038_supplementary_data.zip › Supplemental_Table_3_G3-2025-406371.xlsx]

## Sheet: table1
Strain	Bacteria	SNVCount	InsertionCount	InsertionLengthAverage	DeletionCount	DeletionLengthAverage	ts/tv	Coding/Noncoding	Genic/Intergenic	ATBias	meanMutationRateSNV	stdMutationRateSNV	3uMutationRateSNV	SNVNormality	meanMutationRateInsertion	stdMutationRateInsertion	3uMutationRateInsertion	InsertionNormality	meanMutationRateDeletion	stdMutationRateDeletion	3uMutationRateDeletion	DeletionNormality
PS312	E. coli OP50	944	243	2.0823	253	5.083	0.787879	0.427673	2.58935	5.59814	2.3496e-09	5.83257e-10	1.14318e-09	0.996173	5.95098e-10	3.02087e-10	5.9209e-10	0.507978	6.17579e-10	2.92349e-10	5.73004e-10	0.881934
RSC011	N. sp. L76	484	66	2.24242	123	8.12195	1.03361	0.340909	2.72308	3.30082	1.8816e-09	3.3298e-10	6.5264e-10	0.300204	2.56546e-10	1.23914e-10	2.42871e-10	0.310184	4.77689e-10	2.25394e-10	4.41771e-10	0.157323
RSC019	A. tumefaciens L27	431	56	2.10714	77	7.38961	1.30481	0.406863	1.99306	4.65731	1.68763e-09	2.79604e-10	5.48025e-10	0.157326	2.19284e-10	1.06526e-10	2.08791e-10	0.0723092	3.0143e-10	1.53741e-10	3.01333e-10	0.962349
RSC019	E. coli OP50	569	74	2.81081	115	8.14783	1.21401	0.40942	2.16111	5.2434	2.22954e-09	3.54371e-10	6.94568e-10	0.496608	2.89909e-10	1.37831e-10	2.70149e-10	0.422291	4.50612e-10	1.86606e-10	3.65747e-10	0.283092
RSC019	H. alvei LRB17	466	41	4.39024	89	10.8315	0.957983	0.38914	1.93082	5.24381	1.73883e-09	3.56093e-10	6.97942e-10	0.788975	1.5305e-10	9.54971e-11	1.87174e-10	0.000406538	3.31999e-10	1.46089e-10	2.86335e-10	0.497111
