# Supplementary material for: Bacterial diet influences mutation rate in Pristionchus pacificus
Source: G3 (Bethesda). 2026 Feb 13;16(4):jkag038. doi: 10.1093/g3journal/jkag038 (PMC13042309; doi:10.1093/g3journal/jkag038)
Supplement: jkag038_Supplementary_Data [file jkag038_supplementary_data.zip › Supplemental_Table_4_G3-2025-406371.xlsx]

## Sheet: supplementary_table4
Group1	Group2	Wilcoxon-SNV	F-test-SNV	Spectrum-SNV	ts/tv	Coding/Noncoding	Genic/Intergenic	Wilcoxon-Insertion	F-test-Insertion	Spectrum-Insertion	Wilcoxon-Deletion	F-test-Deletion	Spectrum-Deletion
PS312 on E. coli OP50	RSC019 on E. coli OP50	0.476296	0.0368725	0.00149925	5.38e-05	0.78095	0.129418	0.00117274	0.00141783	0.345827	0.027916	0.0590134	0.00949525
RSC019 on E. coli OP50	RSC019 on A. tumefaciens L27	2.59e-05	0.323643	0.124438	0.607277	1	0.585303	0.0699562	0.283621	0.282859	0.00620397	0.419035	1
RSC019 on E. coli OP50	RSC019 on H. alvei LRB17	0.000485465	0.986968	0.237881	0.0608644	0.80015	0.424517	0.00521085	0.121399	0.0249875	0.0535716	0.298455	0.0404798
RSC019 on A. tumefaciens L27	RSC019 on H. alvei LRB17	0.549928	0.310347	0.0964518	0.0229369	0.855685	0.832455	0.133938	0.63991	0.083958	0.235354	0.825212	0.115942
p < 0.05	numbers in the table shows the p-value for statistical tests
Wilcoxon-* represents results from wilcoxon rank sum tests
F-test-* represents results from F-tests
All the other groups represent results from fisher-exact tests
