# Supplementary material for: Bacterial diet influences mutation rate in Pristionchus pacificus
Source: G3 (Bethesda). 2026 Feb 13;16(4):jkag038. doi: 10.1093/g3journal/jkag038 (PMC13042309; doi:10.1093/g3journal/jkag038)
Supplement: jkag038_Supplementary_Data [file jkag038_supplementary_data.zip › Supplemental_Table_5_G3-2025-406371.xlsx]

## Sheet: estimated_mutation.one_MAE
Line	SNVCount	InsertionCount	DeletionCount	Length	SNVMutationRate	InsertionMutationRate	DeletionMutationRate	MAELine
MAE_1	34	7	3	134235783	2.53286e-09	5.2147e-10	2.23487e-10	MAE_1
MAE_10	26	6	5	134850341	1.92806e-09	4.44938e-10	3.70781e-10	MAE_10
MAE_4	32	7	5	135502773	2.36158e-09	5.16595e-10	3.68996e-10	MAE_4
MAE_5	34	10	2	135608460	2.50722e-09	7.37417e-10	1.47483e-10	MAE_5
MAE_6	20	2	0	94330980	2.12019e-09	2.12019e-10	0	MAE_6
MAE_7	29	1	5	135635942	2.13808e-09	7.37268e-11	3.68634e-10	MAE_7
MAE_8	41	8	4	135299330	3.03032e-09	5.91282e-10	2.95641e-10	MAE_8
MAE_9	31	9	7	135160560	2.29357e-09	6.65875e-10	5.17903e-10	MAE_9
MAN_107	28	4	9	135581547	2.06518e-09	2.95025e-10	6.63807e-10	MAE_8
MAN_107	28	4	10	135589726	2.06505e-09	2.95008e-10	7.37519e-10	MAE_5
MAN_107	28	4	9	135586037	2.06511e-09	2.95016e-10	6.63785e-10	MAE_4
MAN_107	28	4	9	135579001	2.06522e-09	2.95031e-10	6.6382e-10	MAE_9
MAN_107	28	4	9	135571979	2.06532e-09	2.95046e-10	6.63854e-10	MAE_10
MAN_107	28	4	10	135566633	2.0654e-09	2.95058e-10	7.37645e-10	MAE_1
MAN_107	28	4	9	135587950	2.06508e-09	2.95011e-10	6.63776e-10	MAE_7
MAN_107	28	4	10	135532575	2.06592e-09	2.95132e-10	7.3783e-10	MAE_6
MAN_111	24	2	9	136070116	1.7638e-09	1.46983e-10	6.61424e-10	MAE_7
MAN_111	24	2	8	136059952	1.76393e-09	1.46994e-10	5.87976e-10	MAE_8
MAN_111	24	2	9	136040616	1.76418e-09	1.47015e-10	6.61567e-10	MAE_1
MAN_111	24	2	9	136071426	1.76378e-09	1.46982e-10	6.61417e-10	MAE_5
MAN_111	24	2	9	136047255	1.76409e-09	1.47008e-10	6.61535e-10	MAE_10
MAN_111	24	2	9	136067405	1.76383e-09	1.46986e-10	6.61437e-10	MAE_4
MAN_111	24	2	9	135996407	1.76475e-09	1.47063e-10	6.61782e-10	MAE_6
MAN_111	24	2	9	136056945	1.76397e-09	1.46997e-10	6.61488e-10	MAE_9
MAN_114	22	2	8	135710704	1.6211e-09	1.47372e-10	5.89489e-10	MAE_10
MAN_114	22	2	8	135728704	1.62088e-09	1.47353e-10	5.89411e-10	MAE_7
MAN_114	22	2	8	135725907	1.62091e-09	1.47356e-10	5.89423e-10	MAE_4
MAN_114	22	2	8	135729400	1.62087e-09	1.47352e-10	5.89408e-10	MAE_5
MAN_114	22	2	8	135718643	1.621e-09	1.47364e-10	5.89455e-10	MAE_9
MAN_114	22	2	8	135720560	1.62098e-09	1.47362e-10	5.89446e-10	MAE_8
MAN_114	22	2	8	135670207	1.62158e-09	1.47416e-10	5.89665e-10	MAE_6
MAN_114	22	2	8	135705270	1.62116e-09	1.47378e-10	5.89513e-10	MAE_1
MAN_118	29	5	5	135584259	2.13889e-09	3.68774e-10	3.68774e-10	MAE_8
MAN_118	29	5	5	135589102	2.13881e-09	3.68761e-10	3.68761e-10	MAE_4
MAN_118	29	5	5	135592600	2.13876e-09	3.68752e-10	3.68752e-10	MAE_7
MAN_118	29	5	5	135570214	2.13911e-09	3.68813e-10	3.68813e-10	MAE_1
MAN_118	29	5	5	135537960	2.13962e-09	3.689e-10	3.689e-10	MAE_6
MAN_118	29	5	5	135575721	2.13903e-09	3.68798e-10	3.68798e-10	MAE_10
MAN_118	29	5	5	135582423	2.13892e-09	3.68779e-10	3.68779e-10	MAE_9
MAN_118	29	5	5	135592855	2.13876e-09	3.68751e-10	3.68751e-10	MAE_5
MAN_120	22	7	8	135201220	1.6272e-09	5.17747e-10	5.91711e-10	MAE_6
MAN_120	22	7	8	135248530	1.62664e-09	5.17566e-10	5.91504e-10	MAE_5
MAN_120	22	7	9	135248023	1.62664e-09	5.17568e-10	6.65444e-10	MAE_7
MAN_120	22	7	9	135244888	1.62668e-09	5.1758e-10	6.6546e-10	MAE_4
MAN_120	22	7	9	135228991	1.62687e-09	5.1764e-10	6.65538e-10	MAE_1
MAN_120	22	7	8	135239272	1.62675e-09	5.17601e-10	5.91544e-10	MAE_9
MAN_120	22	7	8	135234372	1.62681e-09	5.1762e-10	5.91566e-10	MAE_10
MAN_120	22	6	8	135241257	1.62672e-09	4.43652e-10	5.91535e-10	MAE_8
MAN_14	24	2	4	135009984	1.77765e-09	1.48137e-10	2.96274e-10	MAE_8
MAN_14	24	2	4	135013800	1.7776e-09	1.48133e-10	2.96266e-10	MAE_4
MAN_14	24	2	4	134975182	1.7781e-09	1.48175e-10	2.96351e-10	MAE_6
MAN_14	24	2	4	134999131	1.77779e-09	1.48149e-10	2.96298e-10	MAE_1
MAN_14	24	2	4	135007827	1.77767e-09	1.4814e-10	2.96279e-10	MAE_9
MAN_14	24	2	4	135015873	1.77757e-09	1.48131e-10	2.96261e-10	MAE_7
MAN_14	24	2	4	135016082	1.77757e-09	1.48131e-10	2.96261e-10	MAE_5
MAN_14	24	2	4	135003220	1.77774e-09	1.48145e-10	2.96289e-10	MAE_10
MAN_18	24	7	5	135628621	1.76954e-09	5.16115e-10	3.68654e-10	MAE_6
MAN_18	24	7	5	135661387	1.76911e-09	5.15991e-10	3.68565e-10	MAE_1
MAN_18	24	7	5	135674237	1.76894e-09	5.15942e-10	3.6853e-10	MAE_9
MAN_18	24	6	5	135668141	1.76902e-09	4.42256e-10	3.68546e-10	MAE_10
MAN_18	24	7	5	135686436	1.76878e-09	5.15895e-10	3.68497e-10	MAE_5
MAN_18	24	7	5	135682136	1.76884e-09	5.15912e-10	3.68508e-10	MAE_4
MAN_18	24	7	5	135684887	1.7688e-09	5.15901e-10	3.68501e-10	MAE_7
MAN_18	24	7	5	135677311	1.7689e-09	5.1593e-10	3.68521e-10	MAE_8
MAN_27	32	3	10	135407333	2.36324e-09	2.21554e-10	7.38512e-10	MAE_10
MAN_27	32	3	10	135422589	2.36297e-09	2.21529e-10	7.38429e-10	MAE_7
MAN_27	32	3	10	135413332	2.36314e-09	2.21544e-10	7.3848e-10	MAE_9
MAN_27	32	3	10	135372309	2.36385e-09	2.21611e-10	7.38704e-10	MAE_6
MAN_27	32	3	10	135423029	2.36297e-09	2.21528e-10	7.38427e-10	MAE_5
MAN_27	32	3	10	135401438	2.36334e-09	2.21563e-10	7.38545e-10	MAE_1
MAN_27	32	3	10	135419611	2.36303e-09	2.21534e-10	7.38445e-10	MAE_4
MAN_27	32	3	10	135415290	2.3631e-09	2.21541e-10	7.38469e-10	MAE_8
MAN_35	23	6	6	134393687	1.71139e-09	4.4645e-10	4.4645e-10	MAE_9
MAN_35	23	6	6	134397199	1.71135e-09	4.46438e-10	4.46438e-10	MAE_4
MAN_35	23	6	6	134386894	1.71148e-09	4.46472e-10	4.46472e-10	MAE_1
MAN_35	23	6	6	134366831	1.71173e-09	4.46539e-10	4.46539e-10	MAE_6
MAN_35	23	6	6	134400331	1.71131e-09	4.46427e-10	4.46427e-10	MAE_5
MAN_35	23	5	6	134399201	1.71132e-09	3.72026e-10	4.46431e-10	MAE_7
MAN_35	23	6	6	134389680	1.71144e-09	4.46463e-10	4.46463e-10	MAE_10
MAN_35	23	6	6	134395460	1.71137e-09	4.46444e-10	4.46444e-10	MAE_8
MAN_4	20	4	11	135588546	1.47505e-09	2.9501e-10	8.11278e-10	MAE_4
MAN_4	20	4	11	135573706	1.47521e-09	2.95042e-10	8.11367e-10	MAE_10
MAN_4	20	4	11	135580776	1.47514e-09	2.95027e-10	8.11324e-10	MAE_9
MAN_4	20	4	11	135583609	1.4751e-09	2.95021e-10	8.11308e-10	MAE_8
MAN_4	20	4	11	135591733	1.47502e-09	2.95003e-10	8.11259e-10	MAE_5
MAN_4	20	4	11	135591339	1.47502e-09	2.95004e-10	8.11261e-10	MAE_7
MAN_4	20	4	11	135568777	1.47527e-09	2.95053e-10	8.11396e-10	MAE_1
MAN_4	20	4	11	135536618	1.47562e-09	2.95123e-10	8.11589e-10	MAE_6
MAN_41	30	4	2	134466232	2.23104e-09	2.97472e-10	1.48736e-10	MAE_6
MAN_41	30	4	2	134494944	2.23057e-09	2.97409e-10	1.48704e-10	MAE_8
MAN_41	30	4	2	134499353	2.23049e-09	2.97399e-10	1.487e-10	MAE_7
MAN_41	30	4	2	134493532	2.23059e-09	2.97412e-10	1.48706e-10	MAE_9
MAN_41	30	4	2	134485989	2.23072e-09	2.97429e-10	1.48714e-10	MAE_1
MAN_41	30	4	2	134499716	2.23049e-09	2.97398e-10	1.48699e-10	MAE_5
MAN_41	30	4	2	134489805	2.23065e-09	2.9742e-10	1.4871e-10	MAE_10
MAN_41	30	4	2	134497373	2.23053e-09	2.97404e-10	1.48702e-10	MAE_4
MAN_53	21	8	8	135832161	1.54603e-09	5.88962e-10	5.88962e-10	MAE_6
MAN_53	20	8	8	135899264	1.47168e-09	5.88671e-10	5.88671e-10	MAE_5
MAN_53	21	8	7	135894161	1.54532e-09	5.88693e-10	5.15107e-10	MAE_4
MAN_53	21	8	8	135878710	1.5455e-09	5.8876e-10	5.8876e-10	MAE_10
MAN_53	21	8	8	135886629	1.54541e-09	5.88726e-10	5.88726e-10	MAE_9
MAN_53	21	8	8	135871533	1.54558e-09	5.88791e-10	5.88791e-10	MAE_1
MAN_53	21	8	8	135888561	1.54538e-09	5.88718e-10	5.88718e-10	MAE_8
MAN_53	21	8	8	135898792	1.54527e-09	5.88673e-10	5.88673e-10	MAE_7
MAN_60	32	3	2	135116716	2.36832e-09	2.2203e-10	1.4802e-10	MAE_7
MAN_60	32	3	2	135103479	2.36855e-09	2.22052e-10	1.48035e-10	MAE_10
MAN_60	32	3	2	135109947	2.36844e-09	2.22041e-10	1.48028e-10	MAE_8
MAN_60	32	3	2	135108480	2.36847e-09	2.22044e-10	1.48029e-10	MAE_9
MAN_60	32	3	2	135098976	2.36863e-09	2.22059e-10	1.4804e-10	MAE_1
MAN_60	32	3	2	135114820	2.36836e-09	2.22033e-10	1.48022e-10	MAE_4
MAN_60	32	3	2	135073606	2.36908e-09	2.22101e-10	1.48067e-10	MAE_6
MAN_60	32	3	2	135116383	2.36833e-09	2.22031e-10	1.48021e-10	MAE_5
MAN_64	25	5	9	135814663	1.84074e-09	3.68149e-10	6.62668e-10	MAE_4
MAN_64	25	5	9	135809299	1.84082e-09	3.68163e-10	6.62694e-10	MAE_8
MAN_64	25	5	9	135819408	1.84068e-09	3.68136e-10	6.62645e-10	MAE_5
MAN_64	25	5	9	135798493	1.84096e-09	3.68193e-10	6.62747e-10	MAE_10
MAN_64	25	5	9	135792523	1.84104e-09	3.68209e-10	6.62776e-10	MAE_1
MAN_64	25	5	9	135807522	1.84084e-09	3.68168e-10	6.62703e-10	MAE_9
MAN_64	25	5	9	135755569	1.84155e-09	3.68309e-10	6.62956e-10	MAE_6
MAN_64	25	5	9	135818558	1.84069e-09	3.68138e-10	6.62649e-10	MAE_7
MAN_71	33	3	10	135927676	2.42776e-09	2.20706e-10	7.35685e-10	MAE_7
MAN_71	33	3	10	135900623	2.42824e-09	2.2075e-10	7.35832e-10	MAE_1
MAN_71	33	3	10	135915661	2.42798e-09	2.20725e-10	7.3575e-10	MAE_9
MAN_71	33	3	10	135919540	2.42791e-09	2.20719e-10	7.35729e-10	MAE_8
MAN_71	33	3	10	135924912	2.42781e-09	2.2071e-10	7.357e-10	MAE_4
MAN_71	33	3	10	135908007	2.42811e-09	2.20738e-10	7.35792e-10	MAE_10
MAN_71	33	3	10	135860332	2.42897e-09	2.20815e-10	7.3605e-10	MAE_6
MAN_71	33	3	10	135928775	2.42774e-09	2.20704e-10	7.35679e-10	MAE_5
MAN_81	29	5	9	135822546	2.13514e-09	3.68127e-10	6.62629e-10	MAE_1
MAN_81	29	5	9	135783355	2.13576e-09	3.68234e-10	6.62821e-10	MAE_6
MAN_81	29	5	9	135838985	2.13488e-09	3.68083e-10	6.62549e-10	MAE_8
MAN_81	29	4	9	135845195	2.13478e-09	2.94453e-10	6.62519e-10	MAE_4
MAN_81	29	5	9	135846923	2.13476e-09	3.68061e-10	6.6251e-10	MAE_7
MAN_81	29	4	9	135827104	2.13507e-09	2.94492e-10	6.62607e-10	MAE_10
MAN_81	29	5	9	135848693	2.13473e-09	3.68057e-10	6.62502e-10	MAE_5
MAN_81	29	5	9	135836331	2.13492e-09	3.6809e-10	6.62562e-10	MAE_9
MAN_82	25	4	5	135608347	1.84354e-09	2.94967e-10	3.68709e-10	MAE_4
MAN_82	25	4	4	135612373	1.84349e-09	2.94958e-10	2.94958e-10	MAE_7
MAN_82	25	4	5	135589947	1.84379e-09	2.95007e-10	3.68759e-10	MAE_1
MAN_82	25	3	5	135601202	1.84364e-09	2.21237e-10	3.68728e-10	MAE_9
MAN_82	25	4	5	135603501	1.84361e-09	2.94978e-10	3.68722e-10	MAE_8
MAN_82	25	3	5	135594808	1.84373e-09	2.21247e-10	3.68746e-10	MAE_10
MAN_82	25	4	5	135556754	1.84425e-09	2.95079e-10	3.68849e-10	MAE_6
MAN_82	25	4	5	135611987	1.84349e-09	2.94959e-10	3.68699e-10	MAE_5
MAN_95	30	5	4	135081529	2.22088e-09	3.70147e-10	2.96117e-10	MAE_8
MAN_95	30	5	4	135088379	2.22077e-09	3.70128e-10	2.96102e-10	MAE_5
MAN_95	30	5	4	135070809	2.22106e-09	3.70176e-10	2.96141e-10	MAE_1
MAN_95	30	5	4	135075420	2.22098e-09	3.70164e-10	2.96131e-10	MAE_10
MAN_95	30	5	4	135079963	2.22091e-09	3.70151e-10	2.96121e-10	MAE_9
MAN_95	30	5	4	135087442	2.22078e-09	3.70131e-10	2.96105e-10	MAE_7
MAN_95	30	5	4	135046181	2.22146e-09	3.70244e-10	2.96195e-10	MAE_6
MAN_95	30	5	4	135084939	2.22082e-09	3.70137e-10	2.9611e-10	MAE_4
MAN_96	19	3	6	135339724	1.40387e-09	2.21664e-10	4.43329e-10	MAE_5
MAN_96	19	3	6	135338355	1.40389e-09	2.21667e-10	4.43333e-10	MAE_7
MAN_96	19	3	6	135289757	1.40439e-09	2.21746e-10	4.43493e-10	MAE_6
MAN_96	19	3	6	135335972	1.40391e-09	2.21671e-10	4.43341e-10	MAE_4
MAN_96	19	3	6	135323796	1.40404e-09	2.21691e-10	4.43381e-10	MAE_10
MAN_96	19	3	6	135319673	1.40408e-09	2.21697e-10	4.43395e-10	MAE_1
MAN_96	19	3	6	135331507	1.40396e-09	2.21678e-10	4.43356e-10	MAE_8
MAN_96	19	3	4	135330430	1.40397e-09	2.2168e-10	2.95573e-10	MAE_9
