# Supplementary material for: Bacterial diet influences mutation rate in Pristionchus pacificus
Source: G3 (Bethesda). 2026 Feb 13;16(4):jkag038. doi: 10.1093/g3journal/jkag038 (PMC13042309; doi:10.1093/g3journal/jkag038)
Supplement: jkag038_Supplementary_Data [file jkag038_supplementary_data.zip › Supplemental_Table_6_G3-2025-406371.xlsx]

## Sheet: Sheet1
CHROM	POS	REF	ALT	Direction	Sequence
ChrIV_RagTag	29804558	C	T	Forward	CGTTGACTGGTAGCTTACGG	YN001_002_PT9_ChrIV_RagTag_29804558_C_T	YN001	002	PT9	ChrIV	RagTag	29804558	C	T
ChrIV_RagTag	29804558	C	T	Reverse	GAATCTAATGGGTATGGAACGG	YN001_002_PT9_ChrIV_RagTag_29804558_C_T	YN001	002	PT9	ChrIV	RagTag	29804558	C	T
ChrV_RagTag	6569257	C	T	Forward	GTTGAAGTGAAGGGTCTGTGAGG	YN003_004_PT9_ChrV_RagTag_6569257_C_T	YN003	004	PT9	ChrV	RagTag	6569257	C	T
ChrV_RagTag	6569257	C	T	Reverse	CATAAACCTGTCCCAACATTCG	YN003_004_PT9_ChrV_RagTag_6569257_C_T	YN003	004	PT9	ChrV	RagTag	6569257	C	T
ChrIII_RagTag	13045355	G	T	Forward	GTCTTTACTCGCACCTGATAGG	YN005_006_PT9_ChrIII_RagTag_13045355_G_T	YN005	006	PT9	ChrIII	RagTag	13045355	G	T
ChrIII_RagTag	13045355	G	T	Reverse	CACTGAGAGTCACAAAGGTTAGC	YN005_006_PT9_ChrIII_RagTag_13045355_G_T	YN005	006	PT9	ChrIII	RagTag	13045355	G	T
ChrII_RagTag	6832367	A	AC	Forward	CCTCTCCATGTCTTAACCGACC	YN007_008_PT9_ChrII_RagTag_6832367_A_AC	YN007	008	PT9	ChrII	RagTag	6832367	A	AC
ChrII_RagTag	6832367	A	AC	Reverse	CCATCCGTACTTTAATATGGACG	YN007_008_PT9_ChrII_RagTag_6832367_A_AC	YN007	008	PT9	ChrII	RagTag	6832367	A	AC
ChrI_RagTag	2897026	C	CG	Forward	GTAGTCAGTGGTTACTCGCAGG	YN009_010_PT9_ChrI_RagTag_2897026_C_CG	YN009	010	PT9	ChrI	RagTag	2897026	C	CG
ChrI_RagTag	2897026	C	CG	Reverse	CGTCAAAGATAGCGCACAGC	YN009_010_PT9_ChrI_RagTag_2897026_C_CG	YN009	010	PT9	ChrI	RagTag	2897026	C	CG
ChrIV_RagTag	23581563	A	AT	Forward	CATTGTTCACCAACTCGACG	YN011_012_PT9_ChrIV_RagTag_23581563_A_AT	YN011	012	PT9	ChrIV	RagTag	23581563	A	AT
ChrIV_RagTag	23581563	A	AT	Reverse	GTGACTGTGGGAATATTGTCG	YN011_012_PT9_ChrIV_RagTag_23581563_A_AT	YN011	012	PT9	ChrIV	RagTag	23581563	A	AT
ChrI_RagTag	22514910	AT	A	Forward	GTATACAATAGGGCACATTATGGG	YN013_014_PT9_ChrI_RagTag_22514910_AT_A	YN013	014	PT9	ChrI	RagTag	22514910	AT	A
ChrI_RagTag	22514910	AT	A	Reverse	GCTAATGATGGATAAAATGCTCCC	YN013_014_PT9_ChrI_RagTag_22514910_AT_A	YN013	014	PT9	ChrI	RagTag	22514910	AT	A
ChrII_RagTag	4954534	GT	G	Forward	GGAGATCACGCAAAGAGAATGG	YN015_016_PT9_ChrII_RagTag_4954534_GT_G	YN015	016	PT9	ChrII	RagTag	4954534	GT	G
ChrII_RagTag	4954534	GT	G	Reverse	GAAAGAGATGCCAACGCGAAAGG	YN015_016_PT9_ChrII_RagTag_4954534_GT_G	YN015	016	PT9	ChrII	RagTag	4954534	GT	G
ChrIII_RagTag	14161833	AGGTAT	A	Forward	CTGGTAACCATTCGATGCG	YN017_018_PT9_ChrIII_RagTag_14161833_AGGTAT_A	YN017	018	PT9	ChrIII	RagTag	14161833	AGGTAT	A
ChrIII_RagTag	14161833	AGGTAT	A	Reverse	CTGTAGTCTCACCTGTGAGAAAGC	YN017_018_PT9_ChrIII_RagTag_14161833_AGGTAT_A	YN017	018	PT9	ChrIII	RagTag	14161833	AGGTAT	A
ChrIV_RagTag	11567889	A	T	Forward	CACCCTGAACCATGTAAGTGG	YN019_020_PT10_ChrIV_RagTag_11567889_A_T	YN019	020	PT10	ChrIV	RagTag	11567889	A	T
ChrIV_RagTag	11567889	A	T	Reverse	CCGTTGAACTAGTTGTTACGC	YN019_020_PT10_ChrIV_RagTag_11567889_A_T	YN019	020	PT10	ChrIV	RagTag	11567889	A	T
ChrX_RagTag	5426737	G	T	Forward	GGGATCAACTGATTATGACTGGG	YN021_022_PT10_ChrX_RagTag_5426737_G_T	YN021	022	PT10	ChrX	RagTag	5426737	G	T
ChrX_RagTag	5426737	G	T	Reverse	GAGTGATTCTCCCTATTGTATCGG	YN021_022_PT10_ChrX_RagTag_5426737_G_T	YN021	022	PT10	ChrX	RagTag	5426737	G	T
ChrII_RagTag	2509272	G	A	Forward	GGAGTGAAGAGATTATCCTCTGC	YN023_024_PT10_ChrII_RagTag_2509272_G_A	YN023	024	PT10	ChrII	RagTag	2509272	G	A
ChrII_RagTag	2509272	G	A	Reverse	CGCAACACTCACATAAATTCGC	YN023_024_PT10_ChrII_RagTag_2509272_G_A	YN023	024	PT10	ChrII	RagTag	2509272	G	A
ChrIII_RagTag	16263105	C	CCAT	Forward	CCTAAGTACATCGCTATTTCAGC	YN025_026_PT10_ChrIII_RagTag_16263105_C_CCAT	YN025	026	PT10	ChrIII	RagTag	16263105	C	CCAT
ChrIII_RagTag	16263105	C	CCAT	Reverse	CCTCTCGAACCATCAGTTTGC	YN025_026_PT10_ChrIII_RagTag_16263105_C_CCAT	YN025	026	PT10	ChrIII	RagTag	16263105	C	CCAT
ChrIII_RagTag	16263107	G	GACGAAATA	Forward	CTACTGCTCGCATGGTGATCC	YN027_028_PT10_ChrIII_RagTag_16263107_G_GACGAAATA	YN027	028	PT10	ChrIII	RagTag	16263107	G	GACGAAATA
ChrIII_RagTag	16263107	G	GACGAAATA	Reverse	GGAAGAGTTACGCCGGTATCC	YN027_028_PT10_ChrIII_RagTag_16263107_G_GACGAAATA	YN027	028	PT10	ChrIII	RagTag	16263107	G	GACGAAATA
ChrV_RagTag	10307730	A	AG	Forward	GGAATACTTAATGCACTTGATGGG	YN029_030_PT10_ChrV_RagTag_10307730_A_AG	YN029	030	PT10	ChrV	RagTag	10307730	A	AG
ChrV_RagTag	10307730	A	AG	Reverse	CAGGAGTCGTCATATTCTTAGC	YN029_030_PT10_ChrV_RagTag_10307730_A_AG	YN029	030	PT10	ChrV	RagTag	10307730	A	AG
ChrI_RagTag	18828646	GT	G	Forward	CGCATGTTCAACCGTTTGCC	YN031_032_PT10_ChrI_RagTag_18828646_GT_G	YN031	032	PT10	ChrI	RagTag	18828646	GT	G
ChrI_RagTag	18828646	GT	G	Reverse	GATGCCTTTGCAGCTGTATGG	YN031_032_PT10_ChrI_RagTag_18828646_GT_G	YN031	032	PT10	ChrI	RagTag	18828646	GT	G
ChrII_RagTag	11502180	CCTATT	C	Forward	CATTGTTTCATCCTCACGAGTCC	YN033_034_PT10_ChrII_RagTag_11502180_CCTATT_C	YN033	034	PT10	ChrII	RagTag	11502180	CCTATT	C
ChrII_RagTag	11502180	CCTATT	C	Reverse	GCATTGTACGGAGACTAACCC	YN033_034_PT10_ChrII_RagTag_11502180_CCTATT_C	YN033	034	PT10	ChrII	RagTag	11502180	CCTATT	C
ChrI_RagTag	15983697	GT	G	Forward	GTGATAATGAGTCGGTGTGGC	YN035_036_PT10_ChrI_RagTag_15983697_GT_G	YN035	036	PT10	ChrI	RagTag	15983697	GT	G
ChrI_RagTag	15983697	GT	G	Reverse	CCTACTCCATCACCTTTTCGC	YN035_036_PT10_ChrI_RagTag_15983697_GT_G	YN035	036	PT10	ChrI	RagTag	15983697	GT	G
