# Supplementary material for: Bacterial diet influences mutation rate in Pristionchus pacificus
Source: G3 (Bethesda). 2026 Feb 13;16(4):jkag038. doi: 10.1093/g3journal/jkag038 (PMC13042309; doi:10.1093/g3journal/jkag038)
Supplement: jkag038_Supplementary_Data [file jkag038_supplementary_data.zip › Supplemental_Table_7_G3-2025-406371.xlsx]

## Sheet: Number of inserted mutations
Strain	SNV	Insertion	Deletion
PS312	396	3028	3133
RSC011	400	3024	3132
RSC019	402	3026	3135

## Sheet: FN and FtR 
Strain	Line	SNV_FN	Insertion_FtR	Deletion_FtR
PS312	SRR764677	0.00581395	0.0915323	0.045066
PS312	SRR764676	0	0.0972559	0.0471919
PS312	SRR764674	0	0.0880579	0.0460705
PS312	SRR764673	0.00289855	0.0956803	0.0433255
PS312	SRR764672	0.00289855	0.0979133	0.0435628
PS312	SRR764671	0	0.0954106	0.0453125
PS312	SRR764654	0.00290698	0.0951032	0.0413061
PS312	SRR764650	0	0.0955466	0.042503
PS312	SRR764646	0	0.0905383	0.0394477
PS312	SRR764607	0.00298507	0.105546	0.0371267
PS312	SRR764606	0.00297619	0.0947887	0.0408082
PS312	SRR764605	0.00299401	0.103277	0.0356131
PS312	SRR764603	0.00299401	0.104863	0.0370828
PS312	SRR764600	0	0.0936617	0.045843
PS312	SRR764599	0.00289855	0.0957532	0.047932
PS312	SRR764602	0	0.0933602	0.0432411
PS312	SRR764601	0	0.0918897	0.0451215
PS312	SRR764598	0.00316456	0.115021	0.0357295
PS312	SRR764597	0.00308642	0.112311	0.0295359
PS312	SRR764596	0.00469484	0.171849	0.0266746
PS312	SRR749005	0	0.0914149	0.0470543
PS312	SRR542430	0	0.1064	0.0429811
RSC019	PT1	0.00573066	0.0493066	0.0840368
RSC019	PT2	0	0.0439689	0.0826255
RSC019	PT3	0	0.0404197	0.0862202
RSC019	PT4	0	0.0509529	0.0818147
RSC019	PT5	0.00286533	0.0465839	0.0846213
RSC019	PT6	0.00287356	0.0475087	0.0804775
RSC019	PT7	0	0.0501931	0.0808314
RSC019	PT8	0	0.0458252	0.0793037
RSC019	PT9	0	0.0487616	0.0807886
RSC019	PT10	0.00571429	0.0426191	0.0827878
RSC019	PT11	0.00571429	0.046332	0.0856046
RSC019	PT12	0	0.0449961	0.0828836
RSC019	PT13	0.00287356	0.0473419	0.0804642
RSC019	PT14	0	0.0426448	0.0859133
RSC019	PT15	0.00286533	0.048913	0.0799845
RSC019	PT16	0	0.0500963	0.08
RSC019	PT17	0.00286533	0.0391236	0.0905588
RSC019	PT18	0	0.0437815	0.084453
RSC019	PT19	0	0.0486674	0.0842632
RSC019	PT20	0	0.0432243	0.0866051
RSC019	PT21	0	0.042396	0.080185
RSC011	MAE_1	0	0.0676661	0.077459
RSC011	MAE_10	0	0.0633575	0.0822195
RSC011	MAE_4	0	0.0629511	0.0835006
RSC011	MAE_5	0	0.0577154	0.0813953
RSC011	MAE_6	0.00434783	0.153218	0.0516517
RSC011	MAE_7	0	0.0611755	0.0856343
RSC011	MAE_8	0	0.0580411	0.0841683
RSC011	MAE_9	0	0.0567861	0.0875854
RSC011	MAN_107	0	0.056891	0.0865385
RSC011	MAN_111	0	0.0569041	0.0858047
RSC011	MAN_114	0	0.0572458	0.0875796
RSC011	MAN_118	0	0.0587525	0.0884708
RSC011	MAN_120	0	0.0634793	0.0860129
RSC011	MAN_14	0	0.0598706	0.0862903
RSC011	MAN_18	0	0.0587295	0.0892786
RSC011	MAN_27	0	0.0596238	0.0838347
RSC011	MAN_35	0	0.0675566	0.0814001
RSC011	MAN_4	0	0.0553772	0.0850381
RSC011	MAN_41	0	0.0670436	0.0781441
RSC011	MAN_44	0	0.0607757	0.0858283
RSC011	MAN_53	0	0.0589876	0.0861111
RSC011	MAN_60	0	0.0609117	0.08478
RSC011	MAN_64	0	0.0551559	0.0850299
RSC011	MAN_71	0	0.058753	0.0875099
RSC011	MAN_81	0	0.0591527	0.0865922
RSC011	MAN_82	0	0.0598394	0.0882588
RSC011	MAN_95	0	0.0605327	0.0862555
RSC011	MAN_96	0	0.0582096	0.0868347

## Sheet: range of FN and FtR
Strain	SNV		Insertion		Deletion
	Minimum	Maximum	Minimum	Maximum	Minimum	Maximum
PS312	0	0.00581395	0.0880579	0.171849	0.0266746	0.047932
RSC019	0	0.00573066	0.0391236	0.0509529	0.0793037	0.0905588
RSC011	0	0.00434783	0.0551559	0.153218	0.0516517	0.0892786
All	0	0.00581395	0.0391236	0.171849	0.0266746	0.0905588
